# Supplementary material for: Age-related changes in gut microbiota composition from newborn to centenarian: a cross-sectional study
Source: BMC Microbiol. 2016 May 25;16:90. doi: 10.1186/s12866-016-0708-5 (PMC4879732; doi:10.1186/s12866-016-0708-5)
Supplement: Additional file 12: — Individual data. (XLSX 875 kb) [file 12866_2016_708_MOESM12_ESM.xlsx]

## Sheet: Additional file 1
Additional file 1. Individual data
Subject (name of deposit data)	age	age segmentation	sex	number of high quality reads for analysis	cluster in additional file 11	cluster in additional file 15
Japanese001	28	20	female	2830	elderly I	adult-enriched
Japanese002	31	30	male	4262	adult I	adult-enriched
Japanese003	60	60	male	6305	elderly I	adult-enriched
Japanese004	57	50	male	6839	adult I	adult-enriched
Japanese005	29	20	male	5698	elderly I	adult-enriched
Japanese006	28	20	female	5823	adult II	infant/elderly-enriched
Japanese007	35	30	male	3747	adult I	adult-enriched
Japanese008	62	60	male	4897	infant	infant/elderly-enriched
Japanese009	31	30	female	2727	infant	infant/elderly-enriched
Japanese010	28	20	female	3904	adult I	infant/elderly-enriched
Japanese011	60	60	female	4469	adult I	adult-enriched
Japanese012	30	30	male	6730	elderly I	infant/elderly-enriched
Japanese013	34	30	male	3912	elderly I	adult-enriched
Japanese014	26	20	female	5262	elderly I	adult-enriched
Japanese015	29	20	male	6968	elderly I	infant/elderly-enriched
Japanese016	34	30	female	4536	adult II	adult-enriched
Japanese017	25	20	female	6510	adult II	adult-enriched
Japanese018	26	20	female	4836	adult II	adult-enriched
Japanese019	26	20	female	3733	adult II	adult-enriched
Japanese020	36	30	male	3222	elderly I	adult-enriched
Japanese021	28	20	male	3611	adult I	adult-enriched
Japanese022	27	20	female	3881	adult I	adult-enriched
Japanese023	25	20	male	5947	adult I	infant/elderly-enriched
Japanese024	29	20	male	3086	adult I	adult-enriched
Japanese025	31	30	male	5284	adult I	adult-enriched
Japanese026	26	20	female	4899	adult II	infant/elderly-enriched
Japanese027	47	40	female	3940	adult II	adult-enriched
Japanese028	62	60	male	4033	elderly I	adult-enriched
Japanese029	31	30	male	5949	adult II	adult-enriched
Japanese030	51	50	male	5489	adult I	adult-enriched
Japanese031	32	30	male	6584	adult I	adult-enriched
Japanese032	32	30	male	3957	elderly I	adult-enriched
Japanese033	27	20	female	4325	adult II	infant/elderly-enriched
Japanese034	37	30	female	4782	elderly I	adult-enriched
Japanese035	38	30	male	4135	adult I	adult-enriched
Japanese036	45	40	male	5298	adult II	adult-enriched
Japanese037	32	30	male	4754	elderly I	infant/elderly-enriched
Japanese038	26	20	female	5029	adult I	adult-enriched
Japanese039	28	20	male	4260	elderly I	adult-enriched
Japanese040	22	20	female	4149	adult II	infant/elderly-enriched
Japanese041	40	40	female	3965	adult II	adult-enriched
Japanese042	35	30	female	4033	adult I	adult-enriched
Japanese043	54	50	male	5718	adult I	adult-enriched
Japanese044	26	20	female	3020	adult I	infant/elderly-enriched
Japanese045	23	20	male	4656	adult I	adult-enriched
Japanese046	21	20	male	3665	adult I	adult-enriched
Japanese047	40	40	female	6863	infant	infant/elderly-enriched
Japanese048	42	40	male	5989	adult II	adult-enriched
Japanese049	35	30	male	4711	adult I	adult-enriched
Japanese050	56	50	female	4379	adult II	adult-enriched
Japanese051	33	30	female	5632	adult II	adult-enriched
Japanese052	50	50	female	4057	elderly I	adult-enriched
Japanese053	37	30	female	5302	adult II	infant/elderly-enriched
Japanese054	45	40	female	4165	adult II	adult-enriched
Japanese055	46	40	female	5825	adult II	adult-enriched
Japanese056	47	40	female	6794	adult I	adult-enriched
Japanese057	36	30	female	4474	infant	infant/elderly-enriched
Japanese058	37	30	female	3277	adult II	adult-enriched
Japanese059	29	20	female	5322	adult I	adult-enriched
Japanese060	65	60	female	3583	adult I	adult-enriched
Japanese061	40	40	male	3580	adult I	adult-enriched
Japanese062	40	40	female	5764	adult I	adult-enriched
Japanese063	54	50	female	3331	adult I	infant/elderly-enriched
Japanese064	36	30	male	4569	adult II	adult-enriched
Japanese065	35	30	female	5099	infant	infant/elderly-enriched
Japanese066	35	30	female	3794	adult I	adult-enriched
Japanese067	45	40	female	4389	infant	infant/elderly-enriched
Japanese068	38	30	female	4403	adult I	adult-enriched
Japanese069	34	30	female	3504	elderly I	adult-enriched
Japanese070	40	40	female	3366	adult II	adult-enriched
Japanese071	57	50	female	3111	adult I	adult-enriched
Japanese072	35	30	female	3063	adult II	adult-enriched
Japanese073	52	50	female	5002	adult II	adult-enriched
Japanese074	40	40	female	3681	adult II	adult-enriched
Japanese075	41	40	female	4407	elderly I	adult-enriched
Japanese076	36	30	female	4501	elderly I	adult-enriched
Japanese077	46	40	female	4029	infant	infant/elderly-enriched
Japanese078	21	20	male	3319	adult I	adult-enriched
Japanese079	34	30	male	5339	adult II	adult-enriched
Japanese080	35	30	female	2986	infant	infant/elderly-enriched
Japanese081	45	40	male	5981	adult II	adult-enriched
Japanese082	22	20	male	4070	adult I	adult-enriched
Japanese083	20	20	female	2879	adult II	adult-enriched
Japanese084	55	50	female	4425	adult I	infant/elderly-enriched
Japanese085	30	30	male	4487	adult I	infant/elderly-enriched
Japanese086	33	30	male	6847	adult I	adult-enriched
Japanese087	56	50	female	3855	elderly I	adult-enriched
Japanese088	53	50	male	5688	adult I	adult-enriched
Japanese089	60	60	male	6127	adult I	adult-enriched
Japanese090	35	30	male	5940	adult II	adult-enriched
Japanese091	48	40	male	4892	adult II	adult-enriched
Japanese092	34	30	male	4714	elderly I	adult-enriched
Japanese093	39	30	female	4318	adult I	adult-enriched
Japanese094	57	50	female	4632	adult II	adult-enriched
Japanese095	59	50	male	4330	adult I	adult-enriched
Japanese096	44	40	female	6032	adult II	adult-enriched
Japanese097	44	40	male	4974	adult I	adult-enriched
Japanese098	55	50	female	5537	elderly I	adult-enriched
Japanese099	41	40	female	7105	elderly I	adult-enriched
Japanese100	43	40	female	5921	adult II	adult-enriched
Japanese101	45	40	female	5063	adult I	adult-enriched
Japanese102	28	20	male	3083	adult I	infant/elderly-enriched
Japanese103	27	20	male	4998	adult I	adult-enriched
Japanese104	60	60	female	4256	adult II	adult-enriched
Japanese105	64	60	female	3494	adult II	adult-enriched
Japanese106	28	20	male	4394	adult I	adult-enriched
Japanese107	28	20	male	3192	elderly I	adult-enriched
Japanese108	22	20	male	3478	adult I	adult-enriched
Japanese109	25	20	female	4405	adult I	adult-enriched
Japanese110	21	20	female	4658	elderly I	infant/elderly-enriched
Japanese111	23	20	female	2725	adult II	infant/elderly-enriched
Japanese112	29	20	male	5667	adult II	adult-enriched
Japanese113	63	60	female	6463	adult II	adult-enriched
Japanese114	60	60	female	5012	adult I	adult-enriched
Japanese115	28	20	female	5116	elderly I	adult-enriched
Japanese116	40	40	male	5248	adult I	adult-enriched
Japanese117	36	30	female	3693	adult I	infant/elderly-enriched
Japanese118	4	4	female	4445	adult II	adult-enriched
Japanese119	1.41667	3	male	3887	infant	infant/elderly-enriched
Japanese120	65	60	female	6332	elderly I	infant/elderly-enriched
Japanese121	66	60	male	6071	adult I	adult-enriched
Japanese122	65	60	female	6236	adult II	infant/elderly-enriched
Japanese123	33	30	male	2070	adult I	adult-enriched
Japanese124	33	30	female	6786	adult II	adult-enriched
Japanese125	5	4	male	6941	adult II	adult-enriched
Japanese126	33	30	male	8356	elderly I	adult-enriched
Japanese127	33	30	female	2242	infant	infant/elderly-enriched
Japanese128	0.666667	2	male	3830	infant	infant/elderly-enriched
Japanese129	32	30	male	4013	adult I	adult-enriched
Japanese130	33	30	female	4883	adult II	infant/elderly-enriched
Japanese131	0.916667	2	female	1532	infant	infant/elderly-enriched
Japanese132	66	60	male	4922	elderly I	adult-enriched
Japanese133	60	60	female	3747	adult I	adult-enriched
Japanese134	61	60	female	3262	adult II	adult-enriched
Japanese135	32	30	male	2368	adult II	adult-enriched
Japanese136	0.0191781	1	male	3971	adult I	adult-enriched
Japanese137	65	60	female	5393	adult II	adult-enriched
Japanese138	32	30	male	7811	adult I	adult-enriched
Japanese139	30	30	female	3790	adult I	infant/elderly-enriched
Japanese140	6	4	female	4309	adult II	adult-enriched
Japanese141	0.333333	1	female	3775	infant	adult-enriched
Japanese142	24	20	female	4438	adult I	infant/elderly-enriched
Japanese143	18	10	female	3916	adult I	adult-enriched
Japanese144	53	50	female	4563	adult II	adult-enriched
Japanese145	55	50	male	3155	adult II	adult-enriched
Japanese146	80	80	female	6376	adult II	adult-enriched
Japanese147	60	60	female	5540	adult II	adult-enriched
Japanese148	65	60	male	5574	adult I	infant/elderly-enriched
Japanese149	29	20	female	5905	adult II	adult-enriched
Japanese150	0.5	2	male	5828	infant	infant/elderly-enriched
Japanese151	31	30	male	6379	adult I	adult-enriched
Japanese152	30	30	female	3233	adult I	adult-enriched
Japanese153	3	3	male	4165	infant	infant/elderly-enriched
Japanese154	8	4	female	3108	adult I	infant/elderly-enriched
Japanese155	38	30	male	3198	infant	infant/elderly-enriched
Japanese156	42	40	female	2661	adult II	adult-enriched
Japanese157	35	30	female	3101	adult I	adult-enriched
Japanese158	32	30	male	1969	adult II	infant/elderly-enriched
Japanese159	2	3	male	3400	elderly I	adult-enriched
Japanese160	26	20	female	2719	adult II	adult-enriched
Japanese161	62	60	male	2828	adult II	adult-enriched
Japanese162	50	50	male	5296	adult II	adult-enriched
Japanese163	50	50	female	7394	adult II	adult-enriched
Japanese164	17	10	male	5926	adult I	adult-enriched
Japanese165	12	10	female	2460	adult I	adult-enriched
Japanese166	52	50	male	4127	adult II	adult-enriched
Japanese167	51	50	female	6809	infant	infant/elderly-enriched
Japanese168	18	10	male	4546	infant	infant/elderly-enriched
Japanese169	19	10	male	3849	infant	infant/elderly-enriched
Japanese170	77	70	female	2857	adult I	adult-enriched
Japanese171	48	40	male	4452	adult II	adult-enriched
Japanese172	10	10	male	4030	adult I	adult-enriched
Japanese173	37	30	male	3326	infant	infant/elderly-enriched
Japanese174	37	30	female	5423	adult II	adult-enriched
Japanese175	2	3	male	5094	infant	infant/elderly-enriched
Japanese176	32	30	male	5248	infant	infant/elderly-enriched
Japanese177	33	30	female	3199	infant	infant/elderly-enriched
Japanese178	3	3	male	3193	infant	infant/elderly-enriched
Japanese179	0.25	1	female	3555	infant	infant/elderly-enriched
Japanese180	3	3	female	6021	adult I	infant/elderly-enriched
Japanese181	33	30	male	4319	adult I	adult-enriched
Japanese182	32	30	female	5177	adult II	adult-enriched
Japanese183	1.25	3	female	7855	adult I	adult-enriched
Japanese184	51	50	male	3632	adult I	adult-enriched
Japanese185	48	40	female	6255	adult II	adult-enriched
Japanese186	12	10	male	6445	adult I	infant/elderly-enriched
Japanese187	37	30	male	5730	adult II	infant/elderly-enriched
Japanese188	34	30	female	3098	adult II	infant/elderly-enriched
Japanese189	2	3	female	3195	adult I	adult-enriched
Japanese190	36	30	female	3747	adult II	adult-enriched
Japanese191	62	60	female	3464	adult II	adult-enriched
Japanese192	49	40	female	4939	adult I	adult-enriched
Japanese193	9	4	male	4600	infant	adult-enriched
Japanese194	51	50	male	4274	adult I	adult-enriched
Japanese195	31	30	female	4781	adult II	adult-enriched
Japanese196	31	30	male	4727	adult I	adult-enriched
Japanese197	31	30	female	4916	adult I	infant/elderly-enriched
Japanese198	31	30	male	8213	adult I	adult-enriched
Japanese199	78	70	male	11400	adult II	adult-enriched
Japanese200	75	70	female	7490	adult II	adult-enriched
Japanese201	51	50	male	3855	adult I	adult-enriched
Japanese202	48	40	female	2964	adult I	infant/elderly-enriched
Japanese203	14	10	male	3725	adult I	infant/elderly-enriched
Japanese204	9	4	female	5072	adult II	adult-enriched
Japanese205	1.66667	3	female	2276	adult I	adult-enriched
Japanese206	51	50	male	3468	infant	adult-enriched
Japanese207	52	50	female	4361	adult I	adult-enriched
Japanese208	23	20	female	1853	adult I	adult-enriched
Japanese209	44	40	male	3591	infant	infant/elderly-enriched
Japanese210	44	40	female	6808	adult II	adult-enriched
Japanese211	10	10	female	5207	adult I	adult-enriched
Japanese212	8	4	male	5405	adult I	infant/elderly-enriched
Japanese213	4	4	female	3765	adult II	infant/elderly-enriched
Japanese214	37	30	male	3907	adult I	adult-enriched
Japanese215	49	40	male	6949	adult I	adult-enriched
Japanese216	33	30	female	6061	adult I	adult-enriched
Japanese217	33	30	male	5338	adult I	adult-enriched
Japanese218	1	2	male	3931	infant	infant/elderly-enriched
Japanese219	3	3	male	4146	adult I	adult-enriched
Japanese220	3	3	male	5164	infant	infant/elderly-enriched
Japanese221	5	4	female	5128	adult I	adult-enriched
Japanese222	34	30	male	4124	infant	adult-enriched
Japanese223	36	30	female	3465	infant	infant/elderly-enriched
Japanese224	34	30	female	6016	elderly I	infant/elderly-enriched
Japanese225	67	60	male	7437	adult II	adult-enriched
Japanese226	63	60	female	3530	adult II	adult-enriched
Japanese227	39	30	female	7505	adult I	adult-enriched
Japanese228	2	3	male	4676	adult II	adult-enriched
Japanese229	41	40	male	3302	adult I	infant/elderly-enriched
Japanese230	63	60	female	4195	adult II	adult-enriched
Japanese231	71	70	male	3917	infant	infant/elderly-enriched
Japanese232	34	30	male	4532	adult I	adult-enriched
Japanese233	38	30	female	3922	adult I	adult-enriched
Japanese234	3	3	female	8351	adult I	infant/elderly-enriched
Japanese235	8	4	male	4283	infant	infant/elderly-enriched
Japanese236	37	30	male	4888	adult I	adult-enriched
Japanese237	35	30	female	5439	adult II	adult-enriched
Japanese238	5	4	female	3361	adult I	adult-enriched
Japanese239	3	3	female	4781	adult II	adult-enriched
Japanese240	34	30	male	5103	adult I	adult-enriched
Japanese241	31	30	female	3414	adult II	adult-enriched
Japanese242	4	4	male	3202	infant	adult-enriched
Japanese243	0.333333	1	male	3379	infant	infant/elderly-enriched
Japanese244	81	80	male	3912	elderly I	infant/elderly-enriched
Japanese245	77	70	female	6031	elderly I	adult-enriched
Japanese246	33	30	female	4489	adult I	adult-enriched
Japanese247	33	30	male	4456	adult I	adult-enriched
Japanese248	2	3	male	3762	infant	infant/elderly-enriched
Japanese249	35	30	female	3829	elderly I	infant/elderly-enriched
Japanese250	1.75	2	female	2529	infant	infant/elderly-enriched
Japanese251	60	60	male	4011	infant	infant/elderly-enriched
Japanese252	61	60	female	4994	adult I	adult-enriched
Japanese253	34	30	male	3998	adult I	adult-enriched
Japanese254	5	4	male	2891	infant	infant/elderly-enriched
Japanese255	33	30	male	3992	adult II	adult-enriched
Japanese256	34	30	female	4699	adult II	adult-enriched
Japanese257	5	4	female	7025	infant	infant/elderly-enriched
Japanese258	3	3	male	4701	adult I	infant/elderly-enriched
Japanese259	34	30	male	4384	adult I	adult-enriched
Japanese260	34	30	female	7727	adult II	adult-enriched
Japanese261	11	10	male	4003	adult I	adult-enriched
Japanese262	2	3	female	4607	infant	infant/elderly-enriched
Japanese263	37	30	male	5080	elderly I	adult-enriched
Japanese264	32	30	female	2567	elderly I	adult-enriched
Japanese265	0.333333	1	male	3139	infant	infant/elderly-enriched
Japanese266	34	30	male	11042	adult II	adult-enriched
Japanese267	0.333333	1	male	6694	infant	infant/elderly-enriched
Japanese268	30	30	female	4548	elderly I	infant/elderly-enriched
Japanese269	3	3	female	7935	elderly I	infant/elderly-enriched
Japanese270	30	30	male	8222	adult II	adult-enriched
Japanese271	28	20	female	7798	infant	infant/elderly-enriched
Japanese272	0.166667	1	female	3982	infant	infant/elderly-enriched
Japanese273	0.416667	2	female	3782	infant	infant/elderly-enriched
Japanese274	0.166667	1	female	2835	infant	infant/elderly-enriched
Japanese275	0.583333	2	male	3339	infant	infant/elderly-enriched
Japanese276	1	2	female	3016	infant	infant/elderly-enriched
Japanese277	0.833333	2	male	3119	elderly II	infant/elderly-enriched
Japanese278	0.75	2	male	2467	infant	infant/elderly-enriched
Japanese279	41	40	male	3833	elderly I	adult-enriched
Japanese280	0.25	1	female	3604	infant	infant/elderly-enriched
Japanese281	0.416667	1	male	3756	infant	infant/elderly-enriched
Japanese282	41	40	male	5320	elderly I	infant/elderly-enriched
Japanese283	100	100	female	7799	elderly II	infant/elderly-enriched
Japanese284	83	80	female	5076	elderly II	infant/elderly-enriched
Japanese285	69	60	male	4030	adult II	infant/elderly-enriched
Japanese286	68	60	female	5395	elderly I	infant/elderly-enriched
Japanese287	84	80	male	9257	elderly I	infant/elderly-enriched
Japanese288	74	70	male	3501	elderly I	adult-enriched
Japanese289	78	70	male	4309	elderly I	infant/elderly-enriched
Japanese290	77	70	female	6755	elderly I	adult-enriched
Japanese291	78	70	female	8035	adult II	adult-enriched
Japanese292	82	80	male	5981	elderly I	infant/elderly-enriched
Japanese293	83	80	male	6421	elderly I	infant/elderly-enriched
Japanese294	77	70	female	7355	elderly I	infant/elderly-enriched
Japanese295	77	70	male	5094	elderly I	infant/elderly-enriched
Japanese296	76	70	female	6833	elderly I	infant/elderly-enriched
Japanese297	80	80	male	5576	adult II	infant/elderly-enriched
Japanese298	81	80	female	3565	adult II	adult-enriched
Japanese299	81	80	female	8709	elderly I	adult-enriched
Japanese300	81	80	female	5438	elderly I	infant/elderly-enriched
Japanese301	83	80	female	2482	adult II	infant/elderly-enriched
Japanese302	82	80	male	6658	elderly I	infant/elderly-enriched
Japanese303	84	80	female	4430	elderly I	infant/elderly-enriched
Japanese304	90	90	female	3093	elderly I	infant/elderly-enriched
Japanese305	86	80	female	6296	elderly I	infant/elderly-enriched
Japanese306	85	80	female	7013	elderly I	infant/elderly-enriched
Japanese307	81	80	female	4240	elderly I	infant/elderly-enriched
Japanese308	81	80	female	4066	elderly I	adult-enriched
Japanese309	86	80	female	4894	elderly I	adult-enriched
Japanese310	81	80	female	4226	elderly I	infant/elderly-enriched
Japanese311	81	80	female	4221	elderly I	infant/elderly-enriched
Japanese312	0.5	2	female	4544	infant	infant/elderly-enriched
Japanese313	0.25	1	female	2046	infant	infant/elderly-enriched
Japanese314	0.333333	1	male	3647	infant	infant/elderly-enriched
Japanese315	0.055	1	female	14523	infant	infant/elderly-enriched
Japanese316	0.821918	2	female	14267	infant	infant/elderly-enriched
Japanese317	0.526027	1	male	18162	infant	infant/elderly-enriched
Japanese318	101	100	female	5531	elderly II	infant/elderly-enriched
Japanese319	103	100	female	5462	elderly II	infant/elderly-enriched
Japanese320	100	100	female	5197	elderly I	infant/elderly-enriched
Japanese321	100	100	female	7235	elderly II	infant/elderly-enriched
Japanese322	95	90	female	6848	elderly II	infant/elderly-enriched
Japanese323	98	90	female	5248	elderly II	infant/elderly-enriched
Japanese324	98	90	female	5467	adult II	infant/elderly-enriched
Japanese325	94	90	female	4673	elderly II	infant/elderly-enriched
Japanese326	94	90	female	6039	elderly II	infant/elderly-enriched
Japanese327	104	100	female	12954	elderly II	infant/elderly-enriched
Japanese328	95	90	female	4560	elderly II	infant/elderly-enriched
Japanese329	80	80	female	4451	elderly II	infant/elderly-enriched
Japanese330	85	80	female	7242	elderly II	infant/elderly-enriched
Japanese331	80	80	female	6298	elderly II	infant/elderly-enriched
Japanese332	94	90	female	4251	elderly II	infant/elderly-enriched
Japanese333	87	80	male	7665	elderly II	infant/elderly-enriched
Japanese334	93	90	female	6349	elderly II	infant/elderly-enriched
Japanese335	85	80	female	6028	elderly II	infant/elderly-enriched
Japanese336	79	70	female	4291	elderly I	infant/elderly-enriched
Japanese337	93	90	female	4413	elderly II	infant/elderly-enriched
Japanese338	87	80	female	5691	elderly II	infant/elderly-enriched
Japanese339	85	80	female	6018	adult II	adult-enriched
Japanese340	89	80	female	6514	elderly I	infant/elderly-enriched
Japanese341	94	90	female	5980	elderly II	infant/elderly-enriched
Japanese342	91	90	female	4289	elderly II	infant/elderly-enriched
Japanese343	91	90	female	7300	elderly II	infant/elderly-enriched
Japanese344	83	80	male	6050	elderly I	infant/elderly-enriched
Japanese345	83	80	female	6606	elderly I	infant/elderly-enriched
Japanese346	85	80	female	5382	infant	infant/elderly-enriched
Japanese347	81	80	female	5621	elderly I	infant/elderly-enriched
Japanese348	85	80	male	6309	adult II	adult-enriched
Japanese349	83	80	female	4419	adult II	infant/elderly-enriched
Japanese350	92	90	male	5542	elderly I	infant/elderly-enriched
Japanese351	88	80	female	5647	elderly I	infant/elderly-enriched
Japanese352	80	80	male	5707	adult I	adult-enriched
Japanese353	79	70	female	4405	elderly I	infant/elderly-enriched
Japanese354	92	90	female	5664	elderly I	infant/elderly-enriched
Japanese355	88	80	female	5585	adult II	adult-enriched
Japanese356	81	80	male	4814	adult II	infant/elderly-enriched
Japanese357	81	80	female	5289	adult II	infant/elderly-enriched
Japanese358	81	80	male	5148	elderly I	infant/elderly-enriched
Japanese359	85	80	female	4551	adult II	adult-enriched
Japanese360	85	80	male	5998	elderly I	infant/elderly-enriched
Japanese361	83	80	female	3305	elderly II	infant/elderly-enriched
Japanese362	98	90	male	7369	elderly II	infant/elderly-enriched
Japanese363	98	90	female	6554	elderly II	infant/elderly-enriched
Japanese364	91	90	male	4445	adult I	infant/elderly-enriched
Japanese365	98	90	male	5758	elderly II	infant/elderly-enriched
Japanese366	82	80	male	5600	elderly II	infant/elderly-enriched
Japanese367	79	70	female	4320	elderly I	infant/elderly-enriched
Japanese368	84	80	male	5333	elderly I	infant/elderly-enriched
Japanese369	84	80	female	6485	elderly I	infant/elderly-enriched
Japanese370	86	80	male	7307	adult II	infant/elderly-enriched
Japanese371	84	80	female	5587	elderly II	infant/elderly-enriched

## Sheet: Additional file12
			K10543	K10544	K10545
0.0191781	1	0.0310442	0.000207354	1.58169e-05	8.72705e-05
0.055	1	0.013749	4.62517e-05	4.53553e-05	4.58826e-05
0.166667	1	0.00120028	5.41302e-06	3.29488e-06	3.29488e-06
0.166667	1	0.0539746	0.000180599	0.000179574	0.000179574
0.25	1	0.00405903	1.58123e-05	1.2389e-05	1.2389e-05
0.25	1	0.000275914	1.49198e-06	6.33581e-07	6.33581e-07
0.25	1	0.0473037	0.000157679	0.000157679	0.000157679
0.333333	1	0.0266312	0.000264134	1.02914e-06	1.1492e-06
0.333333	1	0.0005178	4.08346e-06	2.52585e-07	8.41951e-07
0.333333	1	0.000550872	4.40698e-06	5.50872e-07	5.50872e-07
0.333333	1	0.000499532	2.88401e-06	1.05566e-06	1.05566e-06
0.333333	1	0.000206365	6.4489e-07	7.73868e-07	6.4489e-07
0.416667	2	0.000325053	1.08351e-06	1.08351e-06	1.08351e-06
0.416667	1	0.000906604	4.94511e-06	2.06046e-06	2.06046e-06
0.5	2	0.0331164	0.000111683	0.000109741	0.000109741
0.5	2	0.0122362	0.000112419	4.97123e-06	4.97123e-06
0.526027	1	0.000527865	1.81241e-06	1.65383e-06	1.81241e-06
0.583333	2	0.00052875	4.23e-06	2.44038e-07	8.13462e-07
0.666667	2	0.0776784	0.000259779	0.000258289	0.000258715
0.75	2	0.0362611	0.000124505	0.000119053	0.000119053
0.821918	2	0.00436618	1.67073e-05	1.39235e-05	1.3031e-05
0.833333	2	0.000773613	3.8025e-06	1.96681e-06	1.96681e-06
0.916667	2	0.0101498	4.98807e-05	2.39315e-05	2.76854e-05
1	2	0.00973709	9.72004e-05		1.70527e-07
1	2	0.00320534	1.01091e-05	8.81467e-06	1.31296e-05
1.25	3	0.00109278	1.03482e-05	2.42631e-07	3.36987e-07
1.41667	3	0.0240315	0.000239155		1.16001e-06
1.66667	3	0.0168288	0.000167172	2.57689e-07	8.58965e-07
1.75	2	0.00295213	1.337e-05	6.88016e-06	9.27114e-06
2	3	0.0149352	0.000141707	5.36432e-07	7.10772e-06
2	3	0.0123698	0.00012217		1.5276e-06
2	3	0.0184397	0.000159146	1.18022e-05	1.34492e-05
2	3	0.0310295	0.000309887	1.06442e-07	3.01585e-07
2	3	0.0253772	0.000252772		9.99845e-07
2	3	0.000155755	9.82454e-07		5.75095e-07
3	3	0.0215731	0.000112172	5.17793e-05	5.17793e-05
3	3	0.0185705	0.000185299	6.08337e-08	3.44724e-07
3	3	0.0237777	0.000226414	2.17338e-06	9.18919e-06
3	3	0.0324287	0.000318336	8.05793e-07	5.14468e-06
3	3	0.0174897	0.000170788	1.40221e-06	2.70705e-06
3	3	0.0234647	0.000214983		1.96645e-05
3	3	0.025046	0.000203937	1.3908e-07	4.63831e-05
3	3	0.0396808	0.000384916	5.75906e-06	6.1332e-06
3	3	0.017182	0.000162103	9.80781e-07	8.73621e-06
4	4	0.0146984	0.000141884	1.74526e-06	3.35523e-06
4	4	0.0328592	0.000302963	2.53241e-06	2.30965e-05
4	4	0.0401404	0.000399872	3.28145e-07	1.2032e-06
5	4	0.0255506	0.000213553	3.33622e-07	4.16194e-05
5	4	0.0289278	0.000282538	2.55922e-07	6.48337e-06
5	4	0.0189564	0.000158538		3.10259e-05
5	4	0.0308738	0.000293675	1.15132e-06	1.39118e-05
5	4	0.00704004	4.51488e-05	1.0377e-05	1.48746e-05
6	4	0.0165805	0.00016147	1.11271e-06	3.22222e-06
8	4	0.0162114	0.000160715	4.30439e-07	9.68488e-07
8	4	0.00025013	1.60937e-06		8.91938e-07
8	4	0.0296698	0.000277849		1.88486e-05
9	4	0.0253062	0.000247802	2.36161e-06	2.89864e-06
9	4	0.0342766	0.000339761	7.64798e-07	2.23977e-06
10	10	0.0273743	0.000210924		6.28199e-05
10	10	0.0211892	0.000208281	3.82369e-07	3.22889e-06
11	10	0.0238597	0.000238597
12	10	0.0180312	0.000157947	2.02978e-06	2.03354e-05
12	10	0.0181824	0.000140481		4.1343e-05
14	10	0.0156862	0.00015677	4.62465e-08	4.62465e-08
17	10	0.0270046	0.000269798		2.48343e-07
18	10	0.0213593	0.000201829	1.75148e-07	1.1589e-05
18	10	0.00263297	1.03151e-05	7.34296e-06	8.67168e-06
19	10	0.033242	0.000307859	5.05074e-07	2.40555e-05
20	20	0.0233283	0.000204897	2.5715e-07	2.81289e-05
21	20	0.0229656	0.000216571	4.37724e-08	1.30405e-05
21	20	0.0391013	0.000350593	4.62117e-08	4.03736e-05
21	20	0.0255681	0.00025153	2.87432e-07	3.86436e-06
22	20	0.00599293	5.49625e-05	1.05724e-06	3.90957e-06
22	20	0.0374525	0.000368049		6.47648e-06
22	20	0.0295822	0.000295099	3.61391e-07	3.61391e-07
23	20	0.025883	0.000238231		2.05988e-05
23	20	0.0432687	0.000236187	7.20842e-05	0.000124416
23	20	0.029983	0.000293025	5.83328e-07	6.22216e-06
24	20	0.0287354	0.000277757	2.62287e-06	6.97488e-06
25	20	0.0153663	0.000115891	4.64339e-07	3.73082e-05
25	20	0.0174427	0.000172162	7.34428e-07	1.53006e-06
25	20	0.0222107	0.000213446	3.68027e-08	8.6241e-06
26	20	0.0149674	0.00011799	4.69965e-07	3.12135e-05
26	20	0.0426223	0.000425976		2.47516e-07
26	20	0.0210695	0.000202278	1.0633e-06	7.35447e-06
26	20	0.0164222	0.000163077	2.59271e-07	8.85843e-07
26	20	0.0209248	0.000193594	9.79397e-07	1.46746e-05
26	20	0.023893	0.000215206	6.19793e-07	2.31045e-05
26	20	0.0302188	0.00029961	8.9049e-07	1.68698e-06
27	20	0.0192119	0.000176444		1.56746e-05
27	20	0.00901603	7.80211e-05	8.83924e-07	1.12553e-05
27	20	0.0274122	0.000237968	2.02263e-07	3.59523e-05
28	20	0.0352027	0.000323381		2.8646e-05
28	20	0.0167748	0.000140336	5.58157e-07	2.68535e-05
28	20	0.0219759	0.000192471	8.6476e-07	2.64232e-05
28	20	0.0312078	0.000285135	1.6247e-07	2.67805e-05
28	20	0.0226449	0.000177535	1.12615e-06	4.7788e-05
28	20	0.0230038	0.000229638		4.00067e-07
28	20	0.0201157	0.000182153	4.35881e-08	1.89608e-05
28	20	0.0181828	0.000163044	4.74541e-07	1.83094e-05
28	20	0.0170318	0.000142056	1.55285e-07	2.81065e-05
28	20	0.00683447	5.68677e-05	3.24958e-07	1.1152e-05
29	20	0.0182031	0.000155723		2.63089e-05
29	20	0.013762	0.000131351	7.14231e-07	5.55513e-06
29	20	0.0280768	0.000278212	6.66908e-07	1.88957e-06
29	20	0.0289037	0.000282077	7.43286e-07	6.21657e-06
29	20	0.0282096	0.000243017	4.47112e-06	3.46078e-05
29	20	0.0163683	0.000146051	2.64727e-07	1.73672e-05
30	30	0.0332685	0.000295287	2.17536e-07	3.71805e-05
30	30	0.0356212	0.000266523	2.63919e-07	8.94246e-05
30	30	0.0256301	0.000207234	5.8194e-08	4.9009e-05
30	30	0.0208089	0.000200298	7.66398e-07	7.02532e-06
30	30	0.0080183	6.93655e-05	7.26551e-07	1.0091e-05
30	30	0.0242374	0.000203163	1.81257e-06	3.73977e-05
31	30	0.0410458	0.000407818	6.599e-08	2.57361e-06
31	30	0.00201107	2.01107e-05
31	30	0.0329008	0.000325857	1.08055e-07	3.04354e-06
31	30	0.0309554	0.00029364	5.79735e-07	1.5334e-05
31	30	0.0225612	0.000208332		1.72801e-05
31	30	0.0206335	0.000204304	2.43715e-07	1.78724e-06
31	30	0.0218272	0.000193416	3.86512e-08	2.48173e-05
31	30	0.0191998	0.000182896	2.22719e-07	8.87861e-06
31	30	0.0344805	0.000250016	1.7897e-08	9.47705e-05
31	30	0.0361801	0.000357975	9.89393e-07	2.83626e-06
32	30	0.0284581	0.000250685	1.65886e-06	3.22372e-05
32	30	0.0382323	0.000335106	8.97939e-07	4.63187e-05
32	30	0.0189555	0.000156142	2.90288e-06	3.05105e-05
32	30	0.00780688	6.98138e-05		8.255e-06
32	30	0.0354386	0.000329465	5.55173e-07	2.43659e-05
32	30	0.0199975	0.000142283	4.02563e-07	5.72897e-05
32	30	0.0226419	0.000225258		1.16073e-06
32	30	0.00192816	8.17489e-06	3.44116e-06	7.66556e-06
32	30	0.0168817	0.000136016	2.05681e-06	3.07438e-05
32	30	0.0467501	0.000452657	1.81304e-06	1.30313e-05
33	30	0.0309215	0.000252901	9.47829e-07	5.53656e-05
33	30	0.0201176	0.000195263	2.54617e-07	5.65816e-06
33	30	0.0206041	0.000179337	8.53761e-07	2.585e-05
33	30	0.031565	0.000279152	4.30902e-07	3.60665e-05
33	30	0.0139381	0.000117956	3.83528e-07	2.10408e-05
33	30	0.0294645	0.000287687	9.84458e-07	5.9734e-06
33	30	0.0229836	0.000186368		4.34682e-05
33	30	0.000570094	5.28038e-06	2.10281e-07	2.10281e-07
33	30	0.0179084	0.000134507		4.4577e-05
33	30	0.0156132	0.000149838	6.87448e-07	5.607e-06
33	30	0.0209842	0.000200493	3.06201e-08	9.31871e-06
33	30	0.0111938	0.000110878	4.89239e-07	5.70779e-07
33	30	0.0201322	0.000165812	3.4144e-07	3.51684e-05
33	30	0.0317871	0.000200078	7.02542e-07	0.00011709
34	30	0.0336404	0.000318932		1.74723e-05
34	30	0.0315934	0.000292077	2.13597e-06	2.17207e-05
34	30	0.0248576	0.000181305	6.61678e-07	6.66089e-05
34	30	0.0225738	0.000187066		3.86714e-05
34	30	0.0269227	0.000267465	1.2738e-07	1.63472e-06
34	30	0.025367	0.00014602	3.83894e-06	0.000103811
34	30	0.0388769	0.000388127	2.85108e-07	3.56385e-07
34	30	0.0257367	0.000223612	1.30752e-06	3.24482e-05
34	30	0.0243614	0.000220991	5.75164e-07	2.2048e-05
34	30	0.0263247	0.000231349		3.18975e-05
34	30	0.0251682	0.000247704	2.74363e-07	3.70389e-06
34	30	0.0271292	0.000228499	1.72799e-07	4.26205e-05
34	30	0.0223448	0.000184962	1.36235e-07	3.83501e-05
34	30	0.0219942	0.000217102	4.07292e-07	2.43244e-06
34	30	0.0257464	0.000248138	6.96528e-07	8.62877e-06
35	30	0.0407526	0.000300587	2.23173e-05	8.4621e-05
35	30	0.0146083	0.000137462		8.62135e-06
35	30	0.0314834	0.000312986	2.80289e-07	1.56787e-06
35	30	0.0105154	9.80647e-05	1.19791e-06	5.89161e-06
35	30	0.0146239	0.000134955		1.12849e-05
35	30	0.0377437	0.000344118	5.55327e-07	3.27643e-05
35	30	0.0188678	0.000187782	4.48167e-07	4.48167e-07
35	30	0.0469457	0.000456191	3.4608e-07	1.29203e-05
35	30	0.0237876	0.000234084	9.89192e-07	2.80271e-06
35	30	0.0197535	0.000174263	5.3996e-07	2.27323e-05
35	30	0.0197895	0.000159258	1.89706e-07	3.84471e-05
36	30	0.0326355	0.000289989	7.33319e-06	2.90331e-05
36	30	0.0193014	0.00019	4.75769e-07	2.53744e-06
36	30	0.0296291	0.000241088	2.18484e-07	5.49851e-05
36	30	0.0192353	0.000191712	3.20578e-07	3.20578e-07
36	30	0.01849	0.000153027		3.18725e-05
36	30	0.049559	0.00049282	1.01141e-06	1.75792e-06
36	30	0.00256308	1.69836e-05	3.10676e-06	5.54039e-06
37	30	0.0403503	0.000397354	1.50584e-06	4.64301e-06
37	30	0.0143153	0.000141558		1.5942e-06
37	30	0.026865	0.00026435	6.00113e-07	3.70069e-06
37	30	0.0138132	0.000100944		3.71879e-05
37	30	0.0226919	0.00021509	3.50493e-06	8.32422e-06
37	30	0.029194	0.000287849	2.3038e-08	4.06812e-06
37	30	0.0266289	0.000251837		1.44525e-05
37	30	0.0353733	0.00030387	3.97492e-07	4.94657e-05
37	30	0.0198908	0.000166566	7.34474e-07	3.16069e-05
38	30	0.028567	0.000235992	1.65037e-06	4.80281e-05
38	30	0.0255099	0.000253693		1.40611e-06
38	30	0.0127996	7.27573e-05	5.70645e-08	5.51814e-05
38	30	0.0258887	0.000253989	1.50365e-06	3.3946e-06
39	30	0.030529	0.000299425	1.78925e-06	4.07551e-06
39	30	0.0327699	0.000271013	3.31819e-07	5.63539e-05
40	40	0.0353562	0.000282079	5.22408e-07	7.09605e-05
40	40	0.00269923	2.48752e-05		2.11704e-06
40	40	0.0285598	0.000275515	5.2316e-07	9.55956e-06
40	40	0.0248067	0.000247015	3.15323e-07	7.3671e-07
40	40	0.0263648	0.000202393	9.73837e-07	6.02805e-05
40	40	0.0166837	0.000109626	1.65431e-07	5.70461e-05
40	40	0.0319425	0.0002346	2.92497e-08	8.47949e-05
41	40	0.0272295	0.000271898		3.97047e-07
41	40	0.0176373	0.000169668	7.2573e-07	5.97902e-06
41	40	0.0204485	0.000161822		4.26632e-05
41	40	0.0420538	0.000235621	1.26492e-05	0.000172268
41	40	0.0131524	0.000115052	3.64452e-06	1.28273e-05
42	40	0.0346974	0.000331558		1.54165e-05
42	40	0.0295541	0.000294916		6.25484e-07
43	40	0.0164952	0.000160978	8.6019e-07	3.11307e-06
44	40	0.0194331	0.000177958	1.21432e-07	1.62516e-05
44	40	0.0293265	0.000246807	3.43121e-08	4.64242e-05
44	40	0.0152329	0.00015208		2.49439e-07
44	40	0.0226215	0.000212025	8.88958e-07	1.33014e-05
45	40	0.0332363	0.000239616	3.9796e-07	9.23487e-05
45	40	0.0313536	0.000311706	2.88973e-07	1.54119e-06
45	40	0.0226446	0.000215959		1.04874e-05
45	40	0.0381987	0.000352181	9.6773e-08	2.97093e-05
45	40	0.0271681	0.000260763	3.17539e-08	1.08863e-05
46	40	0.0268997	0.000224662	1.36606e-06	4.29687e-05
46	40	0.020483	9.7458e-05	1.03449e-06	0.000106337
47	40	0.032013	0.000311261	9.97677e-07	7.87056e-06
47	40	0.0240509	0.000212173	7.19183e-07	2.76166e-05
48	40	0.0301769	0.000230074	3.31601e-08	7.16616e-05
48	40	0.0230725	0.000215716	5.18548e-07	1.44905e-05
48	40	0.0249121	0.000220419	8.32468e-07	2.78696e-05
48	40	0.0151121	0.000127189		2.39322e-05
49	40	0.0315037	0.000258907	5.00911e-07	5.5629e-05
49	40	0.0326288	0.000323575	1.36228e-07	2.57698e-06
50	50	0.0146129	0.00012476	6.38814e-08	2.13045e-05
50	50	0.0210781	0.00018415	3.27162e-08	2.65982e-05
50	50	0.0280301	0.000273188	1.749e-06	5.36321e-06
51	50	0.023183	0.000230361		1.46924e-06
51	50	0.0246753	0.00022305	7.46956e-08	2.36287e-05
51	50	0.021093	0.000184033	2.33028e-07	2.66645e-05
51	50	0.014236	0.000125774		1.65858e-05
51	50	0.0240779	0.000236065	3.34764e-07	4.37983e-06
51	50	0.0290926	0.000279949	5.62701e-08	1.09211e-05
52	50	0.0226306	0.000203007	1.76784e-06	2.15314e-05
52	50	0.0331831	0.000265438	6.00369e-06	6.039e-05
52	50	0.0195664	0.000177211	6.65034e-07	1.77871e-05
53	50	0.0116482	8.5107e-05	1.20448e-07	3.1254e-05
53	50	0.0242249	0.000238131	2.87317e-07	3.8309e-06
54	50	0.0146882	0.000124865	1.67932e-06	2.03379e-05
54	50	0.00547346	4.43596e-05	2.52136e-07	1.01228e-05
55	50	0.028074	0.000119042	2.07093e-06	0.000159627
55	50	0.0229563	0.000193171	1.2311e-06	3.51609e-05
55	50	0.0309186	0.000289813	1.44846e-06	1.79247e-05
56	50	0.0256852	0.000217793	8.77727e-07	3.81811e-05
56	50	0.0184189	0.000179095		5.09397e-06
57	50	0.015485	0.000124644	9.25442e-07	2.928e-05
57	50	0.0255159	0.000214947		4.02123e-05
57	50	0.0280692	0.000234297	3.48109e-07	4.60471e-05
59	50	0.0280401	0.000236985		4.34161e-05
60	60	0.0163924	0.000152129	1.43995e-06	1.03551e-05
60	60	0.0349981	0.000342341		7.64031e-06
60	60	0.0418564	0.000311829	2.48744e-05	8.18608e-05
60	60	0.0314144	0.000288846	6.55691e-07	2.46431e-05
60	60	0.0365411	0.000336292	1.9224e-07	2.89274e-05
60	60	0.0326536	0.000306988	9.02584e-07	1.86459e-05
60	60	0.0189184	0.000176494	4.65196e-07	1.22243e-05
60	60	0.0250717	0.00024253	3.10183e-06	5.08522e-06
61	60	0.0213187	0.00018709	1.51388e-06	2.45825e-05
61	60	0.0198679	0.000187141	3.27561e-07	1.12099e-05
62	60	0.0214798	0.000164801	1.9426e-06	4.80544e-05
62	60	0.0158028	0.000146468	4.31168e-07	1.11295e-05
62	60	0.0346814	0.000260099	5.04044e-06	8.16746e-05
62	60	0.0183214	0.000161189	1.63153e-06	2.03941e-05
63	60	0.0165796	0.000146142	5.69682e-07	1.90843e-05
63	60	0.0263531	0.000220969		4.25617e-05
63	60	0.0245407	0.000222438	1.44654e-06	2.15227e-05
64	60	0.031127	0.00030714	6.46383e-07	3.48329e-06
65	60	0.0166536	0.000160765	8.27678e-07	4.94308e-06
65	60	0.0152537	0.000130243	3.28425e-07	2.19658e-05
65	60	0.00944576	8.28787e-05	3.7184e-06	7.86051e-06
65	60	0.0253648	0.000215919	1.58455e-06	3.61447e-05
65	60	0.02034	0.000200302	3.43952e-08	3.06404e-06
66	60	0.0266984	0.000256427	2.25729e-07	1.03318e-05
66	60	0.0200652	0.000152703	1.28495e-05	3.50997e-05
67	60	0.0243952	0.000224146	3.23138e-07	1.94825e-05
68	60	0.0148073	0.000133177	2.9162e-06	1.198e-05
69	60	0.0131431	7.97492e-05	3.38218e-06	4.82991e-05
71	70	0.0170528	0.00015984	3.31952e-06	7.36833e-06
74	70	0.0201463	0.000153203	3.25346e-06	4.50062e-05
75	70	0.0191676	0.000175628	5.82381e-07	1.54655e-05
76	70	0.0223288	0.000154657	1.21585e-05	5.64722e-05
77	70	0.0281986	0.000255469		2.65168e-05
77	70	0.0176094	0.000151781	1.5746e-06	2.27387e-05
77	70	0.0270169	0.000201475	7.57285e-07	6.79372e-05
77	70	0.00924981	7.05789e-05	2.47746e-06	1.94417e-05
77	70	0.026029	0.000252699	1.87322e-06	5.71845e-06
78	70	0.0194032	0.000148263	4.7593e-07	4.52926e-05
78	70	0.0319128	0.000152451	5.96304e-05	0.000107046
78	70	0.00925086	8.29789e-05	1.17824e-06	8.35152e-06
79	70	0.0123306	0.000118792	3.51717e-07	4.16198e-06
79	70	0.0190612	0.000156368	1.40812e-05	2.01628e-05
79	70	0.014119	0.000127208	2.79017e-06	1.11923e-05
80	80	0.0263815	0.0002121	7.49027e-06	4.42255e-05
80	80	0.0171342	0.000118772	2.33646e-06	5.0234e-05
80	80	0.0166593	0.000131392	7.72839e-06	2.74728e-05
80	80	0.00404204	1.61635e-05	9.81586e-06	1.4441e-05
80	80	0.0225779	0.000206889	5.98345e-06	1.29066e-05
81	80	0.0202786	0.000178546	1.42814e-07	2.4097e-05
81	80	0.0243764	0.00018593	4.68062e-06	5.31534e-05
81	80	0.0163666	0.000124633	1.74951e-06	3.72838e-05
81	80	0.0140543	0.000111564	7.15369e-06	2.18255e-05
81	80	0.015382	0.000136669	8.65574e-07	1.6285e-05
81	80	0.0209437	0.000171099	8.432e-07	3.74943e-05
81	80	0.0243766	0.000190719	2.24627e-05	3.05843e-05
81	80	0.0167246	0.000151698	2.21453e-06	1.33339e-05
81	80	0.0346238	0.00016377	7.39853e-05	0.000108483
81	80	0.0240093	0.000118487	3.93175e-05	8.22884e-05
81	80	0.0270677	0.000242362	9.64644e-06	1.8669e-05
81	80	0.0193316	0.000151401	2.04578e-05	2.14571e-05
82	80	0.0160581	0.000126793	1.42848e-05	1.95029e-05
82	80	0.0162159	0.000134333	7.97743e-06	1.98485e-05
82	80	0.0178876	0.000104736	1.90807e-05	5.50594e-05
83	80	0.0141858	0.000133103	1.3915e-06	7.36334e-06
83	80	0.0365946	0.000293835	2.30979e-05	4.90139e-05
83	80	0.0260983	0.000208779	7.69998e-06	4.45047e-05
83	80	0.0227869	0.000109684	5.58442e-05	6.23407e-05
83	80	0.0161018	0.000108744	1.40373e-05	3.82366e-05
83	80	0.024715	0.000164992	4.09594e-05	4.11983e-05
83	80	0.0106113	7.86452e-05	1.29137e-05	1.4554e-05
84	80	0.0247452	0.00016962	2.66406e-05	5.11904e-05
84	80	0.0168585	0.000159522	2.66788e-06	6.39582e-06
84	80	0.0329651	0.000150762	8.52775e-05	9.36115e-05
84	80	0.0256024	0.000151206	4.442e-05	6.03976e-05
84	80	0.0219322	0.000159205	1.77344e-05	4.23829e-05
85	80	0.0232306	0.000210221	1.39997e-06	2.06854e-05
85	80	0.00763905	2.1597e-05	9.84334e-06	4.49502e-05
85	80	0.0140913	0.000129006	1.1362e-06	1.07702e-05
85	80	0.0513555	0.000502097	1.46099e-06	9.99762e-06
85	80	0.000676677	4.72859e-06	8.15274e-07	1.22291e-06
85	80	0.0145214	0.000101437	1.02587e-05	3.35183e-05
85	80	0.0314482	0.000303041	4.69618e-06	6.74452e-06
85	80	0.0557057	0.000222276	0.000166387	0.000168395
86	80	0.0181508	0.000151851	3.1114e-06	2.65457e-05
86	80	0.00829146	6.91767e-05	2.22612e-07	1.35153e-05
86	80	0.0128193	0.000105858	4.99975e-06	1.73359e-05
87	80	0.0307711	0.000293525	5.85087e-06	8.33546e-06
87	80	0.0322982	0.000157199	7.95319e-05	8.6251e-05
88	80	0.0236526	0.000193992	1.53902e-05	2.71434e-05
88	80	0.0260061	0.000257155	1.28605e-06	1.61947e-06
89	80	0.00526968	3.17144e-05	7.49905e-06	1.34834e-05
90	90	0.0144057	0.000124794	4.61639e-06	1.46468e-05
91	90	0.0159119	0.000106952	2.25361e-05	2.96302e-05
91	90	0.0441935	0.000161133	0.000137364	0.000143438
91	90	0.0195183	0.000121575	2.68337e-05	4.67749e-05
92	90	0.0224494	0.000119556	5.05963e-05	5.43415e-05
92	90	0.0416926	0.000337877	3.71082e-05	4.19408e-05
93	90	0.020949	0.000138651	1.45686e-05	5.62705e-05
93	90	0.01143	0.000100192	2.85245e-06	1.12553e-05
94	90	0.00999191	7.96178e-05	8.58558e-06	1.17157e-05
94	90	0.0350653	0.000339879	2.45928e-06	8.31472e-06
94	90	0.0224276	0.000106487	5.5723e-05	6.20655e-05
94	90	0.0192964	0.000173646	3.64266e-06	1.56754e-05
95	90	0.0115732	7.34359e-05	1.2355e-05	2.99412e-05
95	90	0.0239181	0.000207801	1.06931e-05	2.06868e-05
98	90	0.0452162	0.000185259	0.000133313	0.00013359
98	90	0.0253674	0.000187082	2.00977e-05	4.64939e-05
98	90	0.0242915	0.000171988	1.49116e-05	5.60151e-05
98	90	0.0092719	6.21149e-05	9.49046e-06	2.11136e-05
98	90	0.0131299	9.2735e-05	7.88707e-06	3.06767e-05
100	100	0.0060326	4.20154e-05	6.55823e-06	1.17524e-05
100	100	0.00056642	3.99657e-06	4.60037e-07	1.2076e-06
100	100	0.0196148	6.83493e-05	6.14793e-05	6.63195e-05
101	100	0.00612751	2.77915e-05	1.0844e-05	2.26396e-05
103	100	0.0110502	0.000103229	9.06966e-07	6.36572e-06
104	100	0.0100961	8.47504e-05	2.15433e-06	1.40564e-05

## Sheet: Sheet1
	k__Bacteria;p__Firmicutes;c__Bacilli;o__Lactobacillales;f__Streptococcaceae;g__Streptococcus	k__Bacteria;p__Firmicutes;c__Clostridia;o__Clostridiales;f__Lachnospiraceae;g__Blautia	k__Bacteria;p__Actinobacteria;c__Actinobacteria;o__Bifidobacteriales;f__Bifidobacteriaceae;g__Bifidobacterium	k__Bacteria;p__Bacteroidetes;c__Bacteroidia;o__Bacteroidales;f__Bacteroidaceae;g__Bacteroides	k__Bacteria;p__Firmicutes;c__Clostridia;o__Clostridiales;f__Ruminococcaceae;g__	k__Bacteria;p__Firmicutes;c__Clostridia;o__Clostridiales;f__Lachnospiraceae;g__[Ruminococcus]	k__Bacteria;p__Firmicutes;c__Clostridia;o__Clostridiales;f__Lachnospiraceae;g__	k__Bacteria;p__Firmicutes;c__Clostridia;o__Clostridiales;f__Ruminococcaceae;g__Ruminococcus	k__Bacteria;p__Firmicutes;c__Clostridia;o__Clostridiales;f__Lachnospiraceae;g__Coprococcus	k__Bacteria;p__Firmicutes;c__Clostridia;o__Clostridiales;f__Clostridiaceae;g__	k__Bacteria;p__Firmicutes;c__Clostridia;o__Clostridiales;f__Lachnospiraceae;g__Dorea	k__Bacteria;p__Firmicutes;c__Clostridia;o__Clostridiales;f__Ruminococcaceae;g__Faecalibacterium	k__Bacteria;p__Firmicutes;c__Erysipelotrichi;o__Erysipelotrichales;f__Erysipelotrichaceae;g__	k__Bacteria;p__Firmicutes;c__Clostridia;o__Clostridiales;f__;g__	k__Bacteria;p__Firmicutes;c__Clostridia;o__Clostridiales;Other;Other	k__Bacteria;p__Firmicutes;c__Erysipelotrichi;o__Erysipelotrichales;f__Erysipelotrichaceae;g__[Eubacterium]	k__Bacteria;p__Firmicutes;c__Clostridia;o__Clostridiales;f__Lachnospiraceae;Other	k__Bacteria;p__Firmicutes;c__Clostridia;o__Clostridiales;f__Ruminococcaceae;g__Oscillospira	k__Bacteria;p__Bacteroidetes;c__Bacteroidia;o__Bacteroidales;f__Porphyromonadaceae;g__Parabacteroides	k__Bacteria;p__Proteobacteria;c__Gammaproteobacteria;o__Enterobacteriales;f__Enterobacteriaceae;g__	k__Bacteria;p__Firmicutes;c__Clostridia;o__Clostridiales;f__[Mogibacteriaceae];g__	k__Bacteria;p__Firmicutes;c__Clostridia;o__Clostridiales;f__Clostridiaceae;g__Clostridium	k__Bacteria;p__Firmicutes;c__Clostridia;o__Clostridiales;f__Lachnospiraceae;g__Lachnospira	k__Bacteria;p__Firmicutes;c__Clostridia;o__Clostridiales;f__Lachnospiraceae;g__Anaerostipes	k__Bacteria;p__Actinobacteria;c__Coriobacteriia;o__Coriobacteriales;f__Coriobacteriaceae;g__Collinsella	k__Bacteria;p__Proteobacteria;c__Betaproteobacteria;o__Burkholderiales;f__Alcaligenaceae;g__Sutterella	k__Bacteria;p__Firmicutes;c__Bacilli;o__Lactobacillales;f__Lactobacillaceae;g__Lactobacillus	k__Bacteria;p__Bacteroidetes;c__Bacteroidia;o__Bacteroidales;f__Rikenellaceae;g__	k__Bacteria;p__Firmicutes;c__Bacilli;o__Lactobacillales;f__Enterococcaceae;g__Enterococcus	k__Bacteria;p__Firmicutes;c__Clostridia;o__Clostridiales;f__Lachnospiraceae;g__Roseburia	k__Bacteria;p__Actinobacteria;c__Coriobacteriia;o__Coriobacteriales;f__Coriobacteriaceae;g__	k__Bacteria;p__Actinobacteria;c__Coriobacteriia;o__Coriobacteriales;f__Coriobacteriaceae;g__Eggerthella	k__Bacteria;p__Firmicutes;c__Clostridia;o__Clostridiales;f__Clostridiaceae;Other	k__Bacteria;p__Firmicutes;c__Bacilli;o__Turicibacterales;f__Turicibacteraceae;g__Turicibacter	k__Bacteria;p__Firmicutes;c__Erysipelotrichi;o__Erysipelotrichales;f__Erysipelotrichaceae;g__Coprobacillus	k__Bacteria;p__Firmicutes;c__Clostridia;o__Clostridiales;f__Veillonellaceae;g__Phascolarctobacterium	k__Bacteria;p__Firmicutes;c__Clostridia;o__Clostridiales;f__Christensenellaceae;g__	k__Bacteria;p__Bacteroidetes;c__Bacteroidia;o__Bacteroidales;f__Prevotellaceae;g__Prevotella	k__Bacteria;p__Fusobacteria;c__Fusobacteriia;o__Fusobacteriales;f__Fusobacteriaceae;g__Fusobacterium	k__Bacteria;p__Proteobacteria;c__Deltaproteobacteria;o__Desulfovibrionales;f__Desulfovibrionaceae;g__Bilophila	k__Bacteria;p__Firmicutes;c__Erysipelotrichi;o__Erysipelotrichales;f__Erysipelotrichaceae;g__Holdemania	k__Bacteria;p__Bacteroidetes;c__Bacteroidia;o__Bacteroidales;f__[Barnesiellaceae];g__	k__Bacteria;p__Firmicutes;c__Clostridia;o__Clostridiales;f__Veillonellaceae;g__Veillonella	k__Bacteria;p__Firmicutes;c__Clostridia;o__Clostridiales;f__Peptostreptococcaceae;g__	k__Bacteria;p__Bacteroidetes;c__Bacteroidia;o__Bacteroidales;f__[Odoribacteraceae];g__Odoribacter	k__Bacteria;p__Firmicutes;c__Clostridia;o__Clostridiales;f__Veillonellaceae;g__Dialister	k__Bacteria;p__Verrucomicrobia;c__Verrucomicrobiae;o__Verrucomicrobiales;f__Verrucomicrobiaceae;g__Akkermansia	k__Bacteria;p__Firmicutes;c__Bacilli;o__Bacillales;f__Bacillaceae;g__Bacillus	k__Bacteria;p__Proteobacteria;c__Gammaproteobacteria;o__Enterobacteriales;f__Enterobacteriaceae;g__Klebsiella
1	0.180472	0.000481994	0.64601	0.000344281	0.000137713	0.000413138	0.000619707	6.88563e-05	0	6.88563e-05	0.000137713	6.88563e-05	6.88563e-05	0.000137713	0	6.88563e-05	0	0	0	0.00151484	0	0	0	6.88563e-05	6.88563e-05	0.000137713	0.000206569	6.88563e-05	0.0669972	0	0	0	0	6.88563e-05	0	0	0	0	0.000206569	0	0	0	0	0	0	0	0	0.000137713	0.00881361
1	0.097414	0.000753201	0.68943	0.00125534	0.000251067	0.00853628	0.0015064	0.00100427	0	0	0	0.000502134	0.000251067	0.000251067	0	0	0	0	0.000251067	0.114738	0	0.0210896	0	0	0	0	0	0	0.0158172	0	0	0	0	0	0	0	0	0	0	0	0	0	0.0361537	0	0	0	0	0	0
1	0.188646	0.000352609	0.000352609	0.000705219	0	0.000352609	0	0	0	0	0	0	0	0	0	0	0	0	0	0.516573	0	0	0	0	0	0	0	0	0	0	0	0	0	0	0	0	0	0	0	0	0	0	0.12976	0	0	0	0	0	0
1	0.0992968	0.00168776	0.618003	0.000562588	0.000843882	0.000281294	0.00225035	0.000562588	0.000562588	0.000281294	0.000281294	0.000562588	0	0.000562588	0	0	0	0	0	0.0165963	0	0.00112518	0	0	0	0	0.000281294	0	0.246695	0	0	0	0	0	0	0	0	0.000562588	0	0	0	0	0	0	0	0	0	0	0.000562588
1	0.000832871	0.000277624	0.430316	0.438645	0.0174903	0	0	0	0	0	0	0	0	0	0	0	0	0	0	0.0927263	0	0	0	0	0	0	0	0	0	0	0	0.00194336	0	0	0	0	0	0	0	0	0	0	0	0	0	0.00360911	0	0	0
1	0.00146556	0	0.309722	0	0	0	0	0	0	0.0180752	0	0	0.0625305	0	0.00341964	0	0	0	0	0.310699	0	0.0674157	0	0	0	0	0.0674157	0	0.0781632	0	0	0.00195408	0	0	0	0	0	0	0	0	0	0	0.00683928	0	0	0	0	0	0.00048852
1	0.0222458	0.154396	0.722722	0.000529661	0.00105932	0.000264831	0.0291314	0.000529661	0.000529661	0.000529661	0.000529661	0	0.000264831	0.000794492	0	0.00211864	0.00105932	0	0.000264831	0.0251589	0	0.000794492	0	0	0.0143008	0	0	0	0.0105932	0	0.000264831	0.00211864	0.00264831	0	0	0	0	0	0	0.00105932	0	0	0	0	0	0	0	0	0.000529661
1	0.0124224	0.00118308	0.699793	0.00177462	0.00207039	0.00029577	0.00207039	0	0	0	0.00177462	0.000591541	0.0286897	0	0.00029577	0	0	0.00029577	0	0.0165631	0	0.00946466	0	0	0	0	0	0	0.200828	0	0	0.00916888	0	0	0	0	0	0	0.00029577	0	0	0	0.00709849	0	0	0	0	0	0
1	0.0044586	0.00127389	0.421656	0.413057	0.00127389	0	0.0022293	0	0.000318471	0.0226115	0.000318471	0	0	0	0	0	0	0	0.000318471	0.1	0	0.0267516	0	0	0	0	0	0	0	0	0	0	0.000318471	0	0	0	0	0.000318471	0	0	0	0	0.00318471	0	0	0	0	0	0
1	0.120741	0.000597729	0.6448	0.173042	0.000149432	0.000597729	0.000448296	0.000597729	0	0	0.000298864	0.000149432	0	0	0.000149432	0	0	0	0	0.0313808	0	0	0	0	0	0.000149432	0.000298864	0.000149432	0.0191273	0	0	0	0	0.000149432	0	0	0	0.000149432	0	0	0	0	0.000149432	0	0	0	0	0	0
1	0.0779577	0	0.0831732	0.686248	0.000274499	0	0	0	0	0	0	0	0	0	0	0	0	0	0.00960747	0.142465	0	0	0	0	0	0	0	0	0	0	0	0	0	0	0	0	0	0	0	0	0	0	0	0	0	0	0	0	0
1	0.00665602	0.000798722	0.135517	0	0.000798722	0	0	0	0	0.000266241	0	0	0	0	0	0	0	0	0	0.0242279	0	0.0412673	0	0	0	0	0.00559105	0	0.772364	0	0	0.000266241	0	0	0	0	0	0	0	0	0	0	0	0	0	0	0	0	0
1	0.00644167	5.5057e-05	0.945659	5.5057e-05	0.000220228	0	0	0	0.000110114	0.000165171	0	0.000220228	5.5057e-05	0	0.000110114	0.000165171	0	5.5057e-05	0	0.0230689	0	0	0	0	0	5.5057e-05	0.000330342	0	0.0209767	0	0	0	5.5057e-05	0	0	0	0	0	0	0	0	0	0	0	0	0	0	0	0.000440456
1	0.00290621	0	0.190489	0.522325	0	0.0110964	0	0.000792602	0.000264201	0.000264201	0	0	0.0015852	0.00501982	0	0	0	0	0	0.0871863	0	0	0	0	0	0.0010568	0.000528402	0	0.102246	0	0	0.00184941	0	0	0	0	0	0	0	0	0	0	0.068428	0	0	0	0	0	0
1	0.0164694	0.000686224	0.00102934	0.000686224	0.000171556	0.000514668	0.00102934	0.000343112	0	0	0.000171556	0.000343112	0	0	0.000171556	0	0	0	0	0.339338	0	0.600103	0	0.000171556	0	0	0.000171556	0	0	0	0	0	0	0	0	0	0	0	0	0	0	0.000171556	0	0	0	0	0	0	0.0380854
1	0.354185	0.0414097	0.528634	0.000881057	0	0.00132159	0.00330396	0.000220264	0.000220264	0.00991189	0	0.000220264	0	0	0	0	0.000440529	0	0	0.035022	0	0.000881057	0	0	0.00330396	0.000220264	0	0	0.00440529	0	0	0	0	0	0	0	0	0	0	0	0	0	0.00594714	0	0	0	0	0	0.00154185
1	0.111943	0.00329243	0.680934	0.000299312	0	0.0197546	0.0131697	0.0026938	0.00538761	0.0077821	0.000897935	0	0.000299312	0	0	0.00299312	0	0	0	0.0407064	0	0	0	0	0	0	0	0	0.0215504	0	0	0.000897935	0	0	0	0	0	0.000897935	0	0	0	0	0.0703382	0	0	0	0	0	0
1	0.00130548	0.00208877	0.000522193	0.00104439	0.000261097	0	0.00156658	0.00078329	0.000522193	0.00130548	0	0.00078329	0	0	0.000522193	0	0.000261097	0	0	0.118538	0	0.546997	0	0.000261097	0	0	0	0	0.00652742	0	0	0	0	0	0	0	0	0	0.000522193	0	0	0	0.00104439	0	0	0	0	0	0.313838
1	0.180381	0.00283745	0.406972	0.000405351	0.0113498	0.0194568	0	0	0.000405351	0.0117552	0.000810701	0.0016214	0.0016214	0	0.000405351	0.0271585	0	0	0	0.101743	0	0.0101338	0	0	0	0	0	0	0.0960681	0	0	0.00121605	0.00324281	0	0	0	0	0	0	0	0	0	0.0802594	0	0	0	0	0	0.0332388
1	0.147762	0.00497443	0.443705	0.000210187	7.00624e-05	7.00624e-05	0.0103692	7.00624e-05	0.000210187	0.0748266	7.00624e-05	0.000210187	7.00624e-05	0.000140125	0.000840748	0.000140125	0.139985	0	7.00624e-05	0.0268339	0	0.0117705	0	0	0	0	0.00581518	7.00624e-05	0.0495341	0	0	0.0106495	7.00624e-05	0.000840748	0.0249422	0	0	0	0	0	0	0	0.0340503	0.000280249	0	0	0	7.00624e-05	0.000910811
1	0.185137	0.0110821	0.654498	0.00130378	0.00391134	0.0697523	0.00977836	0.00391134	0.00260756	0.00065189	0.00065189	0.00260756	0.00065189	0.00456323	0.00130378	0.00130378	0.00065189	0	0	0	0	0.0123859	0	0	0	0	0.00130378	0	0.00065189	0	0	0.00065189	0	0	0	0	0	0	0	0	0	0.00065189	0.00782269	0.0104302	0	0	0	0.00065189	0.0104302
1	0.242178	0.0363775	0.669295	0.000508776	0.00178072	0.00101755	0.00152633	0.00127194	0.000508776	0.000763165	0	0.013737	0.000254388	0.000508776	0	0.000508776	0	0.000254388	0	0.000763165	0.000254388	0	0	0	0	0.00381582	0.00152633	0	0.0063597	0	0	0	0	0	0	0	0	0	0	0	0	0	0.00686848	0	0	0	0	0.00279827	0
1	0.00231252	0	0	0	0.00033036	0.443013	0.0350182	0	0.00858936	0.00396432	0	0	0.0066072	0	0	0.00958044	0	0.00594648	0.0389825	0.00264288	0	0.420218	0	0	0	0	0	0	0	0	0	0	0.00066072	0	0	0	0	0	0	0	0	0	0.0016518	0.00033036	0	0	0	0	0
1	0.0841565	0.00276571	0.715132	0	0.0015804	0.0248913	0.0264718	0.000395101	0.000790202	0.00750691	0.000395101	0.00829712	0.00750691	0.000395101	0.0015804	0.00316081	0.000395101	0	0	0.0146187	0	0	0	0	0	0.000395101	0.0276571	0	0.00987752	0	0	0	0	0	0	0	0	0	0.000395101	0	0	0	0.0169893	0	0	0	0	0	0.000395101
1	0.217168	0.159599	0.150347	0.0205603	0.00231303	0.128502	0.0141352	0.00514007	0.00179902	0.24698	0.0110511	0.00334104	0.00411205	0.00102801	0.00514007	0.00257003	0.00102801	0.000257003	0	0.00488306	0	0.000514007	0.00359805	0	0	0	0.00077101	0	0.000514007	0	0	0	0.00179902	0.00102801	0.000257003	0	0	0.000514007	0	0	0	0	0.00950912	0.000257003	0	0.000257003	0	0	0
1	0.22183	0.0727023	0.382912	0.00411523	0.00725064	0.141681	0.00881834	0.0307662	0.0101901	0.0195963	0.00587889	0.0313541	0.00921027	0.00587889	0.000195963	0.0145013	0.000391926	0.00137174	0.000979816	0	0.000783853	0.00431119	0.000195963	0.00627082	0	0	0	0	0.000783853	0.000391926	0	0.000783853	0.000391926	0.00333137	0.000391926	0	0	0	0	0	0	0	0	0.000587889	0	0.00156771	0	0.00195963	0
1	0.191399	0.207858	0.20069	0.00132732	0.0148659	0.197239	0.043536	0.0127422	0.0533581	0.00345102	0.0124768	0.0106185	0.00849482	0.00822936	0	0.00159278	0.000265463	0.00159278	0	0	0	0	0.000530926	0	0	0.000265463	0	0	0.00876029	0	0.000265463	0.00079639	0	0.000530926	0.0103531	0	0	0	0	0	0	0	0.00106185	0	0	0	0	0.00371649	0
1	0.0201299	0.00627706	0.0344156	0.00238095	0.00021645	0.685065	0.0525974	0.00021645	0.00735931	0.00519481	0.0294372	0.00021645	0.0562771	0.00021645	0.000649351	0.0532468	0	0.00021645	0	0.0374459	0	0	0	0	0	0	0.00021645	0.00021645	0.0038961	0	0	0.0017316	0	0	0	0	0	0.00021645	0.00021645	0	0	0	0.0004329	0	0	0	0	0	0
1	0.0763139	0.0530358	0.0556755	0.0050396	0.000959923	0.240941	0.0386369	0.000719942	0.000719942	0.25582	0.0172786	0.000959923	0.0275978	0.00215983	0.00695944	0.000239981	0.000239981	0	0.000239981	0.151428	0.000239981	0	0.000239981	0	0.00383969	0	0	0	0	0	0	0.000239981	0.00383969	0	0	0	0	0	0.000479962	0	0	0	0.00287977	0.00455964	0	0	0	0	0.0357571
1	0.134085	0.1651	0.260025	0.0253759	0.00595238	0.203321	0.0588972	0.0150376	0.0181704	0.0134712	0.00908521	0.0344612	0.00595238	0.00219298	0.000313283	0.0241228	0.000313283	0.00438596	0	0.00689223	0	0	0.000313283	0.000313283	0	0	0	0	0.00657895	0	0	0.000626566	0	0	0.00156642	0	0	0	0	0.000626566	0	0	0.0018797	0	0	0	0	0	0
1	0.217576	0.144212	0.164344	0.00561363	0.00425861	0.172861	0.10182	0.0795587	0.0112273	0.0286489	0.00425861	0.0199381	0.00309717	0.000387147	0.00174216	0.00251645	0.000387147	0.00058072	0.000193573	0.00174216	0.00058072	0	0.000387147	0	0	0	0	0	0.000967867	0	0	0.000193573	0.0209059	0.00522648	0.000193573	0	0	0.000193573	0	0	0	0	0.000967867	0	0	0	0.00154859	0	0.000387147
1	0.253437	0.4	0.0553125	0.0053125	0.0053125	0.04375	0.0934375	0.013125	0.0028125	0.006875	0.0121875	0.0228125	0.0071875	0.0003125	0.0115625	0.0365625	0.001875	0.0003125	0	0.0025	0.0003125	0	0.000625	0.0003125	0	0	0	0	0	0.0009375	0	0.000625	0.0003125	0.0003125	0	0	0.0003125	0.0003125	0	0	0	0	0.0053125	0	0	0	0.000625	0	0
1	0.00449827	0.215225	0.215571	0.00795848	0.0193772	0.0467128	0.280969	0.00242215	0.00380623	0.12872	0.0145329	0.0100346	0.0110727	0.00103806	0.0083045	0.00519031	0.00138408	0.00103806	0.00103806	0.0017301	0.00103806	0.000346021	0.00415225	0.000346021	0	0.000346021	0.000346021	0	0.0017301	0	0	0	0.0017301	0	0	0	0	0.000346021	0.000692042	0	0	0	0.00346021	0.0017301	0	0.000346021	0.000346021	0	0.000346021
1	0.00370001	0.0277501	0.106731	0.361036	0.00327309	0.238224	0.0627579	0.00199232	0.0910773	0.0482425	0.000996158	0.000426925	0.00583464	0.00498079	0.00355771	0.000853849	0.000284616	0.00611925	0.000142308	0.000284616	0.000142308	0.00796926	0.000142308	0	0	0.00711541	0.000142308	0	0.000569233	0	0	0.000711541	0.000284616	0	0.00298847	0	0	0	0	0	0	0	0.00213462	0.000142308	0	0	0	0	0.00384232
1	0.442991	0.143692	0.11028	0.00140187	0.00116822	0.0172897	0.0693925	0.00116822	0.0107477	0.147196	0.000233645	0.00490654	0.0198598	0.000934579	0.00163551	0	0.000233645	0	0.000233645	0.00420561	0	0.00140187	0	0	0	0	0	0	0.000233645	0	0	0	0.00584112	0.0021028	0	0	0	0	0.000233645	0	0	0	0	0.00140187	0	0	0	0	0
1	0.0587212	0.197912	0.185733	0.0115268	0.0406699	0.0341453	0.198565	0.0726403	0.03806	0.0832971	0.00565463	0.0045672	0.00217486	0.0311005	0.0030448	0.0030448	0.0030448	0.00391475	0.000434972	0.0015224	0.00195737	0	0.000217486	0	0	0.000217486	0	0.00369726	0.000434972	0	0	0.000869943	0.00260983	0.000434972	0.0015224	0	0	0	0.000217486	0	0	0.000217486	0	0.000869943	0	0.00239234	0	0.000434972	0
1	0.0325275	0.0452747	0.00483516	0.0430769	0.0208791	0.572308	0.0138462	0.00285714	0.00241758	0.0252747	0.0184615	0.0876923	0.00879121	0.000659341	0.000879121	0.0217582	0	0.00505495	0.0338462	0.0178022	0.00021978	0.000659341	0	0	0	0.00263736	0	0	0.00835165	0	0	0.00285714	0.000659341	0.0010989	0.00351648	0	0	0	0.00175824	0	0	0	0.0043956	0.00043956	0.0010989	0.00175824	0	0	0.00703297
1	0.0186819	0.355734	0.0998962	0.00129735	0.00363259	0.225999	0.0651271	0.000778412	0.0106383	0.00129735	0.0944473	0.00207577	0.0563051	0.00856253	0.00778412	0.0243902	0.00181629	0.000259471	0.000259471	0.00518941	0	0	0	0.000259471	0.0119357	0	0	0	0	0	0	0	0	0	0	0	0	0	0	0	0	0	0	0	0	0	0	0	0
1	0.127291	0.0525574	0.109601	0.105756	0.00217921	0.284194	0.0871683	0.00282015	0.0593514	0.0114088	0.0101269	0.0011537	0.0296116	0.0296116	0.000384566	0.0524292	0.0111524	0.00166645	0.00576849	0.00756313	0.000640943	0	0	0	0	0	0	0.000128189	0.000769132	0	0	0.000769132	0	0.000384566	0.000769132	0.000384566	0	0.000769132	0	0.000512755	0	0.000128189	0	0	0.000256377	0	0	0	0
1	0.358401	0.0110051	0.436904	0.00110051	0.00220103	0.104549	0.0451211	0.000733676	0	0.00146735	0.00330154	0.00110051	0.00256787	0.000733676	0	0.00146735	0	0.000366838	0	0.00403522	0	0	0.00110051	0	0.0121056	0	0.000366838	0	0.0077036	0	0	0.000366838	0	0	0	0	0	0	0.000733676	0	0	0	0	0	0	0	0	0	0
1	0.0295294	0.0135264	0.529625	0.0798247	0.000571537	0.100591	0.0445799	0.000952562	0.000190512	0.0100972	0.0417222	0	0.0129548	0.000190512	0.000952562	0.0381025	0.000190512	0.00209564	0	0.0133359	0	0.00076205	0.000190512	0	0.000190512	0.000190512	0	0.000190512	0.0194323	0.000190512	0	0.00247666	0	0	0	0	0	0	0.0015241	0.00381025	0	0	0.0146695	0	0	0	0.0323871	0	0.00171461
1	0.0253672	0.317757	0.0725412	0.0124611	0.00712061	0.224744	0.0453939	0.00222519	0.00534045	0.0186916	0.0209168	0.000445038	0.011571	0.000445038	0.000445038	0.0307076	0.000445038	0.00712061	0	0.0747664	0	0.000890076	0	0.0534045	0	0.000445038	0.00222519	0	0.00845572	0	0	0.00178015	0	0	0	0	0	0.000445038	0	0	0	0	0	0	0	0.00311526	0	0	0.000445038
1	0.268186	0.0128005	0.26444	0.00905401	0.00280987	0.300656	0.016547	0.000312207	0.00468311	0.0340306	0.00530752	0	0.0168592	0.000936622	0.00124883	0.0084296	0	0	0	0.0152982	0	0	0.000312207	0	0.000312207	0	0	0	0.0246644	0	0	0	0	0	0.00156104	0	0	0	0.000312207	0.000312207	0	0	0.0043709	0.000312207	0	0.00280987	0.000312207	0	0
1	0.00315228	0.337779	0.427255	0.00242483	0.0424345	0.0683802	0.0327352	0.000242483	0.0305529	0.000242483	0	0.0128516	0.00363725	0	0	0.0128516	0.00169738	0.000727449	0	0.00315228	0	0.000727449	0	0	0	0.000242483	0.00775946	0	0.00121242	0	0	0.00218235	0	0	0	0	0	0.000242483	0	0.00169738	0	0	0.00315228	0	0	0	0	0	0.000242483
1	0.0351049	0.0629535	0.309472	0.0864875	0.0584428	0.0109825	0.210433	0.0101981	0.0125515	0.0596195	0.0180428	0.0154932	0.00294175	0.00823691	0.00294175	0.00254952	0.00176505	0.00823691	0.00274564	0.010002	0.00627574	0	0	0	0	0.000196117	0.0123554	0	0.00549127	0.000196117	0.000392234	0.00137282	0.0011767	0.00509904	0.00176505	0	0	0.000196117	0.000392234	0.000392234	0	0	0	0	0	0.00529516	0.0113748	0.0103942	0
1	0.267492	0.142953	0.123535	0.00602611	0.0331436	0.144961	0.169736	0.00100435	0.0284566	0.0167392	0.0127218	0.00602611	0.012387	0.000334784	0	0.0194175	0	0.000334784	0.000669568	0.00301306	0.000334784	0.00100435	0	0.00569133	0	0	0	0	0.00100435	0.000334784	0	0.000334784	0	0	0.00133914	0	0	0	0	0	0	0	0	0.000669568	0	0	0	0	0.000334784
1	0.0165179	0.194196	0.0497768	0.0591518	0.0448661	0.335938	0.0305804	0.009375	0.0915179	0.00133929	0.021875	0.0198661	0.0734375	0.00892857	0.000892857	0.0107143	0.000892857	0.0078125	0.0015625	0.000223214	0.000892857	0.000223214	0.000446429	0	0.00290179	0	0	0.00691964	0	0	0	0.00245536	0.000223214	0.00133929	0.000669643	0.000446429	0.000223214	0	0	0	0	0.000446429	0.000669643	0	0	0.000223214	0.000223214	0	0.000223214
1	0.0576868	0.00548024	0.623305	0.0660513	0.0178829	0.0888376	0.0141333	0.00115374	0.000865301	0.0193251	0.0017306	0.000576868	0.0025959	0.0017306	0.000288434	0.0118258	0	0.00403807	0.000288434	0.00749928	0.00115374	0	0	0.000288434	0	0.000865301	0	0	0.0389386	0	0	0.00403807	0	0.000288434	0.0118258	0	0.000865301	0.000288434	0	0	0	0	0	0	0	0	0.0121142	0.00201904	0.000288434
1	0.0721587	0.113951	0.287733	0.0493085	0.00450992	0.156043	0.110343	0.00150331	0.0330728	0.0646422	0.00871918	0.00841852	0.0414913	0.00691521	0.0219483	0.00120265	0.00120265	0	0.00511124	0.000300661	0.000300661	0.000601323	0	0	0.00210463	0.000901984	0	0.000300661	0	0	0	0.000601323	0.00240529	0	0	0	0	0	0	0	0	0.000601323	0	0.000901984	0	0	0	0	0
1	0.0121837	0.11059	0.251796	0.0999688	0.00468604	0.212121	0.119338	0.000624805	0.0296782	0.00874727	0.00968447	0.00187441	0.00812246	0.000937207	0.0443611	0	0	0	0	0.0402999	0	0	0	0	0	0.025617	0	0	0	0	0	0	0	0	0	0	0	0	0	0	0	0	0.0178069	0	0	0	0	0	0
1	0.0161737	0.00728544	0.0626548	0.000582835	0.00145709	0.00233134	0.00641119	0.000291418	0.000437127	0.000582835	0.000291418	0.000582835	0.000874253	0	0.000437127	0	0	0	0	0	0	0.000145709	0	0	0	0	0.000291418	0	0.888533	0	0	0.000145709	0	0	0	0	0	0	0	0	0	0	0	0	0	0	0	0	0
1	0.00111359	0.129176	0.437361	0.0303452	0.0219933	0.0768374	0.185412	0.00723831	0.0194878	0.00389755	0.0217149	0.00695991	0.00167038	0.00306236	0.000556793	0.00946548	0.000556793	0.000835189	0.000835189	0.000278396	0	0.00222717	0.00306236	0.00863029	0.0103007	0.00278396	0	0	0.000835189	0	0	0.00111359	0.000278396	0	0	0	0	0	0	0	0	0	0.00918708	0	0	0	0.000278396	0	0
1	0.0836181	0.174527	0.170654	0.0059239	0.0262019	0.209843	0.0583276	0.000683527	0.0268854	0.000455685	0.0109364	0.00341763	0.0075188	0.00205058	0.00615174	0.00774664	0.000683527	0.000227842	0	0.00524037	0	0.000227842	0.000227842	0	0	0	0.186831	0	0.00136705	0.000227842	0	0.00364548	0	0.000227842	0.000911369	0	0	0	0	0	0	0	0.00250627	0	0	0	0	0	0
1	0.0354927	0.0474063	0.494912	0.00794242	0.00868702	0.0014892	0.0436833	0.000496401	0.0131546	0.243733	0.000744602	0.000992802	0.0188632	0.00347481	0.0546041	0	0.000992802	0	0.000248201	0.00297841	0	0.000248201	0	0	0.00868702	0	0.000744602	0	0	0	0	0	0.00322661	0.000744602	0	0	0	0	0.000248201	0	0	0	0	0.00248201	0	0	0	0	0.000248201
1	0.0755216	0.227593	0.0662651	0.00543638	0.0423156	0.21437	0.128122	0.00176315	0.0264473	0.0024978	0.0499559	0.00440788	0.000881575	0.0405525	0.000293858	0.0205701	0.00235087	0.000881575	0.000587717	0	0.00191008	0	0	0.0321775	0.0179254	0.000587717	0.00146929	0.000293858	0	0	0.000881575	0.00323244	0	0	0.000293858	0.000293858	0	0.000293858	0	0	0	0.000293858	0	0	0	0	0	0.000146929	0
1	0.0299885	0.202422	0.393887	0.0175894	0.00490196	0.0798731	0.198097	0.0011534	0.0331603	0	0.00836217	0.000288351	0.00144175	0.00403691	0.000288351	0.000288351	0.00201845	0	0.000288351	0.00144175	0	0	0	0	0.0167243	0	0	0	0.000288351	0	0	0.000576701	0	0	0	0.000865052	0	0	0	0	0	0	0	0	0	0	0	0	0
1	0.128397	0.201695	0.0184493	0.00473697	0.0354026	0.0568437	0.0693094	0.0688108	0.0224383	0.12715	0.0603341	0.0189479	0.0603341	0.00747943	0.00598355	0.0553478	0.00573423	0.000249314	0.000498629	0.0017452	0.00797806	0.000997258	0.00124657	0.00299177	0.00573423	0	0.00573423	0.000498629	0.000249314	0.000498629	0.000997258	0	0.00299177	0.0107205	0	0	0.000249314	0	0.00124657	0	0	0.000498629	0	0	0	0	0.000249314	0	0
1	0.162107	0.0988158	0.0124541	0.0561454	0.039608	0.00122499	0.169457	0.00040833	0.0157207	0.00489996	0.0165374	0.0187832	0.00040833	0.014904	0.0232748	0.129645	0.00204165	0.00489996	0.0100041	0.00142915	0	0	0.00265414	0.0034708	0.00326664	0.0157207	0.000612495	0	0.000204165	0.00183748	0	0	0.00040833	0	0	0.00040833	0	0.17109	0	0	0	0.00040833	0.00081666	0	0	0	0	0	0
1	0.165603	0.154886	0.0316407	0.0125032	0.0443991	0.124777	0.181424	0.00127584	0.0464404	0.0262822	0.0278132	0.0239857	0.00637918	0.0242409	0.000765501	0.0696606	0.00561368	0.000510334	0.00127584	0.00612401	0	0.000765501	0.000765501	0.0130135	0.00382751	0	0.00127584	0	0	0.000255167	0.00408267	0.000255167	0.000510334	0.000510334	0.00969635	0.000255167	0	0.000510334	0	0	0.000255167	0	0.00561368	0	0	0	0	0	0
1	0.136752	0.0105909	0.341137	0.0901152	0.00111483	0.0837978	0.0968042	0.00111483	0.105537	0.0083612	0.00984764	0.000557414	0.00929023	0.000929023	0.0252694	0.0222965	0	0.00111483	0.000185805	0.00501672	0	0	0	0	0	0	0.00891862	0	0.0241546	0.00167224	0	0.00167224	0.000185805	0	0	0	0	0.000185805	0.000371609	0	0	0	0.0117057	0	0	0	0	0	0.000371609
2	0.0121795	0.000641026	0.0833333	0.590385	0	0.0310897	0	0.00160256	0.0339744	0.00160256	0	0	0.00192308	0	0.000961538	0.0173077	0	0.00929487	0.157372	0.0205128	0	0	0	0	0	0.00769231	0.0102564	0.000320513	0	0	0	0	0	0	0	0	0	0	0.000641026	0	0	0	0.00769231	0.00512821	0	0	0.00544872	0	0.000320513
2	0.0995282	0.0460571	0.00314536	0.00741406	0.214334	0.0377443	0.0199955	0.079308	0.0213435	0.0451584	0.0233655	0.000449337	0.00696473	0.141317	0.00471804	0.00157268	0.00269602	0.0222422	0.00516738	0.00202202	0.00179735	0.0887441	0.000449337	0.000224669	0.000224669	0.00269602	0.000898674	0.00157268	0.00157268	0.000224669	0.0042687	0	0.00134801	0.00674006	0	0.000224669	0.0631319	0	0.000674006	0.00157268	0	0.000674006	0	0.000224669	0.00471804	0	0	0	0.00157268
2	0.00301731	0.211529	0.00984596	0.204542	0.0214388	0.0574877	0.0657456	0.0895665	0.0104812	0.00905193	0.0133397	0.000476417	0.0107988	0.0206448	0	0.0247737	0.000635223	0.0120692	0.0117516	0.15293	0.00174686	0.000476417	0	0	0	0.000158806	0	0.000635223	0.0230268	0	0	0.000476417	0	0	0.00349373	0.00238209	0.000635223	0.000317612	0.00381134	0.000476417	0	0	0	0	0.000794029	0	0.00698745	0	0.00476417
2	0.151418	0.0597467	0.0183699	0.0419119	0.142857	0.128768	0.0745497	0.0690209	0.0590334	0.0169431	0.023007	0.0356697	0.0121277	0.0215802	0.0171215	0.00214018	0.00338862	0.0115927	0.00998752	0.0208668	0.00267523	0.00142679	0.000713394	0.0119493	0.000713394	0.000535045	0.00214018	0.00481541	0.00249688	0	0.000535045	0.000356697	0.00124844	0.00642055	0.000178348	0	0.00374532	0.00107009	0.000356697	0	0.000178348	0.000356697	0.000178348	0	0.000178348	0.00285358	0.00196183	0	0.0107009
2	0.00216621	0.0905868	0.00315085	0.397401	0.0161481	0.0531705	0.0462781	0.0565183	0.00295392	0.00512013	0.019102	0.000590784	0.00177235	0.00177235	0.0177235	0.0013785	0.00177235	0.0118157	0.126822	0.00315085	0.000590784	0	0.000196928	0.00945254	0.00689248	0.00590784	0.0265853	0	0.000196928	0.000196928	0.000196928	0.000590784	0	0	0.0013785	0.00177235	0	0	0.0240252	0	0	0	0	0	0.00472627	0	0.0183143	0	0.000393856
2	0.000302389	0.0208648	0.349562	0.0541276	0.117024	0.0114908	0.0287269	0.0238887	0.0199577	0.0562443	0.0136075	0.00755972	0.000604778	0.0178409	0.0027215	0.00211672	0.00241911	0.0260054	0.0190505	0.0610826	0.0320532	0	0	0	0.00393106	0	0.00151194	0.0142123	0	0	0	0.000302389	0.0027215	0.0311461	0	0	0.00302389	0	0.0130027	0.000302389	0	0	0	0	0	0.00181433	0	0	0.000302389
2	0.0259578	0.101504	0.00179019	0.155567	0.119048	0.0102041	0.084855	0.147512	0.0241676	0.018976	0.00859291	0.0515575	0.00358038	0.0341926	0.0166488	0.00483351	0.00411744	0.0134264	0.018618	0.00733978	0.00125313	0.00841389	0.028285	0.00393842	0	0.00501253	0.000537057	0.00322234	0.0127103	0.000179019	0.00465449	0.000537057	0.0028643	0.00483351	0.000537057	0.00196921	0.019155	0.000895095	0.000895095	0.00107411	0.000179019	0	0.000358038	0.000179019	0.00322234	0	0.00161117	0.00161117	0.00107411
2	0.00248207	0.0575014	0.000689465	0.04385	0.0546056	0.0697739	0.0559846	0.172918	0.0182019	0.000827358	0.0295091	0.000689465	0.0728075	0.0129619	0.000275786	0.0330943	0.000827358	0.0306122	0.0729454	0.0961114	0.00137893	0.000551572	0.000413679	0.000137893	0.000137893	0.00744622	0.000827358	0.00799779	0.0383343	0	0.000413679	0.000965251	0	0.000137893	0.000275786	0.00261997	0.0126862	0.000137893	0.0306122	0.00110314	0	0.00689465	0	0.000137893	0.0140651	0	0.000689465	0	0.000137893
2	0.0686226	0.067628	0.00198906	0.113708	0.0986242	0.0618266	0.0608321	0.0609978	0.0208851	0.0372949	0.0270181	0.0251948	0.00546992	0.073098	0.00845351	0.0048069	0.00928228	0.0228742	0.0613294	0.0802254	0.00116029	0.00182331	0.000828775	0.00928228	0.00182331	0.000165755	0.0193933	0.00182331	0.000165755	0.00314935	0.000165755	0.000497265	0.00033151	0.00281784	0	0.00066302	0.00430963	0.00265208	0.000165755	0.000828775	0.0014918	0	0.000165755	0	0.00232057	0	0.0137577	0	0
2	0.00130378	0.204042	0.0108214	0.0288136	0.137419	0.0419817	0.0771838	0.0599739	0.067927	0.00847458	0.0164276	0.0108214	0.00247718	0.0329857	0.0011734	0.0259452	0.0041721	0.0495437	0.104042	0.0567145	0.00795306	0.000391134	0.000130378	0.00065189	0.00338983	0.000130378	0.000391134	0.0011734	0.00065189	0.000521512	0.00104302	0.00143416	0.00104302	0.0149935	0.000130378	0.0011734	0.00730117	0	0	0	0.000130378	0.00065189	0.000130378	0	0.000391134	0.000260756	0.000260756	0	0.00208605
2	0.040239	0.033386	0.00193288	0.030926	0.203655	0.0114215	0.0592163	0.0275874	0.0379547	0.0349675	0.0144087	0.0119487	0.0342646	0.17308	0.00404147	0.00298717	0.0103672	0.0340889	0.0223159	0.0416447	0.00404147	0.00474433	0.00755579	0.00210859	0.00087858	0.000527148	0.00123001	0.00456862	0.0033386	0.000527148	0.00193288	0.000702864	0.00123001	0.0175716	0	0.000702864	0.0196802	0.000527148	0.0144087	0.000702864	0.000175716	0.00158144	0	0	0.00790722	0	0.000351432	0	0.0421719
2	0.00793466	0.0427071	0.0730455	0.0448075	0.0903151	0.0315053	0.072112	0.0975496	0.0214702	0.0522754	0.0172695	0.112019	0.00490082	0.097783	0.00186698	0.0142357	0.000700117	0.0322054	0.0217036	0.0109685	0.000700117	0.0203034	0.0217036	0.0123687	0	0.00583431	0.000233372	0.00303384	0.000466744	0.00140023	0.00186698	0.000233372	0.00210035	0.00653442	0.00326721	0	0.0130688	0.000233372	0.000700117	0.000933489	0	0.000233372	0	0.000466744	0.0135356	0	0	0	0.00980163
2	0.0866228	0.0149397	0.171875	0.0633224	0.0829221	0.00301535	0.0260417	0.0971765	0.0564693	0.0634594	0.0293311	0.00315241	0.00877193	0.0165844	0.00630482	0.00328947	0.000274123	0.0265899	0.00822368	0.00657895	0.00561952	0.00287829	0.00918311	0.00315241	0.00370066	0.00260417	0.000822368	0.00191886	0.000822368	0	0.00493421	0	0.00191886	0.0204221	0.000137061	0.00205592	0.0195998	0.000411184	0.000411184	0.000548246	0	0.000137061	0	0.000411184	0	0.000274123	0.00794956	0.00109649	0.106771
2	0.00976071	0.0585642	0.00173174	0.0653338	0.0960327	0.0127519	0.0451826	0.0743073	0.0443955	0.0530542	0.0157431	0.0604534	0.0129093	0.0625	0.0154282	0.0341625	0.00141688	0.0159005	0.00755668	0.126259	0.00141688	0.0412469	0.00188917	0.00393577	0.00676952	0.00141688	0.00440806	0.0081864	0.0362091	0	0.00125945	0.000314861	0.00582494	0.00251889	0.00188917	0.000944584	0.0347922	0	0.00110202	0.00377834	0.000787154	0	0	0.000314861	0.00157431	0.000157431	0	0	0.00299118
2	0.165044	0.0427892	0	0.169799	0.0498076	0.0301109	0.0402988	0.0258094	0.00588635	0.00339597	0.025583	0.00407516	0.0115463	0.0144895	0.00249038	0.00226398	0.00181118	0.0101879	0.13448	0.206249	0.00181118	0.000905592	0	0.00181118	0.00158479	0.000905592	0	0.00271678	0	0.000905592	0	0	0.000679194	0.000226398	0	0.000679194	0.000452796	0	0.00973511	0	0	0.000905592	0.00113199	0.000226398	0.00113199	0	0.022187	0	0.000226398
2	0.430068	0.0190334	0.000641574	0.0147562	0.0667237	0.00192472	0.0173225	0.0748503	0.0363559	0.00278015	0.0211719	0.00384944	0.0506843	0.0962361	0.000641574	0.00106929	0.000641574	0.0265184	0.00620188	0.0106929	0.00748503	0	0.000855432	0.00213858	0.000855432	0.000641574	0.000427716	0.00342173	0.0260907	0	0.00128315	0	0.000213858	0.000213858	0	0.000855432	0.0410607	0	0.00128315	0.000427716	0.000213858	0.00149701	0	0	0.00235244	0	0.00641574	0	0.00149701
2	0.000827541	0.130751	0.00182059	0.0173784	0.0678583	0.0019861	0.0165508	0.0157233	0.0832506	0.00248262	0.00794439	0.000165508	0.0253227	0.0402185	0.000496524	0.0130751	0.00115856	0.0235022	0.00662032	0.0412115	0.0139027	0.000165508	0	0.00182059	0.000662032	0.000165508	0	0.00860642	0.310824	0	0.00132406	0.000165508	0	0	0.00132406	0.000662032	0.130751	0	0	0.000331016	0.000331016	0.000331016	0	0	0.0157233	0	0.000496524	0	0
2	0.00211317	0.132425	0.00798309	0.119981	0.0563513	0.146513	0.0375675	0.106598	0.0117398	0.00516553	0.00962667	0	0.011505	0.0124442	0.000234797	0.00986147	0.00117398	0.0232449	0.0187838	0.0370979	0.00962667	0	0	0	0	0.00399155	0.0140878	0.0227753	0.0110355	0	0.000234797	0	0	0	0	0.00140878	0.00493073	0.000234797	0.00305236	0.00305236	0.00328716	0	0	0.00798309	0.00258277	0.00117398	0.00962667	0	0.0417938
2	0.0137101	0.0901187	0.105334	0.0814245	0.131918	0.0123725	0.043471	0.0737335	0.0396255	0.0287577	0.00969738	0.0411302	0.00117037	0.0553419	0.0113693	0.00835981	0.00568467	0.023909	0.0188932	0.0299281	0.00317673	0.00133757	0.00401271	0.00133757	0.00802541	0.000334392	0	0.00752383	0.00518308	0.00100318	0.000668784	0	0.00484869	0.000334392	0	0.000167196	0.0137101	0.00100318	0.000334392	0.00100318	0.000501588	0	0	0.000167196	0.000501588	0.000167196	0.0229059	0	0.000501588
2	0.0359124	0.0162044	0.00729927	0.103212	0.0280292	0.00540146	0.0240876	0.0124088	0.00510949	0.00832117	0.00788321	0.000875912	0.010219	0.0287591	0.000583942	0.00262774	0.000729927	0.00613139	0.0456934	0.260584	0.000145985	0.00233577	0	0.000145985	0.000291971	0.000291971	0.00467153	0.00248175	0.250073	0	0.000583942	0.00773723	0.000145985	0.00394161	0.000291971	0.000875912	0.0010219	0.00467153	0.00321168	0	0.000437956	0	0	0.000291971	0.000583942	0	0	0	0.00306569
2	0.00942982	0.116667	0.10943	0.0342105	0.0813596	0.0164474	0.123465	0.083114	0.0844298	0.0160088	0.00241228	0.0416667	0.00372807	0.0510965	0.0100877	0.00504386	0.0105263	0.0280702	0.0239035	0.00482456	0.00263158	0.00197368	0.00767544	0.00416667	0.00657895	0.000657895	0.00219298	0.00723684	0.0445175	0.000877193	0.00153509	0.000219298	0.00175439	0.000219298	0.000438596	0	0.00767544	0	0.000438596	0	0	0.00416667	0	0.000219298	0.00899123	0	0.00526316	0	0.00526316
2	0.000952925	0.0562226	0.00038117	0.155899	0.031256	0.157804	0.012388	0.023442	0.00400229	0.00076234	0.0901468	0.000571755	0.0207738	0.0369735	0	0.0038117	0.00152468	0.0076234	0.0348771	0.164094	0.00038117	0.000190585	0.00038117	0.00323995	0.00343053	0	0.00076234	0.00171527	0.0194397	0	0.00038117	0.000571755	0.00038117	0.000190585	0	0.00076234	0.0051458	0.00247761	0	0	0	0	0	0	0.000190585	0	0.000190585	0	0.14656
2	0.0013563	0.0750034	0.00515394	0.0504544	0.116777	0.00352638	0.0337719	0.053167	0.0329581	0.147972	0.0107148	0.00895158	0.00339075	0.157331	0.0193951	0.0116642	0.00990099	0.0336362	0.0347213	0.00488268	0.0054252	0.00189882	0.00054252	0.00094941	0.00840906	0.00040689	0.00203445	0.00379764	0.00054252	0.00027126	0.0101723	0	0.00474705	0.0503187	0.00122067	0.00149193	0.0248203	0.00447579	0.00054252	0.00027126	0.00027126	0	0	0.00176319	0.00162756	0.00745965	0.0132917	0.00013563	0.00569646
2	0.000152765	0.0204705	0.00213871	0.0597311	0.169111	0.00717996	0.0290254	0.13978	0.0354415	0.140544	0.00290254	0.00870761	0.00030553	0.161014	0.00733272	0.00091659	0.000458295	0.0317751	0.0296364	0.00244424	0.00870761	0.00091659	0.000152765	0.00213871	0.00733272	0.00061106	0.000152765	0.00992973	0	0	0.00549954	0	0.00488848	0.0148182	0.00030553	0.00244424	0.0224565	0.00504125	0	0.000763825	0.000763825	0	0	0.00061106	0.000152765	0	0.00733272	0.000152765	0.000152765
2	0.00243098	0.0361174	0.0121549	0.0691092	0.132315	0.0107658	0.0517451	0.0573016	0.111304	0.102275	0.0154541	0.0170168	0.00382011	0.135961	0.0102448	0.00729293	0.00364647	0.0385484	0.0255253	0.00555652	0.00642473	0.00538288	0.000173641	0.00902935	0.00399375	0.000868206	0.00399375	0.00451467	0.000347283	0.000347283	0.018406	0	0.00347283	0.0243098	0.00173641	0.000868206	0.0118076	0.017885	0.000347283	0.000347283	0.000520924	0.000347283	0	0.000347283	0	0.00711929	0.00781386	0	0.000347283
2	0.0678292	0.0114117	0.00846262	0.265162	0.0203872	0.0114117	0.0215412	0.0333376	0.00679574	0.000256443	0.0244903	0.00230799	0.000384665	0.0287216	0.000256443	0.00230799	0.00115399	0.00782152	0.00192332	0.0952686	0.000897551	0.00679574	0.000128222	0.000128222	0	0.00115399	0.0243621	0.00243621	0.274266	0	0.000256443	0.000512886	0.000384665	0.000128222	0	0.00243621	0.0212848	0.00269265	0.00602641	0.0017951	0	0.00602641	0.000128222	0	0.0226952	0.000256443	0.000256443	0	0.000384665
2	0.00138122	0.00331492	0.00303867	0.0203039	0.0377072	0.0174033	0.0529006	0.162155	0.0470994	0.00262431	0.000552486	0.000138122	0.0160221	0.0274862	0.00220994	0.0458564	0	0.00345304	0.0860497	0.0654696	0.000138122	0	0	0	0	0.000966851	0.000552486	0.084116	0.234669	0.000414365	0.000414365	0.0019337	0	0	0	0.00262431	0.00538674	0	0.000552486	0	0.00110497	0.000690608	0	0	0.00151934	0	0.00151934	0	0.0301105
2	0.000542299	0.0233189	0.00126537	0.041034	0.0231381	0.0457339	0.0225958	0.0596529	0.0150036	0.0032538	0.00253073	0.000903832	0.0215112	0.0721258	0.000180766	0.0207881	0.000361533	0.0032538	0.173717	0.0491685	0.000542299	0.000180766	0	0	0	0.000180766	0.000180766	0.171909	0.206435	0	0.000180766	0.0010846	0	0	0	0.00343456	0.00469993	0.000180766	0.000723066	0.00198843	0	0.00469993	0.000180766	0	0.0037961	0	0	0	0
2	0.0320689	0.0538758	0.000916254	0.152281	0.0703683	0.0324354	0.043797	0.0657871	0.0128276	0.0397654	0.00476452	0.0152098	0.0172256	0.144035	0.00256551	0.0243724	0.000916254	0.0108118	0.0295034	0.178303	0.000549753	0.000916254	0.00164926	0.00348177	0.00128276	0.00201576	0.000366502	0.00201576	0.000733003	0.00201576	0.000549753	0	0.000183251	0	0.00384827	0.00201576	0.00439802	0.00238226	0.0111783	0.00183251	0	0	0	0	0.00274876	0	0.00256551	0	0
2	0.0505401	0.0402006	0.000385802	0.037037	0.193827	0.0150463	0.0260031	0.0734568	0.0253086	0.00925926	0.0104938	0.00393519	0.00169753	0.0340278	0.00671296	0.00779321	0.00138889	0.00709877	0.0114969	0.396451	0.00154321	0.00432099	0.00185185	0.000771605	0.000694444	0.000617284	0	0.000154321	7.71605e-05	0.000540123	0.000231481	0	7.71605e-05	0	0.000925926	0	0.00108025	0.011034	0.000231481	0.000308642	7.71605e-05	7.71605e-05	0	0	0.000231481	0	0.00902778	0	7.71605e-05
2	0.0652941	0.08	0.0776471	0.175882	0.06	0.0314706	0.171765	0.00352941	0.0591176	0.0120588	0.0117647	0.155588	0.00147059	0.00264706	0.000882353	0.00147059	0	0.00676471	0	0.00147059	0	0	0.0364706	0	0	0.0235294	0.000294118	0	0.000294118	0	0	0.000294118	0.000294118	0	0	0	0	0.000882353	0.000294118	0	0	0	0.00705882	0	0	0.00147059	0.00970588	0	0
2	0.239289	0.0826613	0.0987903	0.0432208	0.00352823	0.0478831	0.0580897	0.0652722	0.0333921	0.0432208	0.00352823	0.110509	0.00113407	0.00100806	0.00126008	0.0016381	0.000126008	0.00126008	0.00365423	0.0093246	0.000126008	0.000126008	0.031754	0	0	0.000126008	0.000126008	0	0.000504032	0.000504032	0	0	0.00100806	0.00793851	0.00743448	0	0	0.0288558	0.000126008	0	0	0	0	0.000126008	0	0.00441028	0	0.000882056	0
2	0.00128838	0.124544	0.0416577	0.584067	0.0611982	0.0255529	0.0154606	0.00214731	0.00193257	0.000429461	0.00236204	0.0324243	0.00193257	0.00386515	0.000214731	0.0158901	0.00236204	0.00536826	0.0193257	0.000214731	0.000214731	0	0.000214731	0	0	0.0176079	0	0.00472407	0	0	0.000214731	0.000858922	0	0	0	0.00214731	0	0	0	0.00107365	0	0.00150311	0	0	0	0	0.000214731	0	0
2	0.0144432	0.0935006	0.0235652	0.101672	0.103573	0.000950209	0.331813	0.0275561	0.0419992	0.00114025	0.0133029	0.0693653	0.000760167	0.0142531	0.0243254	0.0258457	0.00418092	0.00722159	0.0100722	0	0.00285063	0.000190042	0	0.00494109	0.00418092	0	0.000190042	0	0	0.000950209	0.00209046	0	0	0.00285063	0	0.00133029	0.000950209	0.0115926	0	0.00152033	0.000190042	0.000380084	0.000190042	0	0	0	0.00380084	0	0
2	0.00423878	0.260685	0.133168	0.0752384	0.0360297	0.0466266	0.143412	0.00247262	0.0413282	0	0.00706464	0.0130696	0.083716	0.010597	0.015189	0.00317909	0.00635818	0.00635818	0.0120099	0.000706464	0.000706464	0	0.00141293	0.000706464	0.00247262	0.00565171	0	0.00141293	0.000353232	0.000706464	0.000706464	0.00247262	0	0	0.00141293	0.00211939	0	0.0529848	0.0162487	0.00211939	0.0010597	0	0	0	0.000353232	0	0.00141293	0	0
2	0.007277	0.142254	0.0176056	0.117606	0.0535211	0.00375587	0.269953	0.0328638	0.0305164	0.0028169	0.00422535	0.109859	0.0293427	0.0122066	0.0333333	0.000938967	0.00399061	0.00821596	0.014554	0	0.00140845	0.000469484	0.0190141	0.00586854	0.00117371	0.00375587	0	0.00258216	0.000234742	0.000469484	0.00117371	0	0.000469484	0	0.000469484	0.0028169	0	0.00492958	0	0	0.000234742	0.0028169	0	0	0.000234742	0	0	0.00516432	0
2	0.00814536	0.100877	0.0441729	0.0297619	0.0783208	0.00125313	0.246554	0.0213033	0.0567043	0.00313283	0.00720551	0.0379073	0.00689223	0.0639098	0.0131579	0.0162907	0.0131579	0.00250627	0.0172306	0	0.000626566	0.000313283	0.0100251	0.00595238	0.00469925	0.00093985	0	0.00125313	0	0.000626566	0.00125313	0	0.000313283	0	0	0.00093985	0.00093985	0.162594	0	0	0	0	0	0	0.000313283	0.0106516	0	0	0
2	0.0134871	0.122166	0.00117279	0.107506	0.0480844	0.0175919	0.328577	0.0664582	0.0297107	0.0103597	0.00664582	0.0560985	0.0283425	0.0203284	0.0242377	0.00469116	0.00332291	0.00410477	0.019742	0.000586396	0.00215012	0.000195465	0.019742	0.00117279	0.00371384	0.000977326	0.000195465	0.00273651	0	0.000195465	0.00195465	0	0.00117279	0.000977326	0.000195465	0.000977326	0.000195465	0.0265833	0	0	0.000195465	0.000977326	0	0.000195465	0	0	0	0	0
2	0.00807301	0.115304	0.0398385	0.134784	0.129344	0.00842401	0.29993	0.00561601	0.042822	0.001404	0.002106	0.0568621	0.0015795	0.0131625	0.0159705	0.0012285	0.003159	0.00772201	0.0156195	0.0001755	0.0001755	0	0.00526501	0.0047385	0.00561601	0.00772201	0.0001755	0.00807301	0	0.002808	0.002457	0	0.000351	0.001053	0.000526501	0.00351	0	0.0363285	0	0	0	0.000877501	0	0	0.0012285	0.000702001	0	0	0
2	0.00445019	0.0821131	0.0331611	0.250933	0.106661	0.00990525	0.127333	0.105656	0.0239736	0.00401952	0.00258398	0.107809	0.00358886	0.0258398	0.0031582	0.000574218	0.00588573	0.00961815	0.013207	0	0.0015791	0.000143554	0.00114844	0.00947459	0.00129199	0.00272753	0.000287109	0.00301464	0.040913	0.000574218	0.00200976	0	0.00172265	0.00100488	0	0.000861326	0.000143554	0	0.000143554	0.000287109	0	0.00401952	0.000287109	0	0	0	0	0.000574218	0
2	0.00356771	0.211833	0.00222982	0.382637	0.0560428	0.00773004	0.118329	0.0178386	0.0376096	0.00267578	0.0108518	0.0330013	0.0270552	0.00312175	0.0246767	0.000148655	0.0016352	0.00535157	0.016798	0.00118924	0.000743273	0.000297309	0.00356771	0.00312175	0.0016352	0.0062435	0.000148655	0.000891928	0	0	0.000297309	0.000148655	0.00401368	0.00237847	0.000148655	0.000594619	0	0	0.000743273	0.000148655	0	0.00609484	0	0	0.00118924	0	0	0	0
2	0.128571	0.0391209	0.273187	0.177582	0.0553846	0.0802198	0.0195604	0.00681319	0.00527473	0.0173626	0.00857143	0.124176	0.00593407	0.000659341	0.00021978	0.00307692	0.00043956	0.00593407	0.0149451	0	0.00021978	0.00153846	0.00021978	0	0	0	0	0.0123077	0.000879121	0	0.00153846	0.00021978	0.00021978	0.00461538	0.00197802	0	0.00043956	0.00021978	0.000659341	0.00043956	0.000879121	0	0.00021978	0.00021978	0.000659341	0	0	0	0
2	0	0.304678	0.0068268	0.249305	0.0371681	0.0326169	0.0761062	0.0371681	0.042225	0.00657396	0.0118837	0.0139064	0.0680152	0.0149178	0.0369153	0.000505689	0.000758534	0.0111252	0.017952	0	0	0.00101138	0.000252845	0.000505689	0.00809102	0.00379267	0	0	0	0	0.000505689	0	0.000252845	0	0	0.000252845	0	0	0.00935525	0.00101138	0.00176991	0.00252845	0	0	0.000758534	0	0	0	0.000252845
2	0.00756779	0.0889216	0.0557074	0.251629	0.0643263	0.00105108	0.110994	0.0666386	0.0180786	0.00105108	0.00462476	0.125079	0.0441455	0.0290099	0.0136641	0.000420433	0.00294303	0.00609628	0.00483498	0	0.00357368	0.00063065	0.00735758	0.00105108	0.00399411	0.00147152	0	0.00294303	0	0.0012613	0.00441455	0	0	0	0	0.00063065	0.00147152	0.00882909	0.000210217	0.00189195	0	0.00420433	0	0	0.000840866	0	0.00567585	0.000210217	0
2	0.00974279	0.39166	0.0066251	0.271629	0.0120811	0.0522214	0.0436477	0.00584567	0.0268901	0.00740452	0.00311769	0.0444271	0.0280592	0.00272798	0.0035074	0.00896337	0.000779423	0.00740452	0.0261107	0.000389712	0.00194856	0	0.00155885	0.000389712	0	0.00116913	0	0.00194856	0.000389712	0	0	0	0.000389712	0	0.00272798	0.000779423	0	0	0.00272798	0.00116913	0	0	0	0	0.000389712	0	0	0	0
2	0.00789852	0.11393	0.00897559	0.0359023	0.0832934	0.00598372	0.409047	0.0599569	0.0281235	0.000957396	0.00526568	0.0910723	0.0325515	0.0112494	0.0204643	0.000957396	0.00215414	0.00215414	0.00622307	0	0.000957396	0.000119674	0.00299186	0.0110101	0.000119674	0.000239349	0	0.005146	0.000119674	0.000957396	0	0	0	0.000119674	0.000837721	0.000359023	0.000478698	0.00502633	0	0	0	0.00143609	0.000119674	0	0	0	0	0	0
2	0.00434449	0.222591	0.211091	0.112701	0.0483005	0.0258114	0.0176335	0.0531561	0.0263225	0.00638896	0.00383338	0.0408893	0.000511117	0.00383338	0.0122668	0.00741119	0.00281114	0.00178891	0.00383338	0	0.000511117	0.00102223	0	0.00536673	0.0122668	0.000255558	0.000255558	0.000766675	0	0.000255558	0.00127779	0.000255558	0.000255558	0.000511117	0.000511117	0.000511117	0	0.000255558	0.000511117	0.00102223	0.000255558	0.000766675	0	0	0.000255558	0	0.000766675	0	0
2	0.0490588	0.163149	0.153451	0.00627496	0.0867085	0.0162578	0.275528	0.0222476	0.054478	0.0442099	0.00598973	0.00656018	0.00713063	0.00484883	0.0573303	0.00513406	0.00199658	0.00256703	0	0	0.00598973	0.000285225	0.000285225	0.000855676	0	0	0.000570451	0	0.0011409	0.000570451	0.0011409	0.00199658	0.000285225	0	0.000570451	0	0.000285225	0.0011409	0	0	0	0	0	0.000855676	0	0.0034227	0.000285225	0.000285225	0
2	0.00106022	0.252332	0.00275657	0.192536	0.0640373	0.0235369	0.180237	0.02905	0.0332909	0.0180237	0.0139949	0.0805768	0.0135708	0.0260814	0.000424088	0.0279898	0.00424088	0.00445293	0.00487701	0	0.00169635	0.00169635	0.000636132	0	0.000636132	0.0019084	0	0.00381679	0.000636132	0.000212044	0	0.000212044	0.000212044	0	0	0.000424088	0.000424088	0.0114504	0	0	0	0	0	0	0.000636132	0	0	0.000424088	0
2	0.000332668	0.144378	0.110612	0.137226	0.0665336	0.00598802	0.117432	0.0083167	0.0618762	0.00548902	0.0149701	0.0485695	0.146041	0.0166334	0.0181304	0.000499002	0.00316035	0.0106454	0.0229541	0.000499002	0.00232868	0.000166334	0	0.000166334	0.0141384	0.00182967	0	0.000332668	0.000166334	0.00515635	0.00232868	0.000499002	0	0	0.000499002	0.00182967	0.000998004	0	0	0.00116434	0.000166334	0.00316035	0	0	0	0	0.0166334	0.000499002	0
2	0.0263501	0.123924	0.173493	0.139056	0.0545265	0.0226976	0.196974	0.0250457	0.0294808	0.0164362	0.00913123	0.1054	0.00130446	0.0138273	0.0323506	0.00365249	0.00130446	0.00521785	0.00208714	0.000782677	0.00104357	0.000521785	0.00234803	0	0	0.00208714	0.000782677	0.000782677	0.000260892	0.000260892	0.000260892	0.000782677	0	0.000521785	0.00156535	0.000782677	0	0	0	0.00156535	0	0	0	0	0	0.000521785	0.00104357	0	0
2	0.00124108	0.239839	0.0679491	0.0902886	0.0812907	0.00403351	0.143965	0.0642259	0.121936	0	0.0167546	0.0341297	0.0105492	0.0527459	0.01148	0.0031027	0.00403351	0.00403351	0.00341297	0.00031027	0.00093081	0.00217189	0.00589513	0.00155135	0.00744648	0	0	0.00372324	0	0.00062054	0.00062054	0	0	0	0.00031027	0.00124108	0.00155135	0.0031027	0	0.00031027	0	0	0	0.00031027	0	0	0.00031027	0.00031027	0.00031027
2	0.0106667	0.128222	0.208	0.0762222	0.122667	0.0146667	0.181556	0.0315556	0.0748889	0.0157778	0.00955556	0.0488889	0	0.0226667	0.00466667	0.00133333	0.00244444	0.00488889	0.00622222	0.000666667	0.000444444	0.002	0.00133333	0	0	0.000444444	0.000222222	0.00311111	0	0.000666667	0.000222222	0.00111111	0.000222222	0.000222222	0.000666667	0	0	0	0	0	0	0.00377778	0	0	0	0.00777778	0	0.000222222	0
2	0.00167259	0.337654	0.0514322	0.148651	0.0949195	0.0125444	0.0717123	0.0982647	0.0817479	0.00188166	0.0163078	0.0131716	0.00292703	0.00857203	0.00229981	0.000627221	0.00543592	0.0106628	0.0133807	0.000209074	0.00229981	0.000627221	0.000418148	0	0.00334518	0.000627221	0.000209074	0.00229981	0	0	0.00209074	0.000209074	0	0	0.000836295	0.000627221	0.000209074	0	0.000209074	0.00167259	0	0.00522685	0	0	0.000836295	0	0.00188166	0	0
2	0.0133806	0.112161	0.0708383	0.0867769	0.0855962	0.0116096	0.19697	0.0334514	0.0271547	0.0102322	0.0133806	0.146793	0.00767414	0.0261708	0.0182999	0	0.00196773	0.0102322	0.00787092	0	0.00177096	0	0.00354191	0.00767414	0.00472255	0.000393546	0.000196773	0.000787092	0	0	0.00157418	0	0.000196773	0.000196773	0.000393546	0.000196773	0	0.0489965	0	0.000393546	0.000590319	0.00413223	0	0.000196773	0	0.000787092	0	0	0
2	0.149342	0.199955	0.239219	0.0222424	0.0108942	0.0295052	0.121652	0.00839764	0.00158874	0.0163414	0.00930549	0.031094	0.0024966	0.0154335	0.000907853	0.0167953	0.00226963	0.00295052	0.00476623	0.00136178	0.00158874	0	0.000907853	0	0	0	0.0889696	0.000453926	0.0043123	0	0.0024966	0.000226963	0	0.00113482	0	0	0	0	0	0	0.000907853	0	0	0	0	0	0	0	0
2	0.039544	0.108641	0.0661413	0.142556	0.0872502	0.00112581	0.198424	0.0121024	0.0458767	0.00830284	0.0101323	0.166479	0.00239234	0.030819	0.00154799	0.00126654	0.00211089	0.00295525	0.00422178	0.00309598	0.000281452	0.000422178	0.0254714	0.00759921	0	0.00365888	0.000140726	0.0026738	0.00689558	0.000281452	0.000281452	0.000140726	0.000422178	0	0.000562905	0	0.000140726	0	0	0.000422178	0.000140726	0.00464396	0.000281452	0	0.000703631	0.00675486	0.000562905	0	0.000140726
2	0.00417537	0.165971	0.0430585	0.00104384	0.326983	0.0287056	0.0696764	0.00730689	0.0960334	0.00026096	0.00652401	0.0138309	0.00104384	0.0122651	0.109342	0.0026096	0.00391441	0.0323591	0	0.0297495	0.00365344	0.00626305	0	0.00156576	0.00026096	0.00156576	0	0.0013048	0.000782881	0.000782881	0.00182672	0.00026096	0.0013048	0	0.00234864	0.00026096	0	0.00182672	0	0	0.00182672	0	0	0	0	0	0	0	0
2	0.00188041	0.0487025	0.00338473	0.357089	0.0673185	0.00488906	0.0949605	0.00150432	0.0216247	0.000752162	0.0101542	0.255547	0.0265137	0.018616	0.00131628	0.000376081	0.0050771	0.0060173	0.0069575	0.000188041	0.000564122	0.00338473	0.0319669	0.000564122	0.000188041	0.00206845	0	0.00620534	0	0.00394885	0	0	0	0	0	0	0	0.000376081	0	0.000376081	0.000940203	0.00338473	0	0	0.000376081	0.00996615	0	0	0
2	0.00123274	0.0870316	0.0956607	0.196252	0.0505424	0.00147929	0.210799	0.0300789	0.0330375	0.000246548	0.0133136	0.0456114	0.00887574	0.0189842	0.0133136	0.0142998	0.00246548	0.00345168	0.00172584	0.00123274	0.000246548	0.000246548	0.017998	0.0066568	0.00147929	0.00567061	0	0	0.000246548	0.000246548	0	0.000246548	0	0	0	0	0	0	0.00567061	0.000246548	0	0.000493097	0.000493097	0	0	0.00197239	0	0.000493097	0
2	0.0518051	0.156498	0.0222022	0.193321	0.0574007	0.0099278	0.274188	0.0218412	0.0451264	0.00379061	0.0131769	0.0371841	0.00559567	0.00559567	0.0259928	0.000180505	0.00252708	0.00270758	0.0146209	0.00126354	0.00216606	0.00198556	0.00162455	0.00216606	0.00920578	0.0151625	0.00126354	0	0.000722022	0.000902527	0	0.000361011	0	0.000180505	0	0.000541516	0.000180505	0	0	0.00361011	0.000541516	0	0	0	0	0	0	0	0.000180505
2	0.00336875	0.121016	0.0502721	0.25758	0.0238404	0.019176	0.225447	0.00259134	0.0373154	0.00855144	0.00440529	0.0132159	0.0147707	0.00803317	0.00129567	0.0855144	0.00103654	0.00285048	0.0142524	0.000259134	0	0.00155481	0.00932884	0.00621923	0.00129567	0.00466442	0.0533817	0	0.000259134	0.000518269	0	0.000259134	0.00285048	0	0	0.000777403	0	0	0.017362	0.00362788	0	0	0	0.000259134	0.000518269	0.000777403	0	0	0
2	0.00237831	0.111146	0.0150626	0.338988	0.032345	0.0166482	0.246234	0.0393214	0.0175995	0.0038053	0.00475662	0.0104646	0.00142699	0.0106231	0.00079277	0.0797527	0.00602505	0.00618361	0.0137942	0.000317108	0.00221976	0.00079277	0.0038053	0.00110988	0.00317108	0.00174409	0.000158554	0.000634216	0	0.00079277	0.00190265	0.000158554	0.00174409	0.00079277	0	0.000475662	0	0	0.00618361	0.00158554	0.000634216	0.00158554	0	0	0.000475662	0	0	0	0
2	0.0220734	0.113591	0.0119048	0.22371	0.0424107	0.015625	0.369544	0.00992063	0.0198413	0.00198413	0.0119048	0.00992063	0.000248016	0.0295139	0.00173611	0.00198413	0.00347222	0.00446429	0.0245536	0	0.00322421	0.000248016	0.00198413	0.00297619	0.00396825	0.00347222	0	0.00173611	0.000496032	0.000248016	0.00248016	0	0	0	0	0.000496032	0	0	0.0109127	0.00198413	0.000248016	0	0	0	0	0	0	0.00372024	0
2	0.111041	0.0856105	0.00173748	0.0192703	0.0807139	0.00442268	0.184173	0.0529142	0.0197441	0.0206918	0.0121624	0.136471	0.0293792	0.0170589	0.0127942	0.00331701	0.00284315	0.00252725	0.00110567	0.00110567	0.00110567	0.000947718	0	0.00473859	0.000789765	0.000157953	0.0830832	0	0.0197441	0.00189544	0.00679198	0.000157953	0.00742379	0.000473859	0	0.00205339	0	0.0664982	0	0	0.000157953	0	0.000157953	0.000157953	0.000157953	0	0	0.000157953	0
2	0.0158343	0.108201	0.0233455	0.0621194	0.115916	0.00345108	0.26959	0.0649614	0.0361348	0.0186764	0.00872919	0.0633374	0.000203004	0.0211125	0.0170524	0.0615104	0.0089322	0.00974421	0.0190824	0.000609013	0.00345108	0.000812018	0.00649614	0.00142103	0.00203004	0.000406009	0	0.0044661	0.0046691	0.000406009	0.00203004	0	0.000203004	0	0.00182704	0.000609013	0.000609013	0.00243605	0	0	0	0.000203004	0	0.000203004	0.000406009	0	0.00203004	0	0.00994722
2	0.00871339	0.0754542	0.00926956	0.212829	0.0422692	0.0380052	0.0719318	0.0951057	0.0103819	0.0215054	0.0101965	0.0376344	0.00241009	0.0100111	0.00296626	0.13756	0.00129774	0.00463478	0.0268817	0.133667	0.00148313	0.000370782	0.0113089	0.00166852	0.000741565	0.000556174	0.000185391	0.0020393	0.000185391	0.000185391	0.000185391	0.000185391	0	0.00667408	0.000556174	0.000741565	0.000556174	0.00593252	0.00315165	0.000370782	0.000926956	0.00148313	0	0.000185391	0.000185391	0	0	0.000185391	0.000185391
2	0.0211308	0.104512	0.0245574	0.237293	0.0177042	0.0217019	0.289834	0.00456882	0.0531125	0.00713878	0.00428327	0.0488292	0.00199886	0.0105654	0.0265563	0.00256996	0.00742433	0.000856653	0.00942319	0.00256996	0	0.00171331	0.0128498	0.00314106	0	0.00314106	0.00342661	0.00171331	0.00199886	0.00199886	0.000285551	0.000285551	0.000856653	0	0.000285551	0.000571102	0	0.00856653	0.00256996	0.000285551	0	0.000856653	0	0	0	0	0	0.0011422	0.00228441
2	0.0778347	0.0829554	0.0100951	0.304316	0.0368691	0.00585223	0.139283	0.00102414	0.0273592	0.030139	0.0108266	0.0911485	0.000146306	0.00877835	0.0237015	0.00453548	0.00102414	0.00453548	0.00833943	0.0345282	0	0.0141917	0.0237015	0.00936357	0.000731529	0.00453548	0.0136064	0.000731529	0.000146306	0.000438917	0	0.000438917	0.000438917	0.000146306	0	0	0	0.000146306	0	0.000438917	0	0	0.00175567	0.000146306	0	0	0.000146306	0	0.00687637
2	0.0180643	0.122141	0.0185615	0.205171	0.0594962	0.0119324	0.258866	0.00149155	0.000828638	0.0270136	0.0402718	0.0966192	0.00348028	0.0190587	0.0107723	0.0220418	0.00149155	0.0029831	0.0169042	0.0029831	0	0.000994365	0.00613192	0.00861783	0.00331455	0	0	0	0	0.00331455	0.000994365	0.000331455	0.000165728	0.000497183	0.00281737	0	0	0.000165728	0.00165728	0.000828638	0.000165728	0	0.001823	0.000165728	0	0.000828638	0	0.000994365	0
2	0.0152615	0.145651	0.0681582	0.149207	0.119573	0.00548229	0.094977	0.0835679	0.0380797	0.0167432	0.0185213	0.0167432	0.00044451	0.0155579	0.0485998	0.00118536	0.00414876	0.0167432	0.0198548	0.0225219	0.00311157	0.00014817	0.0125945	0.00074085	0.00133353	0.00711216	0.000889021	0.00533412	0.0165951	0.00014817	0.00059268	0.00044451	0	0.00044451	0	0	0.00355608	0.0108164	0.00014817	0	0.00074085	0.00918655	0.00044451	0.00014817	0.00014817	0.00044451	0.00029634	0.0029634	0.00029634
2	0.0475867	0.0371176	0.0237933	0.285656	0.0350782	0.0837525	0.0630863	0.0152277	0.0193066	0.109041	0.00203943	0.103331	0.0010877	0.00978926	0.00897349	0.0010877	0.000135962	0.00625425	0.0421482	0.00067981	0	0.00203943	0.0364378	0.00530252	0.00067981	0.0057104	0.0297757	0	0.000135962	0.000271924	0.00176751	0.000135962	0.000815772	0.000135962	0.000271924	0.00067981	0	0.000271924	0	0	0.00176751	0.0134602	0.000135962	0	0	0	0	0	0
2	0.0123651	0.163101	0.009421	0.428852	0.0104024	0.0204122	0.0573111	0.0257115	0.000981354	0.00392542	0.0100098	0.00117763	0.009421	0.0113837	0.00353288	0.00686948	0.000785083	0.0170756	0.00785083	0.000588813	0.00255152	0	0.021001	0	0	0.0102061	0.126987	0	0.0135427	0.000196271	0	0.000785083	0	0	0.000392542	0	0	0	0.000785083	0	0	0	0	0	0	0.00274779	0	0	0.000588813
2	0.0529494	0.0617743	0.00371575	0.0740827	0.144914	0.00348351	0.0824431	0.0701347	0.0466791	0.0088249	0.0167209	0.0503948	0.00278681	0.0274036	0.0390153	0.0761728	0.0116117	0.00836043	0.0197399	0.0657222	0.00232234	0	0.0137018	0.0088249	0.000928936	0.0013934	0.000928936	0.00510915	0.000232234	0.000696702	0.00116117	0	0	0	0.00162564	0.00209011	0.000696702	0.0111472	0.000232234	0.00209011	0	0	0	0	0.00185787	0	0.000232234	0	0.0392476
2	0.000698649	0.216581	0.000232883	0.0517	0.0700978	0.0156032	0.0787145	0.0703307	0.0544946	0.00489054	0.041919	0.0156032	0.0503027	0.0728924	0.00116442	0.041919	0.00209595	0.011877	0.029809	0.000698649	0.00372613	0.00931532	0.00442478	0.000931532	0	0.0027946	0	0.00372613	0	0.000232883	0.000232883	0.0013973	0.000465766	0	0.0898929	0.0013973	0.000465766	0	0.000232883	0.00116442	0.000465766	0.000931532	0	0	0	0.000232883	0.0160689	0	0
2	0.177899	0.0973451	0.115271	0.0533243	0.0353982	0.00884956	0.169276	0.0267756	0.0229181	0.00544588	0.0127071	0.0721579	0.000453823	0.0111187	0.00544588	0.105741	0.000907647	0.00589971	0.00181529	0.00748809	0.00204221	0.000453823	0.00317676	0.000226912	0.00408441	0.000226912	0.0272294	0.000453823	0.00226912	0.000680735	0.00567279	0.000226912	0	0	0	0.000453823	0.000680735	0	0.000226912	0.00204221	0.000453823	0	0	0	0	0	0	0	0.00521897
2	0.00439815	0.0752315	0.117824	0.475926	0.00532407	0.0261574	0.121759	0.00208333	0.00601852	0.0150463	0.0037037	0.00439815	0.025463	0.00208333	0.000462963	0.00324074	0.00416667	0.0134259	0.0210648	0.00740741	0.000231481	0	0.0171296	0.000462963	0.0108796	0.000462963	0.00208333	0.000694444	0.00601852	0	0	0.000462963	0.000231481	0.000231481	0	0.00324074	0	0	0.000231481	0.00138889	0.000231481	0.000462963	0.000231481	0	0	0.000925926	0.00763889	0.000231481	0
2	0.545733	0.100409	0.00281042	0.00255493	0.0444558	0.0122637	0.143076	0.000766479	0.00945324	0.0143076	0.00843127	0.0258048	0.00127747	0.0035769	0.0135411	0.0319366	0.00229944	0.00127747	0.0038324	0.00178845	0	0.000766479	0.000255493	0.00255493	0.0035769	0.000510986	0.000766479	0	0	0	0.000510986	0.000255493	0	0	0	0	0	0.000255493	0	0	0	0	0.000255493	0	0	0.00459888	0	0.00153296	0
2	0.0086098	0.0856388	0.00849501	0.0264034	0.0731259	0.00378831	0.234301	0.0338652	0.0676157	0.0450006	0.0123981	0.0560211	0.00355872	0.0125129	0.0298473	0.0489037	0.00413271	0.00378831	0.0168752	0.00596946	0.00367352	0.000573987	0.00137757	0.0153828	0.00390311	0.000803582	0.000344392	0.000803582	0.0229595	0.00275514	0.00195156	0	0.00126277	0.00918379	0	0.00206635	0.00103318	0.0663529	0	0.000114797	0.000229595	0	0.000114797	0.00045919	0.000344392	0.0101022	0	0.000114797	0
2	0.0928821	0.0334743	0.101527	0.0233585	0.0470848	0.0051499	0.0264852	0.0154497	0.0152658	0.00312672	0.0058856	0.0303476	0.00183925	0.0110355	0.00551775	0.0235424	0.00459812	0.00423027	0.00901232	0.0529704	0.0022071	0.000183925	0.0036785	0.00349457	0.00110355	0.000919625	0.455582	0.00257495	0.00165532	0.00036785	0.00110355	0	0.000183925	0.000919625	0.000183925	0	0.0014714	0.000919625	0.000919625	0.0007357	0.000183925	0	0	0	0.000183925	0	0.000183925	0.000183925	0.00110355
2	0.272877	0.0620283	0.0488208	0.0872642	0.0742925	0.0115566	0.110377	0.0398585	0.0188679	0.0221698	0.00400943	0.0966981	0.000943396	0.0108491	0.00990566	0.000471698	0.00636792	0.00306604	0.00683962	0.00165094	0.000943396	0.000235849	0.0242925	0.00141509	0.00259434	0.00165094	0.0497642	0.000943396	0.00141509	0.000471698	0.00283019	0.000471698	0	0	0	0.00117925	0	0.00471698	0.000471698	0.000471698	0	0	0.00235849	0.00165094	0	0.000235849	0	0	0
2	0.0543665	0.125707	0.0718327	0.183272	0.0487085	0.00713407	0.163346	0.0715867	0.0309963	0.0174662	0.0105781	0.0755228	0.00123001	0.0140221	0.0263223	0.000492005	0.00147601	0.00516605	0.0182042	0	0.000492005	0	0.00270603	0.0309963	0.00442804	0.00098401	0.0159902	0.00541205	0.000246002	0	0	0.000246002	0.000246002	0	0.00147601	0.00344403	0	0	0.000492005	0.00147601	0	0	0	0	0	0	0.00196802	0	0.000246002
2	0.0217751	0.0747929	0.00662722	0.0816568	0.0790533	0.00118343	0.101065	0.0750296	0.052071	0.0430769	0.00615385	0.0707692	0.000473373	0.0307692	0.00946746	0.0217751	0.0274556	0.00899408	0.00757396	0.00260355	0.00426036	0.0707692	0.00970414	0.00568047	0.00213018	0.00118343	0.00118343	0.00946746	0.020355	0.0016568	0.000710059	0	0.00284024	0.000473373	0	0.0016568	0.00402367	0.00710059	0.000236686	0	0.000473373	0.000236686	0.00142012	0	0.0016568	0	0	0.00473373	0.000473373
2	0.00686716	0.0726971	0.0224959	0.0251006	0.125977	0.00165759	0.069382	0.140658	0.0816955	0.113426	0.00615676	0.0338622	0.000473597	0.127161	0.00828795	0.00213119	0.0201279	0.00686716	0.00520957	0.000710395	0.00781435	0.0137343	0.00568316	0.00284158	0.00213119	0.000947194	0.0172863	0.000947194	0.00852475	0.000473597	0.00663036	0	0.00781435	0.00402557	0.00213119	0.000236798	0.00734075	0.000236798	0.000236798	0.000236798	0.000236798	0.000473597	0	0.000473597	0	0	0.000947194	0.00781435	0.000236798
2	0.137391	0.0670938	0.0313223	0.105357	0.0334579	0.00160171	0.194163	0.0153052	0.0188646	0.0131696	0.0103221	0.103399	0.000177968	0.0101442	0.0266951	0.00320342	0.00338138	0.00195764	0.00071187	0.0560598	0.000177968	0.00231358	0.011034	0.000355935	0.00160171	0.00266951	0.0542801	0.000177968	0.000355935	0.00284748	0.000889838	0	0	0.000177968	0	0	0.000177968	0	0.000177968	0.000533903	0.000177968	0	0.00266951	0	0	0.00160171	0	0	0.0411105
2	0.0861365	0.090803	0.00544429	0.19405	0.107914	0.0134163	0.124635	0.0499708	0.00641649	0.0103053	0.00758312	0.0999417	0.000388878	0.0173051	0.00719424	0.000388878	0.0044721	0.00641649	0.00661093	0.0768034	0.00311102	0.000583317	0.00233327	0.0034999	0.000777756	0.00116663	0.0285825	0.000777756	0.00952751	0.00291659	0.000583317	0	0	0.000583317	0.000194439	0.00155551	0.00233327	0	0.000388878	0.00116663	0.000388878	0	0.000388878	0.000194439	0.000388878	0	0	0	0.0106941
2	0.0292593	0.0533356	0.00585186	0.0961378	0.0458117	0.0103662	0.059689	0.0653737	0.0207323	0.0284233	0.00568467	0.0376191	0.000501588	0.00535028	0.00568467	0.00133757	0.00133757	0.00267514	0.0138773	0.0128741	0.00100318	0.00551747	0.00384551	0.00351112	0.00183916	0.00635345	0.422672	0.0138773	0.0041799	0.000501588	0.000501588	0	0	0.00267514	0.000835981	0.000167196	0.000668784	0	0.000167196	0	0.000668784	0.00484869	0.00518308	0	0.00100318	0.00117037	0.000167196	0.000167196	0.000668784
2	0.00645937	0.0602373	0.0174253	0.21376	0.0642932	0.0180261	0.0321466	0.0492714	0.00480697	0.0202794	0.00405588	0.282259	0.00135196	0.00525762	0.00375545	0.0707526	0.00225327	0.0084122	0.0566321	0.00180261	0.0016524	0.000600871	0.00570828	0.0156227	0.000300436	0.00315457	0.00811176	0.00630915	0.00510741	0	0.000901307	0.000600871	0	0.000150218	0.000150218	0.00315457	0.000450653	0.00811176	0.00135196	0	0	0	0	0.000150218	0	0	0	0.000300436	0.000901307
2	0.0430108	0.163316	0.0193237	0.450678	0.0249338	0.00545426	0.0676329	0.0017142	0.0238429	0.00187003	0.0077918	0.0302322	0.000311672	0.019012	0.00670095	0.00109085	0.00327256	0.000623344	0.0101293	0.0652953	0	0.000623344	0.00077918	0.000155836	0.00109085	0.00748013	0.00342839	0.00467508	0.000311672	0.00077918	0.00233754	0	0	0.000155836	0	0	0	0.000623344	0.00451925	0.00124669	0	0	0.00249338	0.000155836	0	0.00124669	0	0	0.0124669
2	0.00627892	0.0416391	0.00198282	0.188533	0.0570059	0.00231328	0.19035	0.0589888	0.00396563	0.0717118	0.0110707	0.0765036	0.00198282	0.0398215	0.0289161	0.0140449	0.00214805	0.00611368	0.00594845	0.0394911	0.00132188	0.00776603	0.00297422	0.00760079	0.000991408	0.000991408	0.000826173	0.000826173	0.000660939	0.0100793	0.00181758	0	0.00115664	0.000660939	0	0.000165235	0.00132188	0.000330469	0.000330469	0.000495704	0	0.000165235	0	0.000165235	0.000991408	0.000330469	0	0.000330469	0.0399868
2	0.262903	0.0511579	0.0016649	0.140154	0.0566066	0.00363251	0.157863	0.0292114	0.00953534	0.00121084	0.00181626	0.0815801	0	0.0184653	0.0193734	0.000151355	0.0033298	0.00650825	0.00438928	0.0670501	0.00181626	0.00469199	0.00257303	0.00227032	0.00196761	0.00287574	0.00908128	0.00105948	0.000756773	0.00363251	0.00105948	0	0	0	0.00105948	0.000756773	0	0.000151355	0.000151355	0.000605418	0.000302709	0	0.000302709	0.000151355	0.000605418	0	0	0.000454064	0.00711367
2	0.0012966	0.0829822	0.0250675	0.156456	0.0975689	0.00410589	0.14241	0.0149109	0.0350081	0.0256078	0.00950837	0.0328471	0.00216099	0.0167477	0.0135062	0.0307942	0.0111291	0.00994057	0.0440843	0.137007	0.0017288	0.000216099	0.00626688	0.000216099	0.00486224	0.00280929	0.0146948	0.0371691	0.000864398	0.000972447	0.000756348	0.00010805	0.00010805	0.00118855	0.000216099	0.000864398	0.0012966	0.00497029	0	0.000648298	0.000324149	0.000432199	0	0.000540249	0.000648298	0	0.00248514	0	0.0144787
2	0.184633	0.0928814	0.0266667	0.0537853	0.0517514	0.00497175	0.0971751	0.0429379	0.0657627	0.0124294	0.0119774	0.0664407	0.0020339	0.0248588	0.00338983	0.0510734	0.00158192	0.00474576	0.00881356	0.00271186	0.000225989	0.0020339	0.00655367	0.00564972	0.000903955	0.00180791	0.109605	0.00338983	0.000451977	0.000451977	0.00158192	0	0	0	0	0.000451977	0.00180791	0.0440678	0.000225989	0.000677966	0	0.000677966	0	0	0.000225989	0.000451977	0	0.000451977	0.00112994
2	0.0142349	0.0573141	0.00824124	0.0855966	0.0902791	0.116689	0.0648061	0.0458887	0.0159206	0.0593744	0.0213523	0.0646188	0.0350253	0.0494475	0.013673	0.0243491	0.00149841	0.00655553	0.0119873	0.031092	0.00262221	0.000187301	0.000561903	0.0127365	0.00149841	0.00206031	0.00318412	0.00580633	0.00805394	0.000374602	0.000936505	0	0.000561903	0.00486983	0.000187301	0.00112381	0.00206031	0	0.000561903	0.00112381	0.000374602	0.000374602	0	0.000561903	0.000187301	0	0.000749204	0	0.0668665
2	0.0400987	0.0743368	0.0041641	0.146669	0.0619988	0.00586058	0.166872	0.0299198	0.01095	0.00123381	0.00385564	0.0823566	0.00123381	0.0215916	0.0137261	0	0.00447255	0.00323874	0.0128007	0.0757249	0.00154226	0.000308452	0.00848242	0.0425663	0.000771129	0.00123381	0.0330043	0.00246761	0.0188155	0.00169648	0.00123381	0	0	0.000154226	0	0.000154226	0.000616903	0	0.000308452	0	0.000154226	0	0.00493523	0.000154226	0	0	0	0	0.0297656
2	0.304918	0.115895	0.00527441	0.049608	0.0952245	0.00570207	0.0816821	0.0563079	0.095082	0.00898076	0.0138275	0.0658589	0.0116892	0.0119743	0.011119	0.000142552	0.0101212	0.0044191	0.0106914	0.00270848	0.000712758	0.000285103	0.0158232	0.00185317	0.00242338	0.000142552	0.00370634	0.00199572	0.000285103	0.000427655	0	0.000285103	0	0.000142552	0	0.000285103	0	0.00399145	0.000285103	0.00171062	0	0	0.000142552	0	0.00156807	0	0	0	0
2	0.00283664	0.0563991	0.00884365	0.292675	0.0290339	0.0243618	0.10529	0.0158518	0.0021692	0.0645753	0.0220257	0.0378775	0.00266978	0.00433839	0.0261972	0.0201902	0.00233606	0.0051727	0.0128483	0.00283664	0.00150175	0.00233606	0.000667445	0	0.000333723	0.000500584	0.0115134	0.000667445	0	0.00166861	0.000667445	0.000166861	0.0021692	0.00917737	0	0.000500584	0.000333723	0	0	0.000500584	0.000667445	0.000333723	0.000166861	0.000166861	0.000667445	0	0	0	0.0654096
2	0.181991	0.0814674	0.017151	0.0309671	0.0470065	0.00317612	0.133238	0.034302	0.0303319	0.0112752	0.0136573	0.0746387	0.0103224	0.0330316	0.0119104	0.0635223	0.00524059	0.000794029	0.00794029	0	0.00301731	0.000635223	0.0147689	0.00428776	0.000635223	0.000476417	0.000794029	0.00127045	0	0.000794029	0.00111164	0	0.00158806	0.000635223	0	0.00349373	0.000317612	0.0571701	0	0.000635223	0.000158806	0	0.000952835	0	0.000158806	0.000476417	0	0.00127045	0.00158806
2	0.0490196	0.0492239	0.0355392	0.231005	0.0381944	0.00776144	0.298407	0.058415	0.0202206	0.0437092	0.00714869	0.0866013	0.000408497	0.0257353	0.00980392	0	0.00204248	0.00142974	0.00796569	0.00204248	0	0	0.00163399	0.00796569	0.00449346	0	0.00265523	0	0	0.000204248	0.000612745	0	0.000408497	0.000204248	0	0.00122549	0.000204248	0	0.000204248	0.00204248	0	0	0.000204248	0.000204248	0	0	0.00102124	0	0
2	0.0146955	0.125354	0.00566572	0.317812	0.0702904	0.0108003	0.179887	0.0185907	0.0316926	0.0194759	0.0161119	0.100744	0.00194759	0.0178824	0.00424929	0.00265581	0.00123938	0.00513456	0.00973796	0.000354108	0	0.000531161	0.0182365	0	0.00584278	0.00336402	0.000354108	0.000177054	0.000354108	0.00141643	0.000177054	0.00106232	0.000354108	0.000354108	0	0.000354108	0.000177054	0	0.000177054	0.00194759	0	0	0	0.000177054	0.000531161	0	0	0.000177054	0.00849858
2	0.00353086	0.0104391	0.00429843	0.0365367	0.049125	0.273258	0.0612527	0.0523488	0.00736874	0.0746085	0.0521953	0.0049125	0.0161191	0.0245625	0.0019957	0.00138164	0.00291679	0.00967148	0.00844335	0.128339	0.000614062	0.0677003	0	0.00138164	0.000307031	0.00122812	0.000460547	0.000307031	0.000307031	0	0.00122812	0	0.00322383	0.00982499	0	0.000153516	0.00813632	0.00168867	0.00168867	0.000153516	0.000153516	0.000460547	0.000460547	0.000614062	0.00414492	0	0	0	0.00107461
2	0.00646831	0.0617723	0.0168176	0.0446313	0.1174	0.00323415	0.0847348	0.0608021	0.0481889	0.260026	0.0100259	0.0410737	0.00355757	0.0530401	0.00808538	0.0278137	0.0103493	0.0181113	0.00970246	0.00582147	0.00388098	0.00226391	0.00388098	0.00129366	0.00258732	0.00129366	0.00291074	0.00873221	0.00161708	0	0.00226391	0	0.00194049	0.00549806	0.000323415	0.000323415	0.00355757	0.00161708	0.00258732	0	0.000323415	0.000323415	0.000970246	0.000970246	0.00194049	0	0	0.000323415	0.00129366
2	0.110951	0.0438391	0.00378856	0.125564	0.089843	0.0683745	0.0514162	0.0494317	0.00631427	0.0391485	0.0653076	0.0205665	0.00847916	0.00342775	0.0093812	0.000902039	0.00198448	0.00974202	0.00649468	0.00775753	0.00126285	0.00414938	0.000902039	0.000902039	0.000360815	0.000721631	0.209995	0.000360815	0.00162367	0.000360815	0	0.000541223	0.00577305	0.00396897	0	0.000541223	0.000180408	0.000180408	0.000180408	0.000180408	0.000721631	0	0	0.00108245	0.000180408	0.000180408	0.000721631	0.000180408	0.027422
2	0.0183616	0.254061	0.000529661	0.0194209	0.103284	0.0132415	0.0487288	0.0748588	0.0190678	0.0653249	0.00300141	0.0188912	0.00105932	0.0914548	0.00476695	0.0776836	0.00564972	0.00882768	0.00406073	0.0116525	0.00600282	0	0.0116525	0.00476695	0.0022952	0	0.00653249	0.00141243	0	0.000176554	0.00247175	0	0.00158898	0.0112994	0.000176554	0.000353107	0.0125353	0.00194209	0	0	0.000353107	0	0	0.000529661	0	0.000529661	0	0	0.0301907
2	0.000962094	0.00365596	0.00250144	0.0115451	0.00153935	0.00692707	0.00558014	0.0030787	0.000769675	0.00461805	0.00134693	0	0.00250144	0.00942852	0.000192419	0.00365596	0	0.000577256	0.000962094	0.00404079	0	0	0	0	0	0.000384837	0.0958245	0.00731191	0.00788917	0	0	0	0	0	0.000192419	0.000384837	0	0	0	0.000962094	0	0	0	0	0.000192419	0	0.00269386	0	0
3	0.00251953	0.251449	0	0.00100781	0.04258	0.0836483	0.262535	0.00176367	0.0131015	0.000251953	0.104812	0.00428319	0.0624843	0.00176367	0.084908	0.0501386	0.00604686	0	0	0	0.00100781	0.00100781	0	0.000755858	0	0	0.00151172	0	0	0	0.000251953	0.000503905	0	0	0	0	0	0	0	0	0.000251953	0	0	0	0	0.000251953	0	0	0.0191484
3	0.0322006	0.00840015	0.135293	0.148403	0.00394553	0.0682194	0.505155	0.0104366	0.010182	0.0220186	0.000381825	0.000127275	0.00954563	0.00292733	0.0020364	0.00649103	0.00216368	0	0	0.0106911	0	0.000381825	0	0	0.0035637	0	0.000127275	0	0.00674558	0.00025455	0.000127275	0.000381825	0.0005091	0.00178185	0	0	0	0	0.000127275	0.00025455	0	0	0.00369098	0.000381825	0	0	0	0.000636375	0
3	0.0491228	0.12193	0.0824561	0.0991228	0.00701754	0.0644737	0.0982456	0.00175439	0.0179825	0.123684	0.00175439	0.113596	0.00701754	0.00438596	0.100439	0.0127193	0.00219298	0.00482456	0	0.0118421	0	0.000438596	0.0188596	0	0.00219298	0	0	0.00614035	0.00175439	0.00394737	0	0	0.00219298	0	0	0	0	0	0	0	0	0	0.0109649	0.00701754	0	0	0.000877193	0.0175439	0
3	0.0100313	0.121003	0.069906	0.111912	0.0106583	0.0633229	0.317555	0.00250784	0.0194357	0.0467085	0.0401254	0.0476489	0.0100313	0.00721003	0.00783699	0.0015674	0.00407524	0.00282132	0.0194357	0.0159875	0	0	0	0	0	0.00031348	0	0	0.00031348	0.0326019	0	0.00188088	0.000626959	0.00250784	0.00532915	0	0	0	0	0	0	0	0.00407524	0	0.000940439	0	0	0	0
3	0.0269058	0.170902	0.271383	0.0857	0.0182694	0.0521508	0.144494	0.04667	0.068095	0.00813818	0.0146155	0.0332171	0.00747384	0.00332171	0.000498256	0.00614516	0.000830427	0.0079721	0.000166085	0	0.00265737	0	0.0011626	0	0.000166085	0.00182694	0.000996512	0.000166085	0.000332171	0	0.000166085	0.00149477	0	0	0	0	0	0	0.000166085	0	0	0.000166085	0.0068095	0	0	0	0.00332171	0.00697559	0
3	0.0463097	0.236855	0.0299083	0.168114	0.0511336	0.0692233	0.10082	0.00217077	0.0438977	0.0209841	0.0176073	0.11288	0.0062711	0.0311143	0.00192957	0.00458273	0.000964785	0.00602991	0.00289436	0.00385914	0.00241196	0.000482393	0.000723589	0.00482393	0.00506512	0.00747709	0.00120598	0.00699469	0	0.000241196	0.000241196	0.00120598	0	0	0.000723589	0	0	0	0	0	0	0.000241196	0.00120598	0.000482393	0	0.00144718	0	0.000482393	0
3	0.022749	0.171097	0.220426	0.0322079	0.0559148	0.023228	0.191331	0.0747126	0.0480125	0.0125718	0.000718391	0.0460967	0.00203544	0.00466954	0.0202347	0.0026341	0.0029933	0.00191571	0	0	0.000359195	0.00107759	0.00395115	0.000119732	0	0.000957854	0	0.0307711	0.000838123	0.000838123	0.000119732	0.00203544	0.000838123	0.000598659	0	0	0	0	0	0	0	0	0.0029933	0	0.000119732	0	0.00155651	0.018319	0
3	0.0461113	0.293668	0.251381	0.021037	0.00637484	0.0662983	0.0101997	0.000849979	0.000424989	0.0820229	0.00339992	0.0278368	0.00722482	0.000212495	0.0040374	0.00127497	0.00212495	0.000212495	0.00297493	0.0444114	0.000212495	0.00871228	0.000212495	0	0	0.00127497	0.0195495	0	0.000212495	0	0	0	0.00148746	0.000849979	0.000212495	0	0	0.00212495	0.000212495	0	0	0	0	0.000424989	0	0.0176371	0	0.040374	0.000212495
3	0.0528574	0.215136	0.201872	0.0629998	0.0715818	0.0429101	0.135362	0.0185294	0.0645602	0.0181393	0.0093622	0.0493466	0.00117028	0.0347182	0.00390092	0.00448605	0.000780183	0.000975229	0.00292569	0.000195046	0.000195046	0.000195046	0	0.000195046	0	0	0	0.000975229	0.000780183	0	0	0.000780183	0.00175541	0.000195046	0.000390092	0	0	0.000195046	0	0	0.000195046	0	0.00136532	0	0.000195046	0	0.000195046	0	0.000195046
3	0.0119012	0.11812	0.116037	0.00505802	0.0324308	0.00476049	0.241	0.0666468	0.0535555	0.0446296	0	0.190122	0.0294555	0.0324308	0.0226123	0.000892591	0.00238024	0.00208271	0	0.00029753	0	0.00029753	0.00922345	0	0	0.00029753	0	0	0	0.00238024	0.00029753	0.00119012	0.000595061	0	0.00029753	0	0	0	0	0	0	0	0.00029753	0	0	0.00416543	0	0.00624814	0
3	0.123552	0.124196	0.175354	0.00836551	0.0781853	0.0376448	0.250322	0.000643501	0.00997426	0.0263835	0.0176963	0.0913771	0.000643501	0.001287	0.00579151	0.0032175	0.001287	0.00032175	0	0.00225225	0	0	0.0106178	0	0.00611326	0.0045045	0	0	0.00032175	0.00032175	0	0.000643501	0.00160875	0	0	0	0	0	0	0	0	0	0.0148005	0.001287	0	0.00032175	0	0	0.00032175
3	0.00758136	0.0098003	0.137019	0.0502959	0.0297707	0.163462	0.417714	0.00240385	0.0517751	0.0129438	0.024963	0.0242234	0.0033284	0.00684172	0.000739645	0.0120192	0.000184911	0.00480769	0.0109098	0	0	0	0	0	0	0.0171967	0.000184911	0	0.00443787	0	0	0.000369822	0.00203402	0	0.000554734	0.00110947	0	0	0	0	0	0	0.000184911	0.000184911	0	0	0	0	0
3	0.0255583	0.168238	0.046402	0.122829	0.0985112	0.0434243	0.146402	0.00545906	0.0426799	0.0483871	0.00992556	0.0578164	0.00248139	0.0769231	0.0501241	0.00521092	0.00198511	0.00347395	0.00198511	0.00223325	0.00372208	0	0	0	0	0.000248139	0	0.0057072	0.000248139	0.000248139	0.000248139	0.000496278	0.000744417	0.00173697	0.000744417	0	0	0	0.000248139	0	0.000248139	0	0	0.000248139	0	0.008933	0	0	0
3	0.0061385	0.157107	0.158834	0.00939958	0.167082	0.0157299	0.169576	0.0608095	0.0972569	0.00978323	0.0105505	0.0343372	0.00172645	0.0278151	0.00939958	0.00709764	0.000959141	0.0013428	0.00249377	0	0.0013428	0	0.0013428	0.00805678	0.0118933	0.00633033	0	0	0.000191828	0.00115097	0	0.000575484	0.00556302	0.000575484	0.000959141	0	0	0	0.000191828	0	0.000383656	0	0.000383656	0.000383656	0	0.00633033	0.00306925	0.00211011	0
3	0.0317183	0.187313	0.145854	0.0004995	0.110889	0.0322178	0.23951	0.022977	0.044955	0.0534466	0.0104895	0.0619381	0.004995	0.032967	0.001998	0.000999001	0.001998	0.00174825	0	0.001998	0	0.0004995	0	0	0.001998	0	0	0.0004995	0	0.00024975	0	0	0.00224775	0.0004995	0.0004995	0.00174825	0	0	0	0	0.0004995	0	0.00124875	0.00024975	0	0	0	0.00024975	0
3	0.0113729	0.144598	0.030463	0.0718928	0.0787977	0.0154346	0.370431	0.067831	0.0113729	0.00406174	0.000812348	0.10723	0	0.0223396	0.0215272	0.00203087	0.0016247	0.00284322	0.00893582	0.000406174	0.000406174	0	0.00284322	0.0016247	0	0.00446791	0.000812348	0.000406174	0	0.00121852	0	0.000406174	0	0.0016247	0.000812348	0	0.000406174	0	0	0	0.000406174	0	0.000406174	0	0	0.00609261	0.00121852	0	0.000812348
3	0.0863086	0.0977957	0.195902	0.0104005	0.0599193	0.0254579	0.248681	0.00139708	0.0560385	0.0114871	0.00869295	0.0963986	0.00900342	0.026855	0.0271655	0.00776156	0.00263893	0.0024837	0.00372555	0	0.00186278	0.000776156	0.000465694	0	0.00589879	0.00201801	0	0	0.000155231	0	0.000465694	0	0.000155231	0.00139708	0.000620925	0.000310463	0	0.000310463	0	0.000465694	0.000155231	0.000310463	0	0.000310463	0.000155231	0.000776156	0	0.00419124	0
3	0.0932476	0.137192	0.10343	0.0471597	0.0329582	0.108789	0.23955	0.00107181	0.0300107	0.00294748	0.0367095	0.114416	0.00696677	0	0.000803859	0.00428725	0.00133976	0.00107181	0.00133976	0.00267953	0	0	0	0.00401929	0	0.0045552	0.000267953	0	0.00348339	0	0	0.000803859	0	0	0	0	0	0	0.000267953	0	0	0	0.0163451	0	0	0	0	0	0
3	0.0131668	0.223329	0.295746	0.00371371	0.0730925	0.00759622	0.272451	0.000844024	0.0641458	0.00422012	0.00928427	0.0131668	0.00118163	0.00877785	0.000844024	0.000168805	0.00202566	0.000168805	0	0.000844024	0	0.000168805	0.000675219	0.000675219	0	0	0.00135044	0	0.000506415	0.000168805	0	0.00033761	0.000168805	0	0	0	0	0.000168805	0	0	0	0	0.000168805	0.000168805	0.000168805	0	0	0	0
3	0.0122699	0.146984	0.221881	0.00690184	0.101483	0.0043456	0.130624	0.0963701	0.114775	0.00102249	0.0173824	0.0184049	0.0452454	0.0347648	0.00792434	0	0.0043456	0.00204499	0.000766871	0	0.00178937	0.000511247	0	0.00715746	0.00357873	0	0.00255624	0	0.00587935	0	0.000255624	0.000511247	0	0.000511247	0.000511247	0	0.00178937	0	0	0	0.000511247	0.000255624	0	0	0	0.00102249	0	0	0
3	0.00163621	0.214344	0.147259	0.0264521	0.0534497	0.00654486	0.319607	0.0163621	0.0444505	0.000272702	0.0220889	0.0332697	0.0373602	0.0444505	0.00954459	0.000272702	0.00245432	0.00218162	0.00327243	0	0.000818107	0	0.00109081	0.000818107	0.00654486	0.00163621	0.000545405	0	0	0.000272702	0	0.000272702	0	0	0	0	0.000545405	0	0	0.000272702	0	0	0.000545405	0	0	0	0	0	0
3	0.05	0.338855	0.088253	0.00210843	0.071988	0.0343373	0.138253	0.00120482	0.060241	0.0063253	0.0343373	0.0319277	0.0551205	0.0231928	0.0370482	0.00271084	0.00572289	0.00060241	0	0.000301205	0.000301205	0	0.00060241	0	0.00993976	0	0.00210843	0	0	0.00060241	0	0.000903614	0	0	0	0	0	0.00120482	0.000301205	0	0	0	0	0	0	0	0	0.000301205	0
3	0.012279	0.331287	0.00466601	0.047888	0.125246	0.0120334	0.181974	0.000982318	0.0542731	0.00810413	0.0184185	0.0336444	0.0992141	0.00638507	0.00589391	0.0306974	0.0012279	0.00319253	0.00515717	0	0	0.00024558	0.00024558	0.00834971	0	0	0	0.00221022	0	0	0	0.000736739	0.000982318	0.000982318	0.00024558	0.000736739	0	0	0.000982318	0	0	0	0	0.00024558	0	0	0	0	0
3	0.0261569	0.319057	0.101753	0.00114976	0.0436907	0.0186835	0.28399	0.000862317	0.141995	0.00977292	0.00833573	0.00114976	0.00114976	0.00977292	0.000862317	0	0.00258695	0	0	0.000862317	0	0	0	0	0.0123599	0	0.000574878	0	0	0	0	0	0	0	0	0	0	0.000574878	0	0	0	0	0	0	0	0.000287439	0	0	0
3	0.00816502	0.22067	0.101848	0.0247099	0.0406102	0.00300817	0.328749	0.000644607	0.0571551	0.00171895	0.00580146	0.141169	0.00107434	0.0371723	0.0171895	0.000214869	0.00193382	0	0.00107434	0	0	0.000214869	0.00150408	0.00214869	0.000644607	0.000859476	0.000214869	0	0	0.000429738	0	0	0	0.000429738	0	0	0	0	0	0	0	0	0	0	0	0	0	0	0
3	0.0652995	0.275229	0.124123	0.00593632	0.0215866	0.0393956	0.246087	0.00323799	0.133297	0.00809498	0.0151106	0.012952	0.00215866	0.01619	0.001619	0.00323799	0.00107933	0.00269833	0.000539665	0	0	0.000539665	0.00107933	0.000539665	0.0102536	0.00215866	0	0.000539665	0.000539665	0	0	0	0.000539665	0	0.000539665	0	0	0	0.000539665	0	0	0	0	0.000539665	0	0	0	0.00107933	0
3	0.0376465	0.246393	0.000450857	0.0266005	0.139315	0.112714	0.138413	0.0450857	0.00225428	0.0218665	0.037872	0.125113	0.00653742	0.00450857	0.00450857	0.00247971	0.00112714	0.00225428	0.00225428	0.0103697	0	0.000450857	0.000225428	0.00225428	0	0	0	0.00112714	0.000225428	0.000225428	0	0.00225428	0.000901713	0.00608656	0.00901713	0	0	0.000225428	0.00112714	0.000676285	0	0	0.000450857	0	0	0.00270514	0	0.000225428	0.000676285
3	0.0127753	0.139855	0.106741	0.101866	0.0969911	0.10237	0.152799	0.000504286	0.104723	0.00151286	0.0149605	0.00252143	0.0102538	0.0189948	0.00151286	0.00773239	0.00151286	0.00184905	0.00117667	0	0.000336191	0.00184905	0.000168095	0	0.0455539	0.0300891	0.00100857	0.000168095	0.00453858	0	0.000840477	0.00235334	0	0	0.000168095	0	0	0	0.000168095	0	0.000504286	0.000840477	0	0	0	0	0	0	0
3	0.092849	0.207719	0.0699205	0.0195233	0.0858116	0.0113507	0.330306	0.00204313	0.0858116	0.00249716	0.00181612	0.0490352	0.00204313	0.00635641	0.00681044	0.000908059	0.00227015	0.00317821	0.00204313	0.00045403	0	0.00181612	0	0.000227015	0.00544835	0	0.0015891	0	0	0.000681044	0	0	0	0	0	0.000227015	0	0.00136209	0.00045403	0	0	0	0	0	0	0	0	0.00385925	0
3	0.0829026	0.20338	0.00516899	0.0538767	0.0083499	0.026839	0.479722	0.00238569	0.0304175	0.000397614	0.0153082	0.00874751	0.00337972	0.0238569	0.0145129	0.00357853	0.00218688	0.000596421	0.0141153	0.00119284	0	0	0.00258449	0.00675944	0	0.00238569	0	0	0.000596421	0.000596421	0	0.00238569	0	0.000198807	0.000596421	0	0	0	0	0.000596421	0	0	0	0	0	0.000596421	0	0	0.000994036
3	0.016893	0.181186	0.220934	0.0510103	0.0304737	0.040742	0.238821	0.00198741	0.00695595	0.00629347	0.00364359	0.0367671	0.0771779	0.00165618	0.0162305	0.0165618	0.000331236	0.00231865	0	0	0.000331236	0.000662471	0.00828089	0.00761842	0.0202054	0.00132494	0.000662471	0.000331236	0.000331236	0	0	0	0.000662471	0	0.00132494	0	0	0	0	0	0	0	0.00132494	0	0	0	0	0	0
3	0.00721464	0.1832	0.0066993	0.12033	0.0139139	0.0340119	0.474878	0.00128833	0.0340119	0.00309199	0.00128833	0.0386498	0.00695697	0.00772997	0.0170059	0.000257666	0.00206132	0.00206132	0.00334965	0.00128833	0	0	0.00360732	0.000772997	0.00128833	0.00772997	0	0	0.000515331	0.000772997	0	0	0.000257666	0	0	0.000257666	0	0	0	0	0	0	0.000257666	0	0	0	0	0	0
3	0.0158095	0.301981	0.0778467	0.0110066	0.0126076	0.0246148	0.408045	0.0164098	0.0108065	0	0.0208125	0.0128077	0.00320192	0.00840504	0.0410246	0.00120072	0.00540324	0.00320192	0.00120072	0.00020012	0.00040024	0.00020012	0.00020012	0.00840504	0.00440264	0.00040024	0.00040024	0.00020012	0	0.00020012	0.00020012	0.00140084	0	0	0	0	0	0.00020012	0	0.00020012	0.00060036	0.00040024	0	0	0	0	0	0	0
3	0.00333248	0.197129	0.030505	0.0820302	0.112792	0.00871571	0.319149	0.0199949	0.0576775	0.00281979	0.0205076	0.0587029	0.000512689	0.0215329	0.0243527	0.00358882	0.00589592	0.00794668	0.0046142	0.000512689	0.00102538	0.000256345	0.000256345	0.00615227	0	0	0.000256345	0.000256345	0.000256345	0.000256345	0	0.000769034	0	0	0	0	0	0	0	0	0	0	0	0	0.000512689	0.0046142	0	0.00205076	0
3	0.00885691	0.244949	0.101301	0.02491	0.0932743	0.0163299	0.207861	0.0182674	0.0631055	0.00553557	0.0326598	0.0885691	0.00553557	0.0110711	0.022419	0.0157764	0.0038749	0.00221423	0.00415167	0	0.00304456	0.000553557	0.000830335	0.00166067	0.00968724	0.000276778	0	0.000553557	0	0	0.00166067	0.000276778	0.000553557	0.00166067	0.00193745	0	0	0	0	0.000553557	0.000276778	0.000553557	0	0	0	0	0	0	0
3	0.0100551	0.18748	0.0016218	0.046059	0.00389231	0.166396	0.249108	0.000324359	0.0016218	0	0.0249757	0.00486539	0.279273	0.000973078	0.000324359	0.000973078	0.000973078	0.000324359	0	0.0110282	0	0.000324359	0.00129744	0	0	0	0.000324359	0	0.000324359	0	0	0	0	0	0	0	0	0	0.000648719	0	0	0	0.00421667	0	0	0	0	0	0
3	0.034153	0.137523	0.083561	0.0157104	0.122268	0.0111566	0.329007	0.00409836	0.0359745	0.0154827	0.00432605	0.0289162	0.0812842	0.03051	0.0159381	0.00068306	0.00364299	0	0.000227687	0.000227687	0.000227687	0.00136612	0.00227687	0.00136612	0.00637523	0	0.000227687	0	0.0100182	0.0034153	0	0.000455373	0.00204918	0.00204918	0.000227687	0.000455373	0	0.000227687	0	0	0	0	0	0.000227687	0	0	0	0.00159381	0
3	0.00323939	0.289278	0.0971817	0.0421121	0.0667315	0.016197	0.255588	0.0184645	0.015873	0.00226757	0.0197603	0.00712666	0.0758017	0.0181406	0.00129576	0.00323939	0.00323939	0.000323939	0.00842242	0.0291545	0	0.000323939	0	0.0100421	0	0.00647878	0	0	0	0.000323939	0.000647878	0.00226757	0.000323939	0	0	0	0	0	0.000323939	0	0.000323939	0	0.00323939	0	0	0.000647878	0	0	0.000323939
3	0.00300526	0.263524	0.0456424	0.100301	0.0597295	0.0144628	0.310481	0.00638618	0.0272352	0	0.0127724	0.0608565	0.00281743	0.00507137	0.00244177	0.00413223	0.00338092	0.00920361	0.00882795	0.000751315	0.000939144	0.000187829	0.00112697	0	0.00582269	0.000563486	0.00225394	0.0210368	0	0.00225394	0	0	0	0.000187829	0.0013148	0.000939144	0.000187829	0.000563486	0	0.00187829	0	0	0	0	0.00112697	0	0	0	0
3	0.00111483	0.237681	0.225195	0.00334448	0.0285396	0.077369	0.239688	0.00668896	0.057748	0.00156076	0.00200669	0.000222965	0.00780379	0.0198439	0.0740245	0.00401338	0.00267559	0.00111483	0.00111483	0.000222965	0	0	0.000668896	0	0.00401338	0	0	0	0.000222965	0	0	0.000668896	0	0	0	0	0	0.000222965	0	0	0	0	0	0	0	0	0	0.000891862	0.000222965
3	0.0488127	0.140897	0.253826	0.00131926	0.0699208	0.00237467	0.10343	0.0435356	0.0538259	0.00897098	0.0174142	0.0738786	0.00976253	0.0266491	0.0316623	0.00263852	0.00448549	0.00237467	0.000791557	0.000263852	0.00263852	0.000527704	0	0.0055409	0.0108179	0	0.0298153	0.000791557	0	0.000791557	0.000527704	0	0	0	0	0	0	0.00158311	0	0	0.000263852	0	0.000263852	0	0.000263852	0.0401055	0	0	0
3	0.000927644	0.1376	0.0655535	0.0497835	0.113173	0.00278293	0.180581	0.0473098	0.096475	0.00618429	0.00309215	0.139765	0.0213358	0.0596784	0.00278293	0	0.00401979	0.00340136	0.00340136	0.000309215	0.00340136	0.000618429	0.0145331	0.0207174	0.000618429	0.00185529	0.000618429	0.00185529	0.000309215	0.000309215	0	0	0	0	0	0.00123686	0.00154607	0.00340136	0.000309215	0	0.000309215	0.000309215	0	0	0	0.000309215	0	0.00587508	0
3	0.00961538	0.495779	0.0722326	0.00422139	0.00703565	0.0124296	0.246717	0.00117261	0.0337711	0.00117261	0.0569887	0.0138368	0.000938086	0.00961538	0.000703565	0.000703565	0.005394	0.000469043	0	0.000234522	0.000469043	0.000469043	0	0.000469043	0.0204034	0.000234522	0	0	0	0	0	0	0	0.000234522	0	0	0	0	0	0.00117261	0.000234522	0.000469043	0	0	0	0	0	0	0
3	0.0124905	0.294285	0.0247918	0.00794852	0.0813777	0.00283876	0.120174	0.0353899	0.0688872	0.00605602	0.0319833	0.0775927	0.111279	0.0340651	0.000567752	0.0187358	0.00586677	0.00492051	0.00473126	0	0.00454201	0.000378501	0.00321726	0.0117335	0.000189251	0.000567752	0.00132475	0	0.000189251	0.000567752	0.000378501	0	0	0.000567752	0	0.000757002	0	0.00170326	0.000189251	0.000757002	0.000757002	0	0	0	0.000189251	0.000757002	0	0	0
3	0.01175	0.178286	0.178129	0.0109666	0.0730064	0.0142566	0.299076	0.0595331	0.0490365	0.01363	0.00344666	0.0202099	0.0219333	0.0206799	0.0206799	0.00141	0.00830331	0.000156666	0.000156666	0	0.000313332	0.000313332	0.000469998	0.00141	0.00704998	0	0	0	0	0.000783331	0	0.000469998	0.000156666	0.000156666	0.000939997	0	0	0.000156666	0	0	0	0	0.000156666	0.000313332	0.000156666	0	0	0	0
3	0.00296296	0.168889	0.0780952	0.00698413	0.0643386	0.00444444	0.204656	0.0186243	0.0933333	0.00232804	0.0186243	0.141376	0.0021164	0.0177778	0.021164	0.0768254	0.00296296	0.00148148	0.000846561	0.00042328	0.00338624	0.00042328	0.000634921	0.0368254	0.00529101	0	0.00021164	0.00126984	0	0.00148148	0	0	0	0.00677249	0.00042328	0.00042328	0	0.00042328	0	0	0.00021164	0	0	0	0.00021164	0.00190476	0	0.00444444	0
3	0.0244101	0.193857	0.00142392	0.0034581	0.0284784	0.115134	0.333808	0.0154597	0.0189178	0.0856387	0.0551261	0.0465826	0.00366151	0.0132221	0.00528885	0.00406835	0.0034581	0.00223759	0.00101709	0.00427177	0.0012205	0.000406835	0	0.0166802	0.0058991	0	0.00447518	0	0	0.00203417	0	0.000203417	0.00142392	0	0.00284784	0	0	0	0	0	0	0	0.00305126	0.000203417	0	0	0	0.000406835	0
3	0.0114425	0.241023	0.0150943	0.0835058	0.0737675	0.0407791	0.305295	0.000486914	0.0444309	0.0017042	0.0135119	0.0288497	0.00121729	0.0365186	0.0720633	0.000608643	0.000608643	0.000486914	0.0108338	0.000243457	0	0	0.000121729	0.0008521	0.00803408	0.00401704	0	0	0.000243457	0.000243457	0.000121729	0	0	0	0	0.000121729	0	0	0	0	0	0	0.000730371	0	0	0	0	0.00109556	0
3	0.00622722	0.233597	0.00850547	0.0138214	0.146112	0.00759417	0.227066	0.0492102	0.0622722	0.0164034	0.0224787	0.0381227	0.0454131	0.0356926	0.0271871	0.000151883	0.00577157	0.00486027	0.0112394	0.000151883	0.00167072	0.000303767	0.00045565	0.0136695	0.00379708	0.00045565	0	0.00486027	0	0.00045565	0.0036452	0	0.000303767	0.000759417	0.000151883	0.000151883	0.000151883	0	0	0.000151883	0.00106318	0.000151883	0	0.000607533	0	0	0	0.000151883	0.000151883
3	0.0191829	0.0807175	0.289985	0.00149477	0.0079721	0.0949178	0.4001	0.00124564	0.04858	0.0017439	0.0169407	0.000747384	0.00597907	0.0122073	0.000747384	0.00124564	0.00249128	0	0	0.00249128	0	0.000249128	0	0	0	0	0	0	0.000996512	0.000996512	0	0.000249128	0	0	0.00298954	0	0	0	0	0	0	0	0	0	0	0	0	0.00523169	0
3	0.0185588	0.107001	0.0721874	0.0504288	0.119288	0.00332779	0.264559	0.0735953	0.062204	0.00102393	0.0127992	0.119928	0.00358377	0.0180468	0.0414693	0.000383975	0.00345578	0.00396775	0.00332779	0.0031998	0.000767951	0.000895943	0.000127992	0.00268783	0.00294381	0.00358377	0.000383975	0.00115193	0	0	0	0.000383975	0	0.000639959	0	0.000383975	0.000127992	0	0	0	0	0.00127992	0	0	0.000255984	0	0	0	0
3	0.035057	0.169442	0.0327198	0.0759568	0.0746421	0.0184049	0.343412	0.0106632	0.0388548	0.000730353	0.0182588	0.0302366	0.0914403	0.0140228	0.00262927	0.00175285	0.00744961	0.00365177	0.00569676	0.000146071	0.00189892	0.000146071	0.00189892	0.00934852	0	0.00116857	0	0.000438212	0	0.00175285	0	0.000438212	0	0	0	0.000876424	0	0	0	0.00131464	0	0.00102249	0	0	0	0	0	0	0
3	0.00531658	0.166747	0.0144998	0.0468826	0.0821653	0.00289995	0.280812	0.0555824	0.038666	0.020783	0.00628323	0.0937651	0.020783	0.0531658	0.0454326	0.000966651	0.0057999	0.00483325	0.00966651	0.000483325	0.000966651	0.00144998	0.0077332	0.00483325	0.0038666	0.000483325	0	0.000483325	0	0.0038666	0.00144998	0	0.00289995	0.00966651	0.000483325	0	0	0.000483325	0	0	0	0.000483325	0	0.000966651	0	0	0	0	0
3	0.00903196	0.0935618	0.16327	0.0757295	0.0217693	0.00995831	0.297128	0.000694766	0.0250116	0.0502547	0.00486336	0.110005	0.0398333	0.012969	0.0261695	0.00162112	0.00162112	0.000231589	0.00671607	0	0.000926355	0	0.00254748	0.000463177	0.0176007	0.000926355	0.00162112	0	0	0.00185271	0	0.000463177	0.000926355	0.00138953	0.000694766	0	0	0	0	0.000231589	0	0.000231589	0	0.000231589	0	0.0164428	0	0	0
3	0.0443894	0.101815	0.070297	0.161716	0.0806931	0.00528053	0.234653	0.00181518	0.0707921	0.0328383	0.00247525	0.0960396	0.0174917	0.0239274	0.00726073	0.000990099	0.00148515	0.0039604	0.000165017	0.00049505	0	0.000330033	0.00610561	0	0.00264026	0.00759076	0	0	0	0.00132013	0	0.00049505	0.000330033	0.000330033	0	0.000165017	0	0	0	0	0.000165017	0.000660066	0.00115512	0.000660066	0.000165017	0	0	0.00429043	0
3	0.0116214	0.187629	0.0298032	0.0873477	0.0676664	0.00337395	0.270291	0.0314902	0.0464855	0.00281162	0.0142455	0.0695408	0.0307404	0.0153702	0.0918463	0.000187441	0.00262418	0.000749766	0	0.000562324	0	0	0.00393627	0	0.00524836	0.00674789	0	0	0.00112465	0.00656045	0.000187441	0.000374883	0.000187441	0	0	0	0.000187441	0	0	0	0	0	0.000374883	0	0	0.00955951	0.000187441	0	0
3	0.0077951	0.0830735	0.177283	0.0126949	0.146102	0.0347439	0.257238	0.00244989	0.00979955	0.0182628	0.011804	0.141648	0.00356347	0.0289532	0.0182628	0.0100223	0.00178174	0.000890869	0.000222717	0	0	0.000668151	0.00178174	0	0.00556793	0	0.00489978	0	0.00267261	0.0013363	0	0.00178174	0.000890869	0	0.000890869	0	0	0	0.000222717	0	0	0	0.00846325	0	0	0.000445434	0	0.000890869	0.000222717
3	0.00650954	0.111785	0.0837262	0.0740741	0.0493827	0.00942761	0.197755	0.00763187	0.0372615	0.0383838	0.0141414	0.142761	0.000224467	0.00718294	0.0231201	0.107969	0.0040404	0.0020202	0.00673401	0	0.000673401	0	0	0.000224467	0.00718294	0.0150393	0	0	0	0.000224467	0.000224467	0.000224467	0.000448934	0	0.00224467	0.000673401	0	0.0217733	0.0026936	0	0	0	0.000448934	0.000448934	0	0.0204265	0	0	0.000224467
3	0.00441404	0.192231	0.0384021	0.0580446	0.0589274	0.014787	0.240565	0.0205253	0.0748179	0.0161112	0.00838667	0.0953432	0.0401677	0.00860737	0.0591481	0.000882807	0.00419333	0.00308983	0.00397263	0.000220702	0	0.00198632	0.0180976	0.00772456	0.00375193	0.00838667	0	0.000220702	0	0.00353123	0	0.000220702	0.00220702	0.00132421	0	0.000662105	0	0	0	0	0.000220702	0	0	0	0	0	0	0.00816597	0
3	0.000195925	0.214146	0.122453	0.00293887	0.0873824	0.00254702	0.301332	0.00764107	0.0865987	0.00352665	0.0370298	0.0252743	0.0340909	0.0121473	0.0278213	0	0.00509404	0.00137147	0.000587774	0	0.00117555	0	0.00039185	0.0168495	0.00470219	0	0	0	0.000195925	0	0.00333072	0	0.000195925	0	0.000195925	0	0	0.00039185	0	0.000195925	0	0	0	0	0	0	0	0	0
3	0.00750563	0.224418	0.0960721	0.0260195	0.0350263	0.0562922	0.305729	0.0020015	0.0117588	0.00575432	0.0137603	0.103578	0.0430323	0.0060045	0.000750563	0.00350263	0.00450338	0.00675507	0.00450338	0.000500375	0.000500375	0.000750563	0	0.0132599	0	0.000500375	0	0	0	0.00150113	0	0.00175131	0	0.00150113	0.004003	0.000500375	0.000250188	0	0.000250188	0	0	0	0.00525394	0	0	0	0	0	0
3	0.0267001	0.158147	0.0686901	0.106344	0.04199	0.00890005	0.32953	0.00114103	0.0801004	0.000456413	0.0193975	0.0899133	0.000912825	0.0146052	0.0296668	0.000228206	0.00205386	0.00387951	0.00410771	0.00114103	0.000456413	0.000228206	0.00251027	0.000912825	0.00182565	0.000456413	0.000228206	0	0	0.00136924	0	0.000456413	0.000228206	0	0.000228206	0.000228206	0	0.000228206	0	0	0.000228206	0	0	0	0.00114103	0	0	0	0
3	0.00480256	0.245464	0.0322839	0.132604	0.0298826	0.0104055	0.14301	0.0130736	0.0760406	0.00213447	0.0389541	0.136073	0.0490928	0.0130736	0.0333511	0.000266809	0.00320171	0.00453575	0.00827108	0.000266809	0.00186766	0.000266809	0	0.0058698	0.00266809	0.000266809	0.000533618	0.00186766	0	0	0.000533618	0.000266809	0	0	0.000266809	0.000266809	0.000800427	0	0.000266809	0	0.000800427	0.000266809	0	0	0.000266809	0	0.00106724	0.00213447	0
3	0.0128904	0.114774	0.090233	0.0493307	0.0713932	0.00470997	0.381259	0.00570154	0.0443728	0.0213188	0.0205751	0.0389192	0.034705	0.0198314	0.0237977	0.000247893	0.00297471	0.000495786	0.0123946	0	0	0	0.0292514	0.00842836	0.000495786	0.000495786	0.000247893	0.000247893	0	0.00322261	0	0.00123946	0	0.000495786	0	0.000743679	0	0	0	0	0	0.00123946	0.000247893	0.000247893	0	0	0	0.000247893	0
3	0.0269639	0.283015	0.151592	0.0169851	0.0583864	0.0845011	0.189809	0.0125265	0.0426752	0.0044586	0.018896	0.00997877	0.000636943	0.0184713	0.00127389	0.000636943	0.00169851	0.00403397	0.000849257	0.00191083	0.00212314	0.000424628	0.00976645	0.00233546	0.0121019	0	0.000212314	0	0.0320594	0.000636943	0.000636943	0.000636943	0.00106157	0	0.000424628	0	0	0.000424628	0.00127389	0.00127389	0.00254777	0	0.000212314	0	0	0	0	0.000424628	0
3	0.0155386	0.115354	0.153806	0.0213326	0.0637345	0.00237029	0.332368	0.00237029	0.0629444	0.100342	0.00526732	0.0531999	0.00105346	0.0100079	0.013695	0.000790097	0.00184356	0.000526732	0.000263366	0	0.000263366	0.00105346	0	0.00131683	0.016592	0.00184356	0	0	0.000263366	0.000263366	0	0.000526732	0.0123782	0.000526732	0.000526732	0	0	0	0.000526732	0	0	0	0.000526732	0.000263366	0	0.00105346	0	0	0
3	0.0054821	0.161883	0.0983554	0.130603	0.0951306	0.0116092	0.155434	0.0190261	0.096743	0.00935182	0.0132215	0.146727	0.000644953	0.0225734	0.00128991	0.000322477	0.0054821	0.00193486	0	0	0.00193486	0.000644953	0.00096743	0.000322477	0.00580458	0.00225734	0	0.00451467	0.000322477	0	0.00096743	0	0	0	0.00193486	0.00128991	0.000322477	0	0.000322477	0	0	0	0	0	0	0	0	0.00096743	0
3	0.0596206	0.122493	0.216531	0.00406504	0.0173442	0.104607	0.312466	0.00189702	0.0609756	0.00460705	0.0111111	0.000542005	0.0189702	0.0157182	0.0222222	0.00162602	0.00162602	0.000271003	0.00216802	0.00162602	0	0	0.000271003	0	0	0	0.000271003	0	0.0111111	0	0	0.00135501	0	0.000271003	0	0	0	0	0	0	0	0	0.00460705	0	0	0	0	0	0
3	0.00306827	0.219893	0.194579	0.00588085	0.0258246	0.00357965	0.264127	0.0212222	0.0595756	0.0120174	0.00409103	0.113782	0	0.0265917	0.0117617	0.000511378	0.00409103	0.00255689	0.00383534	0.000767067	0.00102276	0.000255689	0	0.000767067	0.00767067	0.000767067	0	0	0	0.000767067	0.00434671	0	0	0	0.000767067	0	0	0	0	0	0	0	0.000255689	0	0	0	0	0	0
3	0.00940695	0.242536	0.135583	0.00327198	0.0742331	0.0104294	0.0928425	0.0591002	0.091002	0.00102249	0.0116564	0.1182	0.0335378	0.0274029	0.0376278	0.000204499	0.00633947	0.00143149	0.000204499	0	0.00224949	0.000817996	0.00102249	0.00102249	0.0100204	0.000204499	0	0	0.000204499	0.000204499	0.00470348	0	0	0	0.00122699	0.000204499	0	0.0139059	0.000204499	0	0	0	0	0	0	0	0	0.00531697	0
3	0.00386847	0.249516	0.000725338	0.0236944	0.0229691	0.00507737	0.299323	0.0118472	0.0485977	0.0106383	0.0176499	0.0215184	0.0123308	0.020793	0.0440039	0.176499	0.00338491	0.00241779	0.00362669	0.000967118	0	0	0	0.000241779	0	0	0.000483559	0	0	0.000725338	0.000483559	0	0	0	0.000241779	0	0	0	0.000241779	0	0	0.00145068	0	0	0	0	0	0.000483559	0
3	0.00794552	0.206129	0.234052	0.0335982	0.0880817	0.0115778	0.305335	0.00045403	0.00204313	0.000227015	0.0140749	0.0585698	0.000681044	0.0061294	0	0.0015891	0.00272418	0.00431328	0.00136209	0.000227015	0	0	0.000908059	0	0.00862656	0.00045403	0	0	0.00045403	0	0.000227015	0.00204313	0	0	0.000227015	0.00045403	0	0	0	0	0	0	0.00340522	0.000227015	0	0	0.000227015	0.00340522	0
3	0.0125032	0.244705	0.109467	0.00765501	0.0579229	0.0329166	0.207706	0.00178617	0.0423577	0.0273029	0.016841	0.0729778	0.00331717	0.00995152	0.073233	0.001531	0.00331717	0.00331717	0	0.00102067	0.000765501	0.000510334	0.000255167	0.000765501	0.012248	0	0.000510334	0.0102067	0.000765501	0.0193927	0.0150549	0.000510334	0.001531	0.001531	0.000255167	0	0	0	0.000510334	0	0	0	0.00204134	0	0	0	0	0.000765501	0.000510334
3	0.0106555	0.242761	0.177901	0.0456335	0.142692	0.00949734	0.120454	0.0655548	0.0840862	0.00880241	0.0233959	0.00833912	0.000231642	0.00718091	0.00115821	0.00231642	0.00115821	0.00393792	0.00555942	0.000231642	0.00231642	0.000231642	0	0.00972898	0	0	0	0.0016215	0	0.000694927	0.000231642	0.000926569	0.000231642	0.000231642	0.00301135	0	0.000231642	0	0	0	0.000926569	0	0	0	0.000231642	0.0118138	0.00532777	0.000231642	0
3	0.0544752	0.22496	0.0567395	0.00625999	0.0962973	0.0117208	0.209643	0.0472829	0.063399	0.0371604	0.0127864	0.0645978	0.000133191	0.00293021	0.0448855	0.0186468	0.00745871	0.00719233	0.000665956	0.000266383	0.00226425	0.000399574	0.00133191	0	0.0045285	0	0.000133191	0.00106553	0	0	0.00199787	0.000266383	0.00372936	0.00426212	0.000133191	0	0.000133191	0	0	0	0	0	0	0.000399574	0	0.000133191	0	0	0
3	0.00363331	0.27697	0.0936277	0.039687	0.0329793	0.0578535	0.129122	0.00111794	0.069033	0.0114589	0.0304639	0.0262717	0.00531023	0.00251537	0.0737842	0.0553382	0.00223589	0.010341	0.00167691	0.00111794	0.000279486	0.00670766	0.00139743	0.0388485	0.00223589	0.00503074	0.000279486	0	0.000279486	0.00726663	0	0.00223589	0.000558971	0.00251537	0	0	0	0	0.000279486	0	0	0.00279486	0	0	0.000279486	0.00251537	0	0	0
3	0.0353982	0.176297	0.36769	0.00989068	0.0548326	0.0150963	0.184626	0.00659379	0.0841576	0.00208225	0.0149228	0.00607323	0.000867604	0.0173521	0.000173521	0.000173521	0.00798195	0.00121465	0.00104112	0.000867604	0.000694083	0	0	0.00104112	0	0.000173521	0.00104112	0	0.0041645	0	0.000173521	0.000694083	0.000173521	0.000520562	0.000347041	0	0	0	0	0.000173521	0.000520562	0	0.00173521	0	0	0	0.000173521	0.000520562	0.000173521
3	0.0390327	0.225057	0.0733054	0.000761615	0.0333206	0.00552171	0.123953	0.131379	0.0456969	0.0493145	0.0213252	0.0729246	0.0146611	0.0156131	0.0877761	0.00209444	0.00190404	0.00152323	0	0.00209444	0.00171363	0.000761615	0	0.0116146	0.0121858	0	0.00571211	0	0.00114242	0.000571211	0.00190404	0.000571211	0.00114242	0.000761615	0.000380807	0.000190404	0	0	0.000190404	0	0.000380807	0	0	0.000190404	0	0.00666413	0.000571211	0.00285605	0
3	0.0363196	0.146186	0.301755	0.00090799	0.0257264	0.134685	0.232143	0.000302663	0.034201	0.00151332	0.00726392	0.0217918	0.00453995	0.000605327	0.0320823	0.00302663	0.00090799	0.00211864	0	0	0.00090799	0.00090799	0.000302663	0.00363196	0	0	0.000302663	0	0	0.000302663	0	0.00121065	0.000302663	0	0	0	0	0	0	0.000605327	0	0	0.00393462	0	0	0	0	0	0
3	0.0462219	0.24799	0.0978698	0.00261254	0.0442122	0.0335611	0.346262	0.0096463	0.0520498	0.00200965	0.0150723	0.00482315	0.0251206	0.0116559	0.045619	0.000401929	0.00140675	0	0	0.000401929	0	0	0	0.00643087	0.00100482	0.00221061	0.000602894	0	0.000200965	0	0	0.000602894	0	0.000602894	0	0	0	0	0.000401929	0	0	0	0.000401929	0	0	0	0	0	0
3	0.0211295	0.239336	0.139021	0.00276461	0.0712875	0.0165877	0.235979	0.00315956	0.082346	0.00631912	0.0546998	0.024684	0.0167852	0.0310032	0.010466	0.00157978	0.00315956	0.00394945	0	0.000789889	0.000394945	0.000197472	0.000197472	0.0106635	0.0092812	0.000394945	0.000592417	0	0.000197472	0.000592417	0	0.00157978	0	0.000987362	0	0	0	0	0	0	0.00138231	0	0	0	0	0.000789889	0	0	0
3	0.00441566	0.218722	0.0494554	0.0167795	0.0752134	0.00235502	0.433324	0.0244333	0.0790403	0	0.0114807	0.0211952	0.000441566	0.0128054	0.0260524	0.000735943	0.00471004	0.00471004	0.00250221	0.000441566	0.000147189	0.00147189	0	0.00103032	0	0	0	0	0	0.000588755	0	0.00220783	0.000147189	0.000147189	0.00176626	0	0	0.000147189	0	0	0	0	0	0	0	0.0026494	0	0.000147189	0
3	0.0269815	0.100843	0.26543	0.00303541	0.0158516	0.0455312	0.290388	0.00775717	0.0384486	0.0269815	0.0317032	0.0293423	0.0215852	0.0172007	0.0198988	0.00674536	0.00269815	0.00472175	0.0010118	0	0.00505902	0.000337268	0.0010118	0.00134907	0.000337268	0.00775717	0.0141653	0	0.000674536	0.00236088	0	0.000337268	0.000674536	0.000674536	0	0	0	0.000337268	0	0	0	0	0.00202361	0.000337268	0	0.000674536	0	0	0
3	0.00182223	0.249646	0.264628	0.00344199	0.0145778	0.0581089	0.165823	0.00587163	0.0522373	0.0119457	0.0263211	0.0378619	0.00323952	0.0178174	0.047783	0.00668151	0.00263211	0.00546669	0	0.00020247	0.00283458	0	0.00020247	0	0	0	0	0.0139704	0.000809881	0	0	0.00161976	0.00060741	0	0.00141729	0	0.00020247	0.00020247	0.00020247	0	0.00020247	0	0	0.00020247	0	0	0	0.000809881	0
3	0.014964	0.363885	0.0864748	0.0107914	0.042446	0.0440288	0.248777	0.0102158	0.0834532	0.000863309	0.032518	0.0218705	0.00201439	0.0130935	0.00143885	0.00129496	0.00230216	0.00258993	0.00172662	0	0.000719424	0.000863309	0.000719424	0.000719424	0.0057554	0.000143885	0	0.000719424	0.00028777	0	0	0.00028777	0	0.000863309	0.00201439	0	0	0	0.000431655	0	0.00100719	0	0	0.000143885	0	0	0	0	0
3	0.0351484	0.198689	0.127117	0.110909	0.0351484	0.0278638	0.261337	0.00127481	0.0404298	0.00491714	0.00254963	0.040794	0.000728465	0.00145693	0.00127481	0.00182116	0.00163905	0.00163905	0.0604626	0.00127481	0	0.00127481	0.000182116	0.0149335	0.00746676	0.000364232	0.00163905	0	0.00509925	0.00254963	0	0.000182116	0	0	0	0	0	0	0	0	0	0	0.000182116	0	0.000182116	0.00418867	0	0.00163905	0
3	0.00165244	0.156431	0.0768383	0.01019	0.0694024	0.00716056	0.195538	0.0275406	0.0980446	0.00578353	0.0192784	0.132746	0.00302947	0.0220325	0.0206555	0.0864776	0.00302947	0.00165244	0.00110162	0.000826219	0.00192784	0.00110162	0.000550812	0.0327733	0.00358028	0	0.000275406	0.000275406	0	0	0.000275406	0	0	0.00798678	0.00110162	0	0	0.00165244	0	0	0.000275406	0.000275406	0	0	0	0.00137703	0	0.00385569	0
3	0.0271409	0.140618	0.0486664	0.00304165	0.0283107	0.0400094	0.509827	0.00163781	0.034394	0.000233973	0.0334581	0.00140384	0.0269069	0.0138044	0.0205896	0.00280767	0.00678521	0.000467946	0.000467946	0.000233973	0.000701919	0	0	0.000233973	0.00889097	0.000467946	0	0	0	0.0025737	0	0	0	0.000233973	0	0.000233973	0	0	0.000233973	0	0	0	0	0	0	0	0	0	0
3	0.000519076	0.19128	0.211004	0.0106411	0.0781209	0.0744874	0.1238	0.0555411	0.102518	0.0132364	0.00648845	0.065144	0.00726706	0.0249157	0.00155723	0.00389307	0.00285492	0.0075266	0.00259538	0.000778614	0.00129769	0.00103815	0.000259538	0	0.00570984	0	0	0	0.000259538	0.000259538	0.00363353	0	0	0.00233584	0	0	0	0	0	0	0	0	0	0	0	0	0	0	0
3	0.0165062	0.204723	0	0.0174232	0.0669418	0.00802384	0.566942	0.000458505	0.0243008	0.000229253	0.0364512	0.020862	0.00596057	0.00756534	0.0126089	0.00114626	0.00343879	0.000687758	0	0.000229253	0	0.000687758	0.000458505	0.000458505	0	0	0	0.000458505	0	0	0	0.000229253	0	0	0.00114626	0	0	0	0	0	0.00137552	0	0	0	0	0	0	0	0
3	0.00703235	0.0813994	0.088256	0.0386779	0.0518636	0.00351617	0.460795	0.045007	0.0279536	0.0223277	0.00879044	0.0219761	0.000703235	0.0135373	0.0363924	0.0583685	0.00351617	0.000351617	0.00105485	0.000175809	0	0	0.00298875	0.00246132	0.000879044	0	0.00228551	0.000351617	0	0.0019339	0	0.000351617	0	0.00123066	0.000175809	0	0	0	0	0.000351617	0.000175809	0	0.000703235	0.000175809	0	0.00105485	0	0.0021097	0
3	0.00122442	0.139409	0.135211	0.0416302	0.0309603	0.00174917	0.365926	0.0262375	0.0783628	0	0.0129439	0.0446038	0.023089	0.0232639	0.0164422	0.000174917	0.00157425	0.000699668	0.00647193	0.0092706	0.000174917	0.00157425	0.00262375	0.000524751	0.00454784	0.000699668	0.000874585	0.000699668	0	0.000874585	0	0	0	0	0.000874585	0.00139934	0	0.0124191	0	0.000349834	0.000174917	0.000174917	0.000174917	0	0.000174917	0	0	0	0
3	0.0015015	0.0369369	0.386186	0.0597598	0.0111111	0.150751	0.194895	0.0567568	0.0042042	0.0255255	0.0234234	0.00900901	0.012012	0.0036036	0.0042042	0.003003	0	0.0033033	0	0.0003003	0.000600601	0.0012012	0	0	0	0	0.0003003	0.0027027	0	0	0.0015015	0.0012012	0.0003003	0.0003003	0.000900901	0	0	0	0	0	0	0	0.0021021	0	0	0	0	0	0
3	0.00384094	0.196566	0.000903751	0.0214641	0.00271125	0.271125	0.0831451	0.0119747	0.0187528	0.00248531	0.00723	0.000451875	0.00700407	0.000677813	0.172842	0.00158156	0.00519657	0	0.0018075	0.0158156	0	0	0	0	0	0	0.000451875	0	0.156801	0	0	0.0018075	0	0.000225938	0	0	0	0	0	0.000225938	0	0	0.0119747	0	0	0.0018075	0	0.000225938	0.000225938
3	0.00892465	0.151573	0.0288222	0.0618873	0.0926116	0.0166789	0.429115	0.00190198	0.0456474	0.0152158	0.00863204	0.0310168	0.000731529	0.0185808	0.026774	0.0106803	0.00234089	0.00219459	0.00277981	0.000585223	0.000292612	0.000292612	0.000731529	0.000731529	0.00541331	0.000438917	0.000877835	0.000731529	0.000731529	0.00160936	0	0	0	0	0.000585223	0.000146306	0	0.000146306	0.000731529	0.000877835	0.000292612	0.000585223	0	0.000292612	0	0	0	0.000438917	0
3	0.0655738	0.197686	0.0016072	0.0973963	0.035037	0.0282867	0.355191	0.00096432	0.0257152	0.00867888	0.0157506	0.00867888	0.0646095	0.0305368	0.04018	0.0032144	0.00289296	0.00289296	0.0016072	0.00064288	0	0.00096432	0.00096432	0.00225008	0	0	0	0	0	0.00128576	0	0.0016072	0.00032144	0	0.00032144	0	0	0	0	0	0	0	0.0048216	0	0	0	0	0	0
3	0.00461574	0.259635	0.0147704	0.00415417	0.0761597	0.0180014	0.310178	0.00138472	0.128318	0.00115393	0.0415417	0.00392338	0.0514655	0.00415417	0.0447727	0.00438495	0.00646204	0.00207708	0	0	0.000923148	0	0	0.00207708	0.00738518	0.000461574	0	0.00323102	0	0.000692361	0	0.000461574	0	0	0	0	0	0	0	0	0	0	0	0	0	0.00461574	0.00253866	0	0
3	0.0049206	0.376202	0.0870051	0.00715724	0.0706777	0.0158801	0.232386	0.00156565	0.117647	0	0.0438381	0.000894654	0.000894654	0.00805189	0.00917021	0.00134198	0.00156565	0.000223664	0.00357862	0.000447327	0	0.000447327	0	0.00335495	0.00290763	0.00201297	0.000447327	0	0	0.000223664	0	0	0	0	0	0	0.000223664	0	0.000223664	0.00201297	0.00111832	0.00156565	0	0	0	0	0	0	0
3	0.00539128	0.42444	0.0331645	0.00212384	0.0111093	0.0509721	0.22578	0.00228721	0.0256494	0.0107826	0.0883843	0.000490116	0.00865872	0.07025	0.00130698	0.0093122	0.0052279	0.000163372	0.000163372	0.00130698	0	0	0.00196046	0	0.00637151	0	0	0	0	0.000653488	0	0.000326744	0	0.0119262	0.000163372	0	0	0.000163372	0.000980232	0	0	0	0	0.000326744	0	0	0	0	0
3	0.017152	0.389709	0.00159553	0.0139609	0.0299162	0.00438771	0.187675	0.0458716	0.12146	0.00618269	0.00937375	0.0327084	0.0219386	0.0418827	0.0293179	0.000199442	0.00558436	0.00199442	0.000598325	0.000398883	0.00159553	0.000797766	0.00219386	0.0245313	0.000199442	0	0.000398883	0.0023933	0	0	0.000199442	0.000199442	0.000398883	0.000199442	0.000199442	0	0.000199442	0.000199442	0	0	0.000199442	0.000997208	0	0.000199442	0	0.000199442	0.00139609	0	0
3	0.013344	0.265546	0.0160128	0.0394983	0.0464371	0.000800641	0.220443	0.0496397	0.049106	0.0520416	0.00186816	0.069122	0.00053376	0.0304243	0.0170803	0.0306912	0.006672	0.00346944	0.00453696	0.00453696	0.00213504	0.00026688	0.00240192	0	0.00106752	0	0.00053376	0.00053376	0.00160128	0	0.00320256	0	0.00053376	0.00053376	0.00026688	0	0.00053376	0	0	0	0	0	0.00026688	0.00106752	0	0.0419002	0.00293568	0.006672	0
3	0.156231	0.194439	0.00220044	0.0174035	0.0614123	0.00380076	0.322865	0.0670134	0.0522104	0.00920184	0.0194039	0.0208042	0.0010002	0.0334067	0.0110022	0.00320064	0.00440088	0.0030006	0.00480096	0	0.00260052	0	0.00020004	0.00040008	0	0	0	0.00260052	0.00020004	0.00020004	0.00280056	0	0.00020004	0	0.0010002	0	0.00040008	0	0	0	0	0	0	0	0	0	0	0.00020004	0
3	0.000558347	0.173367	0.00390843	0.012842	0.0742602	0.00307091	0.440536	0.0809604	0.0603015	0.00921273	0.0041876	0.0117253	0.0173088	0.00921273	0.00586265	0.0516471	0.00251256	0.00614182	0.00251256	0	0.00223339	0.000558347	0.00223339	0	0.00279174	0.000837521	0.000279174	0.00502513	0	0.00139587	0.00725851	0	0.00111669	0	0.000837521	0	0	0	0	0	0	0.000279174	0	0	0.000279174	0.00139587	0	0	0
3	0.0297865	0.168132	0.00125606	0.0256594	0.110353	0.00251211	0.213171	0.0683653	0.0976135	0.0039476	0.00592141	0.148215	0.0104073	0.0680065	0.00717746	0	0.00628028	0.00179437	0.00376817	0.000358873	0.00107662	0.000179437	0.0141755	0.00269155	0.00107662	0.00107662	0.00107662	0.000358873	0	0.00053831	0.000717746	0	0	0	0	0.000358873	0	0.00125606	0	0	0.000179437	0	0	0	0	0	0	0	0
3	0.00725115	0.219183	0.000494397	0.0179631	0.150461	0.0415293	0.298121	0.00692156	0.032795	0.00148319	0.0187871	0.169908	0.00230719	0.00642716	0.00230719	0.000988794	0.00461437	0.00774555	0	0.000164799	0.000164799	0	0	0.000164799	0	0	0.000494397	0	0.000164799	0.000494397	0	0.000164799	0	0	0.000164799	0.00164799	0	0.00214239	0	0	0	0	0	0	0	0.000329598	0	0.000494397	0
3	0.0619748	0.231092	0.0938375	0.00490196	0.0329132	0.0311625	0.186275	0.00315126	0.0945378	0.00245098	0.00945378	0.0917367	0.00490196	0.0689776	0.0217087	0.0017507	0.00210084	0.00035014	0.00035014	0	0.00105042	0.00035014	0.00035014	0.0231092	0	0.00105042	0.00420168	0	0.0182073	0	0.00035014	0.00140056	0	0	0	0	0	0	0	0	0.00140056	0	0.00035014	0	0	0.00140056	0	0	0
3	0.0022787	0.158983	0.000175285	0.139176	0.0709904	0.0296231	0.0948291	0.0192813	0.00701139	0.112007	0.0138475	0.122174	0.00420684	0.00297984	0.135145	0.00175285	0.00315513	0.00473269	0.0152498	0	0.000175285	0.00035057	0.0385627	0.00280456	0.00140228	0.00210342	0.00035057	0.000175285	0	0.0105171	0.000525855	0	0	0	0.000175285	0.000876424	0	0	0	0	0.000525855	0	0.00035057	0	0	0	0	0	0
3	0.0487969	0.0710591	0.00697099	0.0755566	0.0841016	0.00359793	0.193389	0.0447493	0.0148415	0.0899483	0.00742073	0.113335	0.00359793	0.0213627	0.0512705	0.00269845	0.000899483	0.00742073	0.00629638	0.0688104	0.00157409	0.000674612	0.0112435	0.00832022	0.000224871	0.00314819	0.00157409	0.00562177	0.000224871	0.00359793	0.000674612	0.000224871	0.00157409	0	0	0.000449741	0.000224871	0.00427254	0.000899483	0.000224871	0.000224871	0	0.000224871	0	0	0	0.000224871	0	0.00404767
3	0.0739949	0.320359	0.10864	0.00278015	0.0188195	0.0622327	0.223054	0.0442686	0.011976	0.0126176	0.0113345	0.0344311	0.00320787	0.0109068	0.00491873	0.0179641	0.00171086	0.0040633	0	0.000855432	0.000641574	0.00106929	0	0	0.000213858	0.000213858	0.000213858	0	0	0.000427716	0	0.00192472	0.00598802	0.00919589	0.00106929	0	0.000427716	0	0	0	0	0	0	0	0	0.00363559	0.00470488	0	0
3	0.0299163	0.198954	0.123013	0.0192469	0.00502092	0.0108787	0.279707	0.14477	0.0338912	0.0271967	0	0.0361925	0.00564854	0.0104603	0.0468619	0.00292887	0.00188285	0.00481172	0	0.000209205	0.00292887	0	0.00334728	0.000209205	0	0	0	0	0.00083682	0.00125523	0	0.00041841	0.000209205	0	0.000209205	0	0	0	0	0	0	0	0.00439331	0	0.000209205	0.00230126	0	0	0
3	0.0296963	0.111586	0.063892	0.00809899	0.0762655	0.0150731	0.220022	0.127784	0.0566929	0.0542182	0.00269966	0.0895388	0.0148481	0.0544432	0.00944882	0.000224972	0.0015748	0.00584927	0	0.0128234	0.00314961	0	0.000674916	0.0150731	0	0.000224972	0.000224972	0.00584927	0.000449944	0.000899888	0.000224972	0	0.00247469	0.00112486	0.000899888	0	0.000224972	0	0	0	0	0	0	0	0.000449944	0.00967379	0.0015748	0	0
3	0.0164718	0.290117	0.156482	0.0595112	0.022848	0.0916578	0.0478215	0.142136	0.00611052	0.0496812	0.0225824	0.00770457	0.00557917	0.00584485	0.0172689	0.0172689	0.00132837	0.0053135	0	0.00053135	0	0.000265675	0.00265675	0.000265675	0	0	0	0.00664187	0.00053135	0.000797024	0	0.00159405	0.0010627	0.000265675	0.00478215	0	0.00398512	0	0	0	0	0	0	0.00053135	0	0.0042508	0.000265675	0	0
3	0.00590353	0.192945	0.0349892	0.0469402	0.113319	0.00518359	0.256731	0.0910007	0.0463643	0.0113751	0.0115191	0.0562995	0.00115191	0.0480922	0.0410367	0.00100792	0.00259179	0.00547156	0.00662347	0.000143988	0.000575954	0.000431965	0.00475162	0.00215983	0.00316775	0.000143988	0.000143988	0.000863931	0.000431965	0.000575954	0.00100792	0.000143988	0.00172786	0	0	0.000863931	0.000143988	0.000143988	0	0	0.000431965	0	0	0	0.000287977	0	0.00230382	0	0
3	0.0615135	0.13208	0.166899	0.0273909	0.045961	0.00603528	0.210306	0.178041	0.0227484	0.0139276	0.00487465	0.0234448	0.000464253	0.0292479	0.00232126	0.000928505	0.0097493	0.00998143	0.0139276	0.000464253	0.00301764	0	0.00255339	0.00766017	0.0053389	0	0.00162488	0.00208914	0	0.000696379	0	0	0	0.00301764	0.000696379	0.000232126	0.000928505	0	0	0.000928505	0.000464253	0.000464253	0	0.000464253	0.000464253	0.00417827	0.00162488	0	0
3	0.0120292	0.318675	0.032538	0.0633011	0.0435811	0.0341156	0.244922	0.0280024	0.0562019	0.0274108	0.0143956	0.0536383	0.00492999	0.0175508	0.0017748	0.00631039	0.00492999	0.00473279	0.00453559	0	0.001972	0.0003944	0.0033524	0.000985999	0	0.002958	0	0	0	0.001972	0	0.0003944	0.0001972	0.0037468	0.001972	0	0.0011832	0	0	0	0	0	0	0	0	0.00512719	0	0	0.0001972
3	0.0173792	0.218978	0.0145985	0.00521376	0.0232881	0.0236357	0.421272	0.018422	0.049357	0.00799444	0.0149461	0.0246785	0.012513	0.022593	0.0285019	0.000695169	0.00417101	0	0.000347584	0.00173792	0	0	0	0	0.0111227	0	0.000347584	0	0	0	0.0066041	0	0.000695169	0	0	0	0	0.00104275	0	0	0	0	0	0.000347584	0	0.000347584	0	0	0
3	0.00795181	0.0313253	0.0518072	0.266988	0.0474699	0.0274699	0.160482	0.0691566	0.0250602	0.00819277	0.053012	0.0272289	0.00144578	0.0187952	0.00192771	0.00722892	0.000963855	0.0339759	0.046506	0.0298795	0.00313253	0	0.000240964	0.00481928	0.00554217	0.00337349	0.0101205	0.0190361	0.000722892	0.000240964	0.00409639	0.000722892	0.000240964	0.000481928	0.00144578	0	0.000481928	0	0.000481928	0.0026506	0.000722892	0.00939759	0	0	0.000240964	0	0.00216867	0	0
3	0.010279	0.127019	0.0774596	0.0345081	0.0194567	0.00403818	0.0425844	0.0234949	0.0697504	0.00367107	0.00624082	0.0121145	0.0392805	0.00403818	0.0400147	0.000734214	0.00734214	0.00587372	0.0117474	0.288913	0.00587372	0.000367107	0.000367107	0.000367107	0.0179883	0.000367107	0	0.00440529	0.00220264	0	0	0	0	0.000367107	0.00110132	0.000367107	0.000734214	0.000734214	0	0.000367107	0	0.000367107	0	0	0	0	0.00110132	0	0
3	0.0238022	0.078317	0.0522113	0.138514	0.07586	0.0127457	0.236486	0.0104423	0.0448403	0.00476044	0.0118243	0.046683	0.0334767	0.0116708	0.0383907	0.118243	0.0036855	0.00291769	0.0125921	0.00230344	0.00276413	0.000614251	0.00522113	0.00230344	0.002457	0.00168919	0.0036855	0.000614251	0.000153563	0.00598894	0.000153563	0	0.000153563	0.000307125	0	0	0	0	0	0.000460688	0.000153563	0.00168919	0.000153563	0	0.000614251	0.00291769	0	0	0
3	0.368149	0.333195	0.0186143	0.0033092	0.0856256	0.0312306	0.0167528	0.0403309	0.00579111	0.0179938	0.00268873	0.00641158	0.0107549	0.0254395	0.00206825	0.00496381	0.00227508	0.0024819	0.00351603	0	0.00517063	0.000206825	0	0	0	0	0	0	0.00041365	0.000206825	0	0.00041365	0.000206825	0.00289555	0.000206825	0	0.000206825	0	0	0	0	0	0	0.000206825	0	0.00558428	0	0	0
3	0.00187416	0.156359	0.151539	0.133066	0.0821954	0.0356091	0.208032	0.0131191	0.026506	0.0281124	0.0208835	0.0104418	0.0021419	0.0291834	0.000803213	0.0149933	0.00267738	0.00669344	0.0131191	0.00803213	0.00133869	0.000267738	0.000535475	0	0	0	0.000535475	0.0254351	0.000535475	0.000535475	0.000535475	0.00294511	0.000267738	0.00267738	0.0104418	0.000535475	0.000535475	0	0	0	0.000267738	0.00187416	0	0.000535475	0.00133869	0	0.000267738	0	0.000267738
3	0.0118392	0.130027	0.00632782	0.196367	0.089406	0.0253113	0.32129	0.0230659	0.0110227	0.0377628	0.0312309	0.0393958	0.00244948	0.00489896	0.00122474	0.00367422	0.000816493	0.00591958	0.00102062	0	0.00510308	0	0.00122474	0.000204123	0.00204123	0.00244948	0.000204123	0.00571545	0	0.000204123	0	0.00122474	0.00449071	0	0.0034701	0	0	0.000408247	0	0.00142886	0.00224536	0.00796081	0.00367422	0.000204123	0	0.000408247	0	0.00959379	0
3	0.00772627	0.276306	0.0842531	0.00441501	0.103385	0.0150846	0.140912	0.118102	0.0404709	0.0114054	0.0272259	0.0389993	0.00367918	0.0290655	0.000367918	0.0467255	0.00257542	0.00404709	0.000735835	0.000367918	0.00220751	0.000735835	0.000367918	0.00110375	0.013245	0	0.00662252	0.00147167	0.000367918	0	0.00478293	0	0	0.00183959	0.00183959	0	0	0	0	0	0.00110375	0	0	0	0	0	0	0	0.000735835
3	0.0245143	0.0559667	0.0890379	0.0217391	0.0786309	0.00809436	0.139454	0.138992	0.052729	0.150786	0.0286772	0.00115634	0.0460222	0.0344588	0.00555042	0.00346901	0.00508788	0.0191952	0	0.000462535	0.0203515	0.000693802	0.000231267	0.0154949	0.0117946	0	0.000693802	0.000231267	0	0	0.0238205	0	0.00393154	0.00231267	0.00208141	0.000231267	0.00208141	0	0	0.000231267	0.000231267	0	0	0.000693802	0	0	0	0.00647549	0
3	0.000687049	0.0666438	0.143937	0.0163174	0.0987633	0.0133975	0.109413	0.0147716	0.056338	0.00721402	0.00377877	0.0182068	0.00927516	0.112161	0.0120234	0.00790106	0.00291996	0.00824459	0.00240467	0.00171762	0.00291996	0.000171762	0.000858811	0	0.00790106	0.000171762	0.000171762	0.00240467	0.253693	0	0.00206115	0.000171762	0	0.000687049	0.000343525	0.000171762	0.00291996	0.000343525	0.000171762	0.000171762	0.000171762	0.000343525	0	0	0	0.00326348	0.00377877	0.00240467	0
3	0.000706215	0.215925	0.000176554	0.0753884	0.0596751	0.0681497	0.16596	0.0157133	0.0670904	0.00335452	0.0188912	0.114583	0.0598517	0.0148305	0.0277189	0.000529661	0.00865113	0.00670904	0.0045904	0.000176554	0.0022952	0.000176554	0.00635593	0.0123588	0.00441384	0.00282486	0.000176554	0.00370763	0	0.00176554	0.000529661	0.000176554	0	0	0.000353107	0.00141243	0.000176554	0.00865113	0.0139477	0	0.000353107	0	0	0	0.000176554	0.00776836	0.000529661	0	0.000353107
3	0.00203286	0.107911	0.0714891	0.0762324	0.0853803	0.000169405	0.249026	0.0694562	0.0770795	0.0115196	0.00440454	0.0847027	0.00728443	0.055565	0.0128748	0.000169405	0.00254108	0.00474335	0.0240556	0.000338811	0.00118584	0.000508216	0.0110114	0.00372692	0.00287989	0.000508216	0.00254108	0.00389632	0	0.000677622	0.00271049	0	0.000169405	0.00118584	0	0	0.00135524	0.00897849	0	0.000338811	0.000508216	0	0	0.000169405	0.000169405	0.00677622	0.000338811	0.000169405	0.000169405
3	0.00450286	0.146404	0.0915176	0.105635	0.0786175	0.00924912	0.155653	0.0417427	0.0438116	0.00413776	0.00328587	0.150663	0.0688816	0.0244615	0.0247049	0	0.00170378	0.00292077	0.00279908	0.000121699	0.00170378	0.000973591	0.00292077	0.00718024	0.00669344	0.000243398	0.000243398	0.00559815	0.000486796	0.00328587	0.000973591	0	0.000121699	0.000243398	0.000730194	0.000486796	0	0	0	0.000608495	0.000851892	0	0.000486796	0	0.000243398	0.000121699	0.000121699	0.00146039	0
3	0.000336078	0.287179	0	0.0315913	0.0379768	0.00537725	0.222988	0.0756175	0.0665434	0.0132751	0.0252058	0.106873	0.000336078	0.0297429	0.0157957	0.0162998	0.00856999	0.00655352	0.0115947	0.000168039	0.00252058	0	0	0.000672156	0.00319274	0.000336078	0	0.00739372	0	0.000504117	0.000672156	0.000168039	0.000168039	0	0.00117627	0.00100823	0.000840195	0.00252058	0.000168039	0	0.000168039	0.00369686	0	0.000168039	0	0	0	0.00336078	0
3	0.0161155	0.180829	0.0410213	0.0671829	0.0406028	0.00544161	0.221432	0.119715	0.0521139	0.0142319	0.0125576	0.0705316	0.0387191	0.0301381	0.0083717	0.00104646	0.00230222	0.00753453	0.0249058	0	0.00146505	0.000418585	0.000418585	0.0154877	0.00251151	0.00125576	0.00418585	0.000209293	0	0.000627878	0	0	0.0108832	0.000627878	0.00104646	0	0.000209293	0	0	0	0.000209293	0.0027208	0.000209293	0.000209293	0.000418585	0	0	0	0
3	0.0418741	0.23631	0.339385	0.0108346	0.134407	0.0535871	0.00527086	0.036896	0.0149341	0.0090776	0.00409956	0.0161054	0.00409956	0.000878477	0.0011713	0.00322108	0.0389458	0.000878477	0.00380673	0	0.00439239	0	0	0	0.00995608	0	0.000292826	0	0.00585652	0	0.00292826	0	0.000292826	0	0.00204978	0	0	0.000292826	0	0	0	0	0	0	0	0	0.000878477	0.00409956	0
3	0.00717602	0.375264	0.0371465	0	0.0181511	0.0392571	0.230055	0.10764	0.0367244	0.028282	0.0278599	0.00928662	0.00295483	0.0147742	0.024905	0.00126636	0.0139299	0.00295483	0	0.000422119	0.00337695	0	0	0	0.00337695	0	0.00337695	0	0	0	0.00126636	0.00126636	0	0	0.00253271	0	0	0.00168848	0.00126636	0	0.000844238	0	0	0	0	0	0	0	0
3	0.0147358	0.123476	0.438516	0.0381098	0.105691	0.00558943	0.0579268	0.00304878	0.027439	0.015752	0.0198171	0.0569106	0.00050813	0.0254065	0.00152439	0.00457317	0.00457317	0.0111789	0.00355691	0	0.00254065	0.00050813	0.00050813	0	0.00711382	0	0.00254065	0.0111789	0	0	0.00203252	0	0.00152439	0	0.00152439	0.00050813	0	0	0	0.00050813	0	0	0	0	0	0	0	0	0
3	0.000386324	0.125749	0.014294	0.042882	0.123044	0.00695383	0.362758	0.0639366	0.04887	0.00734016	0.00888545	0.0807417	0.0164188	0.0218273	0.0254974	0.000193162	0.0040564	0.00328376	0.00386324	0	0.00096581	0.000193162	0.00367008	0.00656751	0.00502221	0.00096581	0	0.000386324	0	0.00096581	0.000386324	0	0	0	0	0	0.000772648	0.000193162	0	0	0	0.00212478	0	0	0	0.00251111	0	0.00946494	0
3	0.00159716	0.183141	0.0839397	0.0624667	0.110027	0.0189885	0.10417	0.0512866	0.0725821	0.0340728	0.0104703	0.113753	0.0127773	0.0101154	0.0392192	0.00763088	0.00905058	0.00603372	0.0127773	0	0.00372671	0	0.000709849	0.000177462	0.00674357	0.000177462	0	0.0182786	0	0.000177462	0.000354925	0.000887311	0.000709849	0.000887311	0.000709849	0.000354925	0.0014197	0	0	0.000532387	0.00124224	0.00621118	0	0.000177462	0.00124224	0.00230701	0.00372671	0.00195209	0
3	0.000736594	0.2665	0.0587802	0.0453742	0.0836771	0.00633471	0.118886	0.116235	0.0453742	0.0100177	0.00677666	0.0959045	0.0312316	0.0232764	0.030495	0.00132587	0.00397761	0.00692398	0.00589275	0.000294638	0.00397761	0.000589275	0.00397761	0.000736594	0.00589275	0	0.000736594	0.00309369	0	0	0.00132587	0.000441956	0.000589275	0.000147319	0	0.000294638	0.000294638	0	0	0.000441956	0.000294638	0	0	0.000147319	0.000147319	0	0	0	0
3	0.00184464	0.131994	0.0405821	0.00635376	0.0551342	0.116417	0.276491	0.0196762	0.10371	0.015577	0.00368928	0.0110678	0.0379176	0.0387374	0.0368928	0.0040992	0.0145522	0.00881328	0	0	0.00942816	0.00040992	0.00020496	0	0.0129125	0	0	0.0010248	0	0.00040992	0.00266448	0	0.00020496	0	0.00020496	0	0.0020496	0	0	0	0.00020496	0.00020496	0	0	0.00020496	0.00122976	0.0010248	0.0397622	0
3	0.027562	0.159108	0.0874468	0.0145327	0.0348284	0.0243047	0.0751691	0.0105237	0.033325	0.00776748	0.0446004	0.0578802	0.000751691	0.00175395	0.0897018	0.272363	0.00501128	0.00501128	0.0055124	0.000751691	0.00851917	0.000751691	0.000250564	0	0.0165372	0.000250564	0.000501128	0.000250564	0	0	0.00100226	0	0.000250564	0.000751691	0	0	0	0.000501128	0	0	0	0	0	0	0	0	0	0	0.000250564
3	0.00440917	0.18739	0.0196208	0.112654	0.151455	0.0218254	0.042328	0.0568783	0.0811287	0.0496032	0.0132275	0.0434303	0.00529101	0.0218254	0.0165344	0.00661376	0.0246914	0.0127866	0.00815697	0.0174162	0.00837743	0.000220459	0.00308642	0.00198413	0.0112434	0.00198413	0.000881834	0.00507055	0.000881834	0	0.00418871	0.000220459	0.00176367	0.00110229	0	0.000220459	0.0026455	0.00352734	0	0	0.000220459	0.000220459	0	0.000440917	0.00154321	0	0.00110229	0.000220459	0
3	0.00243491	0.18393	0.0676157	0.00468252	0.169133	0.000561903	0.349504	0.0245364	0.0569395	0.000374602	0.019292	0.0297809	0.0104889	0.017419	0.0365237	0	0.00655553	0.00262221	0	0.000187301	0.000749204	0.000187301	0	0.00224761	0.000561903	0	0.000187301	0.00168571	0.000187301	0.00131111	0.00486983	0	0	0.000187301	0.000749204	0	0	0.000374602	0	0.000374602	0	0.000561903	0	0	0	0	0	0	0
3	0.0145161	0.100645	0.189677	0.0864516	0.0380645	0.0341935	0.0919355	0.0754839	0.0551613	0.0425806	0.0245161	0.0129032	0.0016129	0.0212903	0.0658065	0.00225806	0.00612903	0.0132258	0.00903226	0.000645161	0.00483871	0.000322581	0	0.000322581	0.0016129	0.000645161	0.0277419	0.0406452	0.000645161	0	0.00387097	0.00129032	0.000645161	0.00870968	0.00580645	0.000322581	0.000967742	0	0	0.000322581	0	0.000645161	0	0.000645161	0	0	0	0	0.000322581
3	0.00127687	0.184082	0.160885	0.00808683	0.0725686	0.0038306	0.183443	0.0346882	0.0706533	0.000212811	0.0536284	0.0204299	0.00659715	0.0108534	0.0334114	0.1113	0.00446904	0.00255373	0.000638434	0.000212811	0.00255373	0	0	0	0.00957651	0	0	0.0019153	0	0	0.00276655	0	0	0.000212811	0	0.000212811	0.000425622	0.000212811	0.000425622	0	0	0.000638434	0	0	0	0.0155352	0	0.000425622	0
3	0.00944128	0.219348	0.107087	0.00323332	0.0490171	0.0243145	0.330704	0.0712623	0.00258665	0.0221159	0.00866529	0.0455251	0	0.0117693	0.0108639	0.00103466	0.00439731	0.00271599	0.000258665	0.000387998	0.000905329	0.000129333	0	0.000905329	0.0164252	0	0	0.000129333	0	0.000905329	0.0067253	0	0.000129333	0.000387998	0.00362131	0	0	0	0	0.000129333	0	0.000129333	0	0.000387998	0	0	0	0.00258665	0
3	0.0387506	0.237483	0.220643	0.115618	0.00307832	0.0320507	0.173382	0.0225441	0.070077	0.00525124	0.0067904	0.0105025	0.00153916	0.0112268	0.00217293	0.0016297	0.00307832	0.0084201	0.00244455	0.000633771	0.001177	0.000181077	9.05387e-05	0	0.00769579	0.00181077	0.000271616	0.000362155	0.000362155	0.00144862	0.000181077	0.000905387	0	0	0.000543232	0.000814848	0	0	0	0	0.000452694	0	0	0	0	0	0	0.00262562	0
3	0.0101274	0.314603	0.207122	0.00392029	0.0646847	0.0784057	0.115975	0.0120876	0.0375694	0.0388762	0.0150278	0.00130676	0.0202548	0.00653381	0.0346292	0.000653381	0.00228683	0.00130676	0.00130676	0.000326691	0.000980072	0.00130676	0	0.000653381	0.0186214	0	0	0	0.000326691	0.000326691	0.000653381	0.000326691	0.00163345	0.00196014	0.00392029	0	0	0	0	0	0	0.000326691	0.000326691	0	0	0	0	0	0
3	0.000673627	0.451667	0.106265	0.00319973	0.213203	0.00555743	0.0572583	0.0240822	0.0227349	0.00589424	0.0193668	0	0.000336814	0.0156618	0.0119569	0.00202088	0.0170091	0.00454699	0.000336814	0.000505221	0.00319973	0.00134725	0	0.00151566	0.0229033	0.000336814	0.000168407	0.000673627	0.000505221	0.000168407	0.00185248	0.000168407	0	0.00168407	0.000336814	0.000336814	0	0.000336814	0	0	0	0.000168407	0	0	0	0	0.000673627	0	0
3	0.0147086	0.147454	0.0755654	0.0292333	0.0785071	0.000919287	0.268799	0.139364	0.0404486	0.00937672	0.00514801	0.0854937	0.0156279	0.0275786	0.0200404	0.000551572	0.00717044	0.00367715	0.000919287	0	0.000367715	0.000367715	0.00294172	0.000919287	0.00735429	0.000183857	0.000183857	0	0	0.00165472	0.00165472	0	0.00330943	0.000183857	0.000367715	0.000367715	0	0.00367715	0	0.000183857	0	0.000735429	0.000367715	0	0	0	0.000551572	0.000183857	0
3	0.0159702	0.249398	0.0483483	0.00437541	0.10501	0.0113761	0.264931	0.0573179	0.0345657	0.000437541	0.00875082	0.023846	0	0.00459418	0.0557865	0.000437541	0.00306279	0.00218771	0	0.000218771	0.00503172	0.000218771	0	0.00109385	0.0120324	0	0.00131262	0.000437541	0	0.000656312	0.00109385	0.000218771	0.000218771	0	0.00175016	0.000218771	0.000656312	0.000218771	0	0	0	0.000218771	0	0	0	0	0.000437541	0	0
3	0.119765	0.488397	0.000533476	0.00586823	0.0890904	0.00853561	0.0152041	0.0632169	0.0333422	0.00320085	0.0512137	0.00613497	0.0021339	0.0122699	0.00106695	0.0042678	0.011203	0.011203	0	0	0.011203	0	0.00186716	0.00133369	0.0450787	0.000533476	0	0	0	0	0.00293412	0.000533476	0.000266738	0	0.00160043	0	0	0	0.000266738	0	0	0.000266738	0	0	0	0	0	0	0
3	0.00358355	0.10298	0.30762	0.0211241	0.0818559	0.0341381	0.208978	0.0128253	0.0333836	0.0194266	0.0047152	0.0152773	0.00132026	0.00358355	0.00132026	0.00169747	0.00301773	0.00584685	0.00490381	0.000377216	0.000377216	0.000565824	0	0.000565824	0.00622407	0.000188608	0	0.00169747	0.000754432	0.000377216	0.00113165	0.000188608	0	0.00113165	0.00150886	0	0	0.00094304	0	0.00132026	0	0	0.00094304	0	0	0	0	0	0
3	0.028676	0.208054	0.108908	0.161989	0.0131178	0.0308115	0.208664	0.00701647	0.0225747	0.00976205	0.0500305	0.0460647	0.00549115	0.00884686	0.000610128	0.00945699	0.000305064	0.00884686	0.0152532	0.000305064	0.00274558	0	0.000305064	0	0.0207444	0	0	0.00579622	0.000305064	0	0.00549115	0.000610128	0	0.000305064	0.00518609	0.00122026	0	0	0.000305064	0.000305064	0.000610128	0.000305064	0	0	0.000610128	0	0	0	0
3	0.013638	0.163472	0.12735	0.0344637	0.0790638	0.0488389	0.154257	0.129008	0.0499447	0.0595282	0.0175083	0.00552893	0.00184298	0.00442315	0.00239587	0.00147438	0.00110579	0.0112422	0.0165868	0	0.00221157	0.000184298	0.000368596	0.00221157	0.00774051	0.00239587	0.00221157	0.0082934	0	0.00239587	0.000552893	0.000552893	0.000368596	0.0326207	0.000737191	0.000184298	0.000368596	0	0.000184298	0.000368596	0.000921489	0.00368596	0	0	0.000368596	0	0.00129008	0.00202728	0
3	0.149085	0.341412	0.0676548	0.0122058	0.00383609	0.322406	0.0163906	0.00174368	0.0101133	0.0092415	0.0224935	0.00906713	0.0116827	0.00104621	0.00104621	0.0097646	0.00156931	0.000523104	0.00209241	0.00209241	0.000348736	0	0	0	0	0	0	0	0.000174368	0	0	0.00087184	0	0	0.00104621	0.000174368	0	0	0.000523104	0	0	0	0	0	0	0	0	0	0
3	0.0035309	0.288777	0.108701	0.0168979	0.0423707	0.00882724	0.190416	0.0754098	0.0421185	0.00706179	0.0037831	0.0330391	0.00907945	0.00933165	0.0665826	0.0123581	0.00403531	0.0138714	0.00529634	0	0.00151324	0	0.00100883	0.00554855	0.0174023	0.000252207	0.000252207	0.00983607	0	0.00151324	0.00075662	0	0.00100883	0	0.00252207	0.000252207	0.000252207	0.000504414	0	0	0.00075662	0.00226986	0.000252207	0.000252207	0	0	0	0	0
3	0.0148633	0.140904	0.0805589	0.0297265	0.0760999	0.010107	0.0701546	0.0936385	0.0894768	0.162901	0.0148633	0.0228894	0.000297265	0.0526159	0.0457788	0.00148633	0.00178359	0.019025	0.00237812	0.000891795	0.00386445	0	0	0.00445898	0.0163496	0	0.00356718	0.00208086	0	0	0.000297265	0	0.0151605	0.00862069	0.00386445	0.000891795	0.00118906	0	0	0.000297265	0	0.000891795	0	0.000891795	0	0	0	0	0
3	0.00814775	0.0896252	0.0382944	0.12113	0.0684411	0.0141228	0.354155	0.0605649	0.0532319	0.000271592	0.00597501	0.0407387	0.000543183	0.0239001	0.0464422	0.000814775	0.0032591	0.0032591	0.00271592	0.00923411	0.00217273	0	0.000814775	0.00760456	0	0.000814775	0.000271592	0.0065182	0.000271592	0.000543183	0.000814775	0.00108637	0.000271592	0.000543183	0.00108637	0.000814775	0.000814775	0.000271592	0.000271592	0	0	0.00108637	0	0	0.000543183	0.00624661	0.00733297	0	0
3	0.0018367	0.276674	0.13842	0.00200367	0.108699	0.00467524	0.163633	0.00717983	0.067791	0.00601102	0.0150276	0.0171982	0.0101853	0.00484221	0.012189	0.121055	0.00667891	0.000333946	0	0.000166973	0.00217065	0.000166973	0	0.000834864	0.0153615	0	0.000166973	0	0.000166973	0.000333946	0.00417432	0	0	0.000500918	0	0	0	0	0	0	0	0.000166973	0	0.000166973	0	0.00801469	0	0.000166973	0
3	0.0244177	0.241923	0.277986	0.0105184	0.0514651	0.0202855	0.101803	0.0912847	0.0469572	0.00225394	0.0225394	0.0574756	0.00375657	0.0217881	0	0.000751315	0.0052592	0.00300526	0.000751315	0	0.00112697	0.000375657	0.000751315	0.00225394	0.00676183	0	0	0.00112697	0	0.00112697	0	0.000375657	0	0	0	0	0	0	0.000375657	0	0	0.000375657	0	0	0	0	0	0	0
3	0.000168833	0.115651	0.133041	0.0393382	0.0801958	0.014182	0.168665	0.0815465	0.11143	0.0102988	0.0275198	0.104339	0.018234	0.0133378	0.001013	0.000337667	0.003039	0.00894817	0.0055715	0.000337667	0.003039	0	0.00135067	0.000675333	0.004052	0.006078	0.0005065	0.0113118	0	0.000844167	0.0108053	0	0	0	0.000168833	0.000337667	0.00236367	0.00438967	0	0.000675333	0.0005065	0.00236367	0.0045585	0	0.000168833	0.000337667	0	0	0
3	0.00314935	0.122161	0.0556937	0.141223	0.152163	0.00265208	0.188132	0.039947	0.032488	0.0121001	0.0106083	0.0363003	0.0457484	0.0759158	0.0188961	0.00861926	0.00546992	0.00248633	0.00646445	0	0.00066302	0.00099453	0.00215482	0.0129289	0.00298359	0.00165755	0.000165755	0.00182331	0	0.00232057	0.00132604	0	0.00033151	0	0	0	0.000497265	0	0	0.000497265	0	0.00116029	0	0	0.000165755	0.00679596	0	0	0
3	0.00102835	0.159101	0.0393712	0.13589	0.052446	0.00440723	0.167768	0.0975466	0.0502424	0.0166006	0.0143969	0.0956368	0.015866	0.0506831	0.0334949	0	0.00411341	0.00308506	0.0141031	0.00146908	0.00264434	0.00132217	0.00896136	0.000440723	0.00102835	0.000146908	0	0.00249743	0.00058763	0.00249743	0.00264434	0	0.000440723	0.000440723	0	0.00117526	0.00249743	0	0	0.000734538	0	0.000146908	0	0.000440723	0.000146908	0	0	0.00264434	0
3	0.00320936	0.179913	0.106475	0.0528601	0.075892	0.00641873	0.0824995	0.0154805	0.0711724	0.000566358	0.0345479	0.0715499	0.0228431	0.0230319	0.0656976	0.144421	0.00358694	0.0101944	0.0117047	0.0013215	0.00245422	0.000377572	0.00113272	0.000755144	0.000377572	0	0.000188786	0.000188786	0.000755144	0.00169907	0.000188786	0.0013215	0	0.000377572	0.000188786	0	0.000377572	0	0	0.000377572	0.000755144	0.000188786	0	0.000188786	0	0	0	0	0
3	0.0283313	0.264826	0.0979592	0.0132053	0.097479	0.00648259	0.184394	0.0516206	0.0797119	0.00432173	0.0290516	0.0220888	0.0151261	0.0619448	0.00216086	0.00216086	0.00552221	0.0060024	0.000480192	0	0.0057623	0.000720288	0.000480192	0.00480192	0	0.000240096	0	0.000240096	0	0.000240096	0.00216086	0.000480192	0.000480192	0.000720288	0.000480192	0.000480192	0.000960384	0	0	0	0.000720288	0.000240096	0	0	0	0	0.00312125	0	0.000240096
3	0.0125313	0.319131	0.210693	0.00651629	0.0658312	0.067335	0.110777	0.00835422	0.0382623	0.0345865	0.0143693	0.000668338	0.0248956	0.00718463	0.0307435	0.000835422	0.0031746	0.00267335	0.00384294	0	0.00100251	0.000835422	0.000334169	0.000501253	0.0240602	0.000835422	0	0	0.000167084	0.000167084	0.000334169	0.000668338	0.00183793	0.00200501	0.00284043	0	0	0	0	0	0	0	0	0.000334169	0.000167084	0	0	0	0
3	0.00515198	0.215353	0.112313	0.0602782	0.0956552	0.0149408	0.179632	0.108363	0.0384681	0.00652585	0.0144256	0.0185471	0.0218101	0.0113344	0.0393268	0.00171733	0.00446505	0.00669758	0.00240426	0.000171733	0.00429332	0.000343466	0.000343466	0.0010304	0.0120213	0.000343466	0	0.00498025	0	0.000343466	0.00704104	0.000171733	0	0.000858664	0.00257599	0	0.000686931	0	0	0	0.000171733	0.00309119	0	0	0	0	0	0.000171733	0.000171733
3	0.00482356	0.243717	0.000761615	0.0231023	0.0868241	0.0116781	0.0469662	0.0939325	0.10688	0.0327494	0.0241178	0.0302107	0.0144707	0.0147245	0.00634679	0.18228	0.00863163	0.0144707	0.00406194	0	0.00304646	0.000507743	0.000253872	0.0017771	0.00939325	0	0.000253872	0.00685453	0	0	0.00837776	0	0.00126936	0.00431582	0	0	0.000253872	0.000253872	0.000253872	0.000761615	0	0	0	0.00152323	0.000507743	0.00583905	0.000761615	0.000253872	0
3	0.0126738	0.232011	0.0257563	0.00429272	0.0220769	0.0151267	0.159648	0.0026574	0.0441537	0.00408831	0.0100164	0.000613246	0.0104252	0.0322976	0.0917825	0.303352	0.00327065	0.00122649	0.000408831	0.000613246	0	0	0.00327065	0.000204415	0.0104252	0.000204415	0.000204415	0.000204415	0	0.00347506	0	0.000817661	0	0.00122649	0	0.000204415	0	0	0.000204415	0	0	0	0	0.000204415	0	0	0	0	0
3	0.00336852	0.139232	0.120593	0.0215585	0.103077	0.00157197	0.0633281	0.0812935	0.0175163	0.0110038	0.0107792	0.0303166	0.0168426	0.0905008	0.0069616	0.186391	0.0105547	0.0148215	0.00112284	0	0.00247024	0.000673703	0.00651246	0.0247024	0.000224568	0.000224568	0.000224568	0.00898271	0	0	0.00538962	0	0	0	0	0.000673703	0.00134741	0.00202111	0	0	0	0.00157197	0	0	0.000224568	0.000224568	0.00179654	0	0
3	0.00351831	0.213977	0.00671678	0.0569327	0.0860387	0.00783624	0.142811	0.0348633	0.0925956	0.00671678	0.0167919	0.0732448	0.0342236	0.0967536	0.0199904	0.0279866	0.00575724	0.00543739	0.0126339	0.000319846	0.00255877	0	0.00111946	0.00255877	0.00111946	0	0.000319846	0.00879578	0.000319846	0	0.000639693	0	0	0.000159923	0	0	0.000639693	0	0	0.00047977	0.000159923	0.00143931	0	0.000639693	0.000639693	0.000319846	0	0.00607708	0
3	0.00453172	0.172205	0.0689199	0.0383308	0.0787387	0.00339879	0.191465	0.0978097	0.0583459	0.0205816	0.0134063	0.0874245	0.000755287	0.0802492	0.0364426	0.000377644	0.00207704	0.0026435	0.00509819	0.000566465	0.0016994	0	0.00283233	0.00113293	0.00641994	0.000566465	0	0.0043429	0	0.00132175	0.00415408	0	0.000188822	0	0.000755287	0	0.000377644	0	0	0.000188822	0	0.000188822	0	0	0	0	0.000377644	0	0
3	0.0101488	0.241137	0.117185	0.0133965	0.117591	0.0151556	0.18092	0.0783491	0.0300406	0.0113667	0.00947226	0.0649526	0.00243572	0.0266576	0.00284168	0.000270636	0.00243572	0.00446549	0.00514208	0.00162382	0.0037889	0	0.000405954	0.0376184	0	0	0.000270636	0.000270636	0	0.000811908	0.000405954	0.000947226	0.000270636	0.000405954	0.000541272	0	0.00243572	0	0.000135318	0.000135318	0.000811908	0	0	0.000270636	0	0.00798376	0.000541272	0.00270636	0
3	0.0027972	0.155045	0.047952	0.0105894	0.108292	0.0027972	0.204795	0.022977	0.0991009	0.044955	0.00539461	0.0673327	0.0311688	0.0145854	0.0167832	0.0373626	0.00959041	0.00599401	0.00539461	0.0001998	0.00519481	0.0003996	0.0001998	0.0181818	0.00939061	0.0001998	0.000999001	0.00639361	0	0.000599401	0.0027972	0	0.0023976	0.0041958	0.0001998	0	0.000799201	0.00619381	0	0	0	0.000599401	0	0.000599401	0.0001998	0.03996	0.000799201	0	0
3	0.0690742	0.395056	0.0908871	0.00339312	0.00315075	0.042414	0.15681	0.0070286	0.0130877	0.0113912	0.057683	0.000242365	0.00678623	0.000242365	0.0433834	0.00799806	0.00363548	0.00799806	0	0.00169656	0.0070286	0.000242365	0	0	0.0322346	0	0.00193892	0	0.000484731	0	0.00484731	0	0.000242365	0	0.00799806	0	0	0.000242365	0	0	0.000484731	0	0	0	0	0	0	0	0
3	0.00065775	0.191405	0.123438	0.0181978	0.0721333	0.001754	0.13155	0.173865	0.0997588	0.0195133	0.0160053	0.0416575	0.00877001	0.034203	0.00241175	0.00021925	0.00898926	0.00548125	0.00153475	0.00021925	0.000877001	0.00021925	0.00021925	0.00153475	0.0004385	0	0.00109625	0.000877001	0.0030695	0	0.00548125	0	0.00021925	0.00241175	0	0	0.00679676	0.00241175	0	0	0.00021925	0	0	0.00021925	0	0.0116203	0	0.00021925	0
3	0.0228209	0.259271	0.0212361	0.0199683	0.0995246	0.0022187	0.176228	0.0985737	0.0586371	0.00190174	0.00380349	0.0671949	0.000316957	0.0399366	0.0139461	0.0339144	0.00316957	0.00570523	0.00316957	0	0.0044374	0.00190174	0.00253566	0.0044374	0.00285261	0	0	0.000950872	0	0.00158479	0.0022187	0	0	0	0	0.000316957	0.00158479	0.00190174	0.0114105	0.000316957	0	0	0	0	0.00126783	0.000633914	0.000633914	0	0
3	0.00433889	0.15209	0.0826673	0.0664535	0.203243	0.00890614	0.152318	0.0212377	0.0564056	0.0018269	0.0127883	0.0621146	0.0328842	0.0575474	0.0237497	0.000685088	0.0054807	0.00890614	0.0130167	0.000456725	0.00342544	0	0.000456725	0.00296871	0.00570907	0.000228363	0.00228363	0.00274035	0.000228363	0	0.000913451	0	0	0	0	0	0.000228363	0	0	0.000228363	0.000685088	0.00159854	0	0	0	0	0.00205526	0	0
3	0.0103694	0.233312	0.021819	0.0412616	0.0496868	0.0209548	0.160294	0.166991	0.0892201	0.0127457	0.00237632	0.0494707	0.00108015	0.0371571	0.0423418	0.00151221	0.00842515	0.00518471	0.000216029	0.000216029	0.00410456	0.000216029	0.00216029	0.00972132	0.0103694	0.000432059	0	0.000864118	0	0.00259235	0.000432059	0.000432059	0	0	0	0	0.000864118	0	0	0	0.000648088	0	0	0.000432059	0	0.00237632	0.00583279	0	0
3	0.0192805	0.216788	0.0134023	0.0298613	0.159652	0.00470256	0.0900541	0.0674818	0.137785	0.0409123	0.0159887	0.0195156	0.0242182	0.0310369	0.0171644	0.0378556	0.00564308	0.0108159	0.00352692	0.000470256	0.00470256	0.000235128	0.000235128	0.0103456	0	0	0.000235128	0.00517282	0	0	0.00517282	0.000470256	0.000235128	0.000235128	0	0	0.00329179	0	0	0	0.000705384	0.000235128	0	0	0.000235128	0	0	0	0
3	0.00433213	0.133755	0.0575812	0.103791	0.0779783	0.000361011	0.252166	0.0362816	0.051444	0.000361011	0.00613718	0.111733	0.000180505	0.0601083	0.0101083	0.000180505	0.00180505	0.0032491	0.0319495	0.0032491	0.00216606	0	0.0110108	0.00505415	0.000361011	0.0034296	0.00433213	0.00144404	0	0.000180505	0	0	0	0	0.000180505	0.000902527	0	0.0034296	0	0	0	0.000902527	0.000180505	0	0.000722022	0	0	0.000180505	0
3	0	0.143208	0.0033732	0.0447715	0.0965961	0.000613309	0.203312	0.0349586	0.0699172	0.00398651	0.00766636	0.0987427	0.127262	0.0564244	0.0205458	0.00735971	0.0067464	0.00613309	0.0067464	0	0.00275989	0.000919963	0.00153327	0.0067464	0.00122662	0.000306654	0	0.00245324	0	0.000613309	0.000613309	0	0	0	0	0.00153327	0.00214658	0.0125728	0	0	0	0.000306654	0.000306654	0	0	0	0	0	0
3	0.00671853	0.191301	0.0381895	0.00424328	0.114215	0.0137907	0.130481	0.0360679	0.0325318	0.192362	0.0049505	0.0360679	0.00176803	0.0367751	0.0569307	0.00106082	0.0120226	0.00742574	0.00247525	0.011669	0.0102546	0	0.000707214	0.000353607	0.0180339	0	0.00141443	0	0	0.000353607	0.00141443	0.00247525	0.00106082	0.000353607	0	0	0.00141443	0.00141443	0	0	0	0.000353607	0	0.000707214	0	0.00742574	0.00282885	0	0
3	0.00317644	0.122726	0.0724805	0.0713254	0.132544	0.00808548	0.258158	0.0762345	0.0880739	0.00519781	0.0121282	0.0118394	0.000577534	0.0236789	0.0147271	0.00375397	0.0101068	0.00693041	0.0181923	0.000866301	0.00750794	0	0.0025989	0.00115507	0	0.00231014	0	0.00693041	0	0	0.00895178	0.000288767	0	0	0.00317644	0.000866301	0.0103956	0.000577534	0	0.000288767	0.00144383	0	0	0	0	0	0.00548657	0.00144383	0
3	0.0208881	0.101191	0.0674609	0.0550828	0.198515	0.000618908	0.143277	0.0662231	0.0629739	0.0122234	0.0303265	0.0423952	0.00495126	0.0691629	0.0193409	0.000773635	0.0057249	0.0040229	0.00943834	0.000154727	0.00123782	0.000618908	0.00293981	0.000464181	0.00433235	0	0.000464181	0.0106762	0	0.00154727	0.000309454	0	0.00139254	0.0040229	0	0	0.000464181	0.000154727	0	0	0.000154727	0.00386817	0	0.000154727	0.000309454	0.000928361	0.000154727	0	0
3	0.00113314	0.168555	0.0456091	0.0147309	0.076204	0.00254958	0.151841	0.0767705	0.104816	0.0657224	0.00424929	0.0473088	0.0175637	0.0498584	0.0322946	0.000283286	0.00623229	0.0121813	0.00849858	0	0.00594901	0.000849858	0.00368272	0.000849858	0.00538244	0.000283286	0	0.0104816	0	0	0.00396601	0	0.000849858	0.00254958	0.000283286	0	0.0152975	0	0	0.000283286	0.000566572	0.000283286	0	0	0	0	0.001983	0.000283286	0
3	0.00381497	0.253696	0.000953743	0.00429185	0.0815451	0.00691464	0.209585	0.0693848	0.0660467	0.00309967	0.0312351	0.0305198	0.0169289	0.0274201	0.0171674	0.129471	0.0200286	0.0033381	0.000476872	0	0.00143062	0.000715308	0	0.0033381	0	0.000238436	0	0.000476872	0	0	0.00214592	0	0	0.000238436	0	0	0.000238436	0.000238436	0	0.000953743	0	0	0	0	0	0.00977587	0.00381497	0	0
3	0.020595	0.204519	0.128146	0.00915332	0.116419	0.00886728	0.109554	0.0128719	0.0746568	0.00743707	0.0131579	0.00343249	0.00171625	0.203375	0.00143021	0.00114416	0.0131579	0.00572082	0	0.000858124	0.00228833	0	0.00114416	0.00600686	0.00514874	0	0	0.000858124	0	0	0.00400458	0.000572082	0	0.00143021	0.00114416	0	0	0	0	0.000286041	0	0.000572082	0	0	0	0	0.000572082	0	0
3	0.00929636	0.0392691	0.166213	0.0262863	0.117968	0.00993749	0.0435967	0.14185	0.0344607	0.077256	0.00689213	0.0379869	0.000320564	0.0347812	0.00240423	0.00336592	0.00288508	0.00641128	0	0.000320564	0.00464818	0.000320564	0.000320564	0	0.0163488	0.000480846	0.000160282	0.0577016	0.00929636	0	0.00432762	0.000961693	0.00288508	0.0719667	0.000320564	0.000320564	0.01138	0.000320564	0	0	0.000641128	0	0.000160282	0.000320564	0.00192339	0	0.00304536	0	0
3	0.116283	0.173034	0.013724	0.0009273	0.0485905	0.00723294	0.210682	0.0498887	0.0476632	0.0202151	0.0296736	0.0296736	0.0148368	0.0337537	0.0304154	0.126298	0.009273	0.00241098	0	0.0046365	0.00222552	0.00074184	0.00259644	0	0.00686202	0	0.00778932	0	0	0.00018546	0.00222552	0	0	0.00129822	0.00018546	0	0.00074184	0.00148368	0	0	0	0	0	0	0	0	0	0	0
3	0.00174802	0.186903	0.00510959	0.0466586	0.0711308	0.00228587	0.28533	0.0605083	0.0402044	0.0036305	0.0094124	0.0984268	0.0734167	0.0248756	0.014522	0.00416835	0.014522	0.000806777	0.0240688	0.000268926	0.00094124	0.000268926	0.000134463	0.00295818	0.00228587	0.000134463	0	0.00255479	0.000134463	0	0.000537851	0.000134463	0.000134463	0	0.000134463	0.000806777	0.000134463	0.0119672	0	0.000134463	0	0.00094124	0	0	0.000268926	0	0	0.000134463	0
3	0.0148883	0.0377171	0.232258	0.0508685	0.0736973	0.00645161	0.0449132	0.0528536	0.0166253	0.261787	0.00992556	0.00397022	0.000744417	0.042928	0.0258065	0.00272953	0.00248139	0.0265509	0.0163772	0.00223325	0.019603	0	0.00124069	0.000496278	0.0153846	0.000744417	0.000744417	0.00148883	0.000992556	0	0.00297767	0.000248139	0.00148883	0.0156328	0.00173697	0	0.00223325	0.000248139	0	0.000496278	0	0	0	0.000496278	0	0	0.00223325	0	0.000744417
3	0.0284303	0.126802	0.0361719	0.0174853	0.139482	0.00173518	0.234917	0.0451148	0.113454	0.0868927	0.0160171	0.035638	0.00840897	0.0432461	0.013748	0.000133476	0.00333689	0.00306994	0.00427122	0.000133476	0.00226909	0.000133476	0.00213561	0.00226909	0.00186866	0	0.000533903	0.00226909	0.000133476	0.000133476	0.00186866	0	0.00093433	0.022157	0	0	0.000133476	0	0	0	0.000533903	0	0	0	0	0	0.000266951	0	0.000133476
3	0.01351	0.0938679	0.0426353	0.00342135	0.0847443	0.0120186	0.144048	0.0684271	0.120449	0.197123	0.0203527	0.033424	0.0304413	0.0316694	0.0362312	0	0.00903588	0.00280726	0.00166681	0.000175454	0.00447408	0.000438635	0.00105272	0.00149136	0.00464953	0	0.00271954	0.000701816	0	0.000350908	0.00271954	0	0.00938679	0.00684271	0.000175454	8.7727e-05	0.000350908	0.00271954	0	0	0	0.000175454	8.7727e-05	0.000263181	0	0	0.00201772	0	0
3	0.0205428	0.0571464	0.00684761	0.165214	0.0692231	0.00361056	0.204059	0.0705926	0.0397161	0.030005	0.000996016	0.143675	0.00560259	0.0611305	0.00672311	0.00112052	0.00385956	0.00298805	0.0166833	0.00236554	0.000498008	0.000871514	0.00796813	0.00672311	0.000871514	0.00896414	0.00186753	0.00448207	0.000373506	0.000124502	0.000124502	0	0.00249004	0.00684761	0	0	0.00112052	0	0.000249004	0.000249004	0.000124502	0.0063496	0.00062251	0.000124502	0.00199203	0.00236554	0.00224104	0.000124502	0
3	0.0301082	0.170143	0.0183472	0.0413988	0.076525	0.000627254	0.196644	0.0431237	0.0873451	0.027756	0.00658617	0.0602164	0.00564529	0.0871883	0.0514348	0	0.00705661	0.00109769	0.0208562	0.000784068	0.00219539	0.000784068	0.0023522	0.0152109	0.00156814	0	0.00329308	0.00250902	0	0.00125451	0	0.000313627	0	0	0	0	0.00141132	0	0	0	0	0.000940881	0.00423397	0	0.000156814	0.00705661	0	0.000940881	0.00564529
3	0.00663796	0.0608181	0.107463	0.0154288	0.0968784	0.00663796	0.0396484	0.0480804	0.0348044	0.299964	0.017761	0.00269107	0.00107643	0.040366	0.0304987	0.00287047	0.00520273	0.0157876	0.00304987	0.000179404	0.00789379	0.00125583	0.00897022	0.0206315	0.0200933	0.000358809	0.00538213	0.00304987	0.000179404	0	0.022605	0.000179404	0.0041263	0.04216	0.000538213	0	0.00663796	0	0.000538213	0.000538213	0.000179404	0.000538213	0	0.00322928	0	0.00717618	0.000358809	0	0.000358809
3	0.0165451	0.120022	0.0266405	0.0678632	0.120022	0.00392597	0.125631	0.0779585	0.032249	0.0305665	0.00280426	0.0734717	0.000280426	0.0600112	0.0344924	0.111049	0.00476725	0.00588895	0.00224341	0.000280426	0.00420639	0.00364554	0.00476725	0.00364554	0.00252384	0.000560852	0.00196298	0.00280426	0.000280426	0.00168256	0.00252384	0	0.00224341	0.00673023	0	0.000280426	0.00140213	0.00224341	0	0	0.000280426	0	0	0	0	0	0	0	0.000560852
3	0.0835064	0.0498546	0.00851683	0.133984	0.114873	0.00706273	0.0936851	0.0575405	0.0405069	0.0758205	0.0180723	0.0783133	0.00249273	0.0369755	0.0270046	0.00207727	0.00186955	0.0207727	0.0153718	0.0168259	0.00186955	0.00103864	0.00997092	0.0112173	0.00103864	0.00124636	0.00436228	0.00893228	0.00083091	0	0.000415455	0	0.0191109	0.00166182	0.00124636	0	0.00373909	0.000415455	0.000415455	0.000207727	0	0.00311591	0	0.000415455	0.00145409	0.00332364	0.00311591	0	0.0197341
3	0.01134	0.143451	0.004347	0.0723871	0.139482	0.017388	0.0527311	0.0508411	0.020223	0.0952561	0.016443	0.043848	0.000945001	0.026838	0.00737101	0.0621811	0.002268	0.020601	0.013797	0.046872	0.004536	0.004536	0.037989	0.002079	0.001512	0	0.000378	0.00963901	0.001701	0.000378	0.004725	0	0.001323	0.021546	0.001323	0	0.001134	0.024948	0.000189	0.000189	0.000945001	0	0	0.000378	0.000567001	0.00831601	0.00510301	0	0.002646
3	0.00805477	0.129279	0.207008	0.0330246	0.0426903	0.00805477	0.0930326	0.0571889	0.0253725	0.0132904	0.00483286	0.0177205	0.00161095	0.0688683	0.0241643	0.00483286	0.00684656	0.0269835	0.0205397	0.00966573	0.00563834	0.00241643	0	0.00604108	0.00402739	0.000805477	0.00443012	0.00604108	0.00201369	0.000805477	0.00120822	0	0.000402739	0.000402739	0.00120822	0	0.0181232	0.00765203	0.000805477	0.00161095	0.000402739	0.00322191	0.000402739	0	0.000805477	0	0.00120822	0.000402739	0.00120822
3	0.0703461	0.0934178	0.00520244	0.118299	0.161954	0.0255598	0.0766795	0.0934178	0.066727	0.0180955	0.00361909	0.0190002	0.00407148	0.0115359	0.00067858	0.00497625	0.00271432	0.0221669	0.0266908	0.0196788	0.00407148	0.000452386	0	0.00497625	0	0.00113097	0.032798	0.0104049	0.00361909	0.000226193	0.0314409	0.00248812	0.00859534	0.000452386	0.00361909	0.00067858	0.00158335	0	0.000226193	0.00113097	0.000452386	0	0	0	0.00113097	0	0.0033929	0.000904773	0.0223931
3	0.00714761	0.49252	0.00265957	0.0274269	0.0570146	0.00365691	0.028258	0.021609	0.058012	0.00149601	0.0118019	0.00116356	0.00864362	0.0236037	0.00199468	0.00049867	0.0056516	0.0234375	0.00764628	0.180519	0.0104721	0.00049867	0.000166223	0.000831117	0.00049867	0.000166223	0	0.00265957	0	0	0.000664894	0.000332447	0	0.000166223	0.000332447	0	0.00315824	0.000166223	0	0	0	0.00166223	0	0	0.000332447	0	0.0021609	0	0.00049867
3	0.0273059	0.0509605	0.0168281	0.118273	0.191459	0.00111129	0.111764	0.0939832	0.0177806	0.0682648	0.00508017	0.0919194	0.000476266	0.044134	0.0166693	0.00365137	0.00539768	0.00793777	0.00508017	0.00111129	0.00238133	0.0028576	0.0125417	0.0112716	0.00396888	0.000952532	0.00857279	0.00317511	0	0.00111129	0.00127004	0	0.029211	0.0106366	0.000476266	0	0.000317511	0	0	0.00127004	0.000158755	0.0088903	0.000158755	0.000317511	0.000635021	0.00111129	0	0.000158755	0.00428639
3	0.0533597	0.225296	0.152613	0.0777339	0.0509442	0.0248134	0.0873957	0.0498463	0.0735617	0.0283267	0.0111989	0.00570927	0.0267896	0.0136144	0.00439174	0.00307422	0.00395257	0.0153711	0.00351339	0.0017567	0.0017567	0	0.00307422	0.0017567	0.00834431	0.00131752	0.0316206	0.0103206	0.00417216	0.000439174	0.00197628	0.000658762	0	0.000219587	0	0.000878349	0.00395257	0	0.000439174	0.000658762	0.000439174	0.000439174	0	0	0	0.000219587	0.000878349	0	0.000439174
3	0.0109529	0.0468237	0.114321	0.0302574	0.178532	0.00191676	0.0376506	0.119797	0.0436747	0.167579	0.00629792	0.0109529	0.00164294	0.0668127	0.00876232	0.00903614	0.0115005	0.0132804	0.00492881	0.00273823	0.00451807	0.00273823	0.000821468	0.0245071	0.00657174	0.000136911	0.00794085	0.00219058	0.000410734	0	0.00150602	0	0.0102683	0.0113636	0.00109529	0.000136911	0.00492881	0.000136911	0.000410734	0.000273823	0.000410734	0.00342278	0	0.00164294	0.000136911	0.00355969	0.000136911	0.000136911	0.00136911
3	0.00411449	0.194454	0.164401	0.0436494	0.0976744	0.00322004	0.0948122	0.0466905	0.0735242	0.00214669	0.0347048	0.0318426	0.00143113	0.0423971	0.00554562	0.109839	0.00232558	0.0112701	0.00429338	0.000357782	0.00178891	0.000178891	0.00232558	0	0.00876565	0.000178891	0.00125224	0.000715564	0	0.000715564	0.00411449	0	0.000178891	0	0.000536673	0.00107335	0.000357782	0	0.000178891	0	0	0.000894454	0	0	0.000178891	0	0.00107335	0.000178891	0.000178891
3	0.00073193	0.105398	0.0219579	0.0748399	0.0788655	0.0344007	0.0666057	0.0497713	0.0536139	0.0241537	0.0095151	0.127356	0.010247	0.0662397	0.0190302	0.0120769	0.00457457	0.00658737	0.0252516	0.111253	0.000914913	0.00713632	0.000548948	0.00640439	0.00256176	0.0031107	0	0.000365965	0.000182983	0.000365965	0.00073193	0	0.00182983	0.00933211	0	0.000548948	0.0053065	0.000914913	0.000182983	0.000914913	0.00073193	0.010064	0	0.00073193	0.00347667	0	0.00073193	0	0.0122598
aundance	4.38104	15.0983	11.5485	7.494	6.29361	4.08025	16.3333	3.74125	4.21104	2.65011	1.52487	4.48537	1.48709	2.48591	1.77966	1.7071	0.443569	0.653276	1.14904	2.37514	0.26076	0.908444	0.459592	0.54999	0.593428	0.243838	1.18826	0.533563	2.28452	0.139268	0.231965	0.0950538	0.188272	0.37932	0.197607	0.0877803	0.449489	0.714721	0.192957	0.0853903	0.0545501	0.163312	0.550871	0.0706256	0.139225	0.437016	0.335662	0.269772	1.13716
prevalence	99.4609	98.9218	98.6523	98.6523	98.3827	98.1132	97.5741	97.3046	97.035	95.6873	95.6873	95.6873	95.6873	94.8787	94.0701	91.6442	91.3747	90.027	79.7844	79.7844	73.8544	70.3504	70.0809	69.8113	69.5418	64.4205	63.6119	61.9946	60.6469	59.2992	59.0296	57.4124	56.0647	54.717	54.717	44.2049	43.9353	43.6658	40.4313	39.8922	39.6226	39.3531	38.2749	36.3881	35.0404	35.0404	34.5013	33.9623	33.6927
検定統計量a,b
	VAR00002	VAR00003	VAR00004	VAR00005	VAR00006	VAR00007	VAR00008	VAR00009	VAR00010	VAR00011	VAR00012	VAR00013	VAR00014	VAR00015	VAR00016	VAR00017	VAR00018	VAR00019	VAR00020	VAR00021	VAR00022	VAR00023	VAR00024	VAR00025	VAR00026	VAR00027	VAR00028	VAR00029	VAR00030	VAR00031	VAR00032	VAR00033	VAR00034	VAR00035	VAR00036	VAR00037	VAR00038	VAR00039	VAR00040	VAR00041	VAR00042	VAR00043	VAR00044	VAR00045	VAR00046	VAR00047	VAR00048	VAR00049	VAR00050
カイ 2 乗	34.0786	105.646	81.7792	93.6276	114.766	5.55765	117.544	92.5012	99.828	4.03886	34.586	85.714	7.68369	96.9929	81.8353	9.58319	94.4487	109.465	131.327	79.2689	63.5613	15.3277	67.8938	47.0741	44.3692	61.4285	22.455	75.3295	53.2101	47.2572	64.2937	9.37181	4.94562	14.8765	12.2588	100.058	60.9913	31.0121	54.7648	69.6278	42.5519	24.0144	30.2673	2.4478	70.5265	12.2884	20.342	11.83	55.0798
df	2	2	2	2	2	2	2	2	2	2	2	2	2	2	2	2	2	2	2	2	2	2	2	2	2	2	2	2	2	2	2	2	2	2	2	2	2	2	2	2	2	2	2	2	2	2	2	2	2
漸近有意確率	3.98044e-08	1.14592e-23	1.74534e-18	4.6669e-21	1.19909e-25	0.0621113	2.9901e-26	8.19639e-21	2.10196e-22	0.132731	3.08851e-08	2.44035e-19	0.021454	8.67484e-22	1.69705e-18	0.00829923	3.09546e-21	1.69826e-24	3.03949e-29	6.12327e-18	1.57705e-14	0.000469507	1.80739e-15	5.99777e-11	2.31928e-10	4.58115e-14	1.33033e-05	4.38935e-17	2.78975e-12	5.47301e-11	1.09346e-14	0.00922437	0.0843474	0.000588309	0.00217794	1.87349e-22	5.70054e-14	1.84423e-07	1.28224e-12	7.59476e-16	5.75397e-10	6.10021e-06	2.67631e-07	0.29408	4.84571e-16	0.00214593	3.82635e-05	0.0026986	1.09542e-12
a. Kruskal Wallis 検定
b. グループ化変数: VAR00001
検定統計量a
inf vs elder	k__Bacteria;p__Firmicutes;c__Bacilli;o__Lactobacillales;f__Streptococcaceae;g__Streptococcus	k__Bacteria;p__Firmicutes;c__Clostridia;o__Clostridiales;f__Lachnospiraceae;g__Blautia	k__Bacteria;p__Actinobacteria;c__Actinobacteria;o__Bifidobacteriales;f__Bifidobacteriaceae;g__Bifidobacterium	k__Bacteria;p__Bacteroidetes;c__Bacteroidia;o__Bacteroidales;f__Bacteroidaceae;g__Bacteroides	k__Bacteria;p__Firmicutes;c__Clostridia;o__Clostridiales;f__Ruminococcaceae;g__	k__Bacteria;p__Firmicutes;c__Clostridia;o__Clostridiales;f__Lachnospiraceae;g__[Ruminococcus]	k__Bacteria;p__Firmicutes;c__Clostridia;o__Clostridiales;f__Lachnospiraceae;g__	k__Bacteria;p__Firmicutes;c__Clostridia;o__Clostridiales;f__Ruminococcaceae;g__Ruminococcus	k__Bacteria;p__Firmicutes;c__Clostridia;o__Clostridiales;f__Lachnospiraceae;g__Coprococcus	k__Bacteria;p__Firmicutes;c__Clostridia;o__Clostridiales;f__Clostridiaceae;g__	k__Bacteria;p__Firmicutes;c__Clostridia;o__Clostridiales;f__Lachnospiraceae;g__Dorea	k__Bacteria;p__Firmicutes;c__Clostridia;o__Clostridiales;f__Ruminococcaceae;g__Faecalibacterium	k__Bacteria;p__Firmicutes;c__Erysipelotrichi;o__Erysipelotrichales;f__Erysipelotrichaceae;g__	k__Bacteria;p__Firmicutes;c__Clostridia;o__Clostridiales;f__;g__	k__Bacteria;p__Firmicutes;c__Clostridia;o__Clostridiales;Other;Other	k__Bacteria;p__Firmicutes;c__Erysipelotrichi;o__Erysipelotrichales;f__Erysipelotrichaceae;g__[Eubacterium]	k__Bacteria;p__Firmicutes;c__Clostridia;o__Clostridiales;f__Lachnospiraceae;Other	k__Bacteria;p__Firmicutes;c__Clostridia;o__Clostridiales;f__Ruminococcaceae;g__Oscillospira	k__Bacteria;p__Bacteroidetes;c__Bacteroidia;o__Bacteroidales;f__Porphyromonadaceae;g__Parabacteroides	k__Bacteria;p__Proteobacteria;c__Gammaproteobacteria;o__Enterobacteriales;f__Enterobacteriaceae;g__	k__Bacteria;p__Firmicutes;c__Clostridia;o__Clostridiales;f__[Mogibacteriaceae];g__	k__Bacteria;p__Firmicutes;c__Clostridia;o__Clostridiales;f__Clostridiaceae;g__Clostridium	k__Bacteria;p__Firmicutes;c__Clostridia;o__Clostridiales;f__Lachnospiraceae;g__Lachnospira	k__Bacteria;p__Firmicutes;c__Clostridia;o__Clostridiales;f__Lachnospiraceae;g__Anaerostipes	k__Bacteria;p__Actinobacteria;c__Coriobacteriia;o__Coriobacteriales;f__Coriobacteriaceae;g__Collinsella	k__Bacteria;p__Proteobacteria;c__Betaproteobacteria;o__Burkholderiales;f__Alcaligenaceae;g__Sutterella	k__Bacteria;p__Firmicutes;c__Bacilli;o__Lactobacillales;f__Lactobacillaceae;g__Lactobacillus	k__Bacteria;p__Bacteroidetes;c__Bacteroidia;o__Bacteroidales;f__Rikenellaceae;g__	k__Bacteria;p__Firmicutes;c__Bacilli;o__Lactobacillales;f__Enterococcaceae;g__Enterococcus	k__Bacteria;p__Firmicutes;c__Clostridia;o__Clostridiales;f__Lachnospiraceae;g__Roseburia	k__Bacteria;p__Actinobacteria;c__Coriobacteriia;o__Coriobacteriales;f__Coriobacteriaceae;g__	k__Bacteria;p__Actinobacteria;c__Coriobacteriia;o__Coriobacteriales;f__Coriobacteriaceae;g__Eggerthella	k__Bacteria;p__Firmicutes;c__Clostridia;o__Clostridiales;f__Clostridiaceae;Other	k__Bacteria;p__Firmicutes;c__Bacilli;o__Turicibacterales;f__Turicibacteraceae;g__Turicibacter	k__Bacteria;p__Firmicutes;c__Erysipelotrichi;o__Erysipelotrichales;f__Erysipelotrichaceae;g__Coprobacillus	k__Bacteria;p__Firmicutes;c__Clostridia;o__Clostridiales;f__Veillonellaceae;g__Phascolarctobacterium	k__Bacteria;p__Firmicutes;c__Clostridia;o__Clostridiales;f__Christensenellaceae;g__	k__Bacteria;p__Bacteroidetes;c__Bacteroidia;o__Bacteroidales;f__Prevotellaceae;g__Prevotella	k__Bacteria;p__Fusobacteria;c__Fusobacteriia;o__Fusobacteriales;f__Fusobacteriaceae;g__Fusobacterium	k__Bacteria;p__Proteobacteria;c__Deltaproteobacteria;o__Desulfovibrionales;f__Desulfovibrionaceae;g__Bilophila	k__Bacteria;p__Firmicutes;c__Erysipelotrichi;o__Erysipelotrichales;f__Erysipelotrichaceae;g__Holdemania	k__Bacteria;p__Bacteroidetes;c__Bacteroidia;o__Bacteroidales;f__[Barnesiellaceae];g__	k__Bacteria;p__Firmicutes;c__Clostridia;o__Clostridiales;f__Veillonellaceae;g__Veillonella	k__Bacteria;p__Firmicutes;c__Clostridia;o__Clostridiales;f__Peptostreptococcaceae;g__	k__Bacteria;p__Bacteroidetes;c__Bacteroidia;o__Bacteroidales;f__[Odoribacteraceae];g__Odoribacter	k__Bacteria;p__Firmicutes;c__Clostridia;o__Clostridiales;f__Veillonellaceae;g__Dialister	k__Bacteria;p__Verrucomicrobia;c__Verrucomicrobiae;o__Verrucomicrobiales;f__Verrucomicrobiaceae;g__Akkermansia	k__Bacteria;p__Firmicutes;c__Bacilli;o__Bacillales;f__Bacillaceae;g__Bacillus	k__Bacteria;p__Proteobacteria;c__Gammaproteobacteria;o__Enterobacteriales;f__Enterobacteriaceae;g__Klebsiella
Mann-Whitney の U	1953	2311	932.5	1069	399.5	2529	1608	526	1399	2598	2058.5	944	2835	597	1301	2400	1037	463	448.5	2698.5	991	2596	976	1319	1803	1122	2037	682.5	2610.5	1359	845	2328	2532.5	2135	2593	871	1205	1876	1797	1356.5	1486	1924	1874	2728.5	1295	2551	2107	2651	2561.5
Wilcoxon の W	7518	4141	6497.5	2899	2229.5	8094	3438	2356	3229	4428	3888.5	2774	4665	2427	3131	4230	2867	2293	2278.5	8263.5	2821	4426	2806	3149	3633	2952	3867	2512.5	8175.5	3189	2675	7893	4362.5	3965	4423	2701	3035	3706	3627	3186.5	3316	3754	7439	4558.5	3125	4381	3937	4481	4391.5
Z	-4.05472	-2.84205	-7.51156	-7.04922	-9.31726	-2.10365	-5.22379	-8.88951	-5.93221	-1.87005	-3.69847	-7.4754	-1.06723	-8.65364	-6.26887	-2.54317	-7.1814	-9.12423	-9.19132	-1.53077	-7.46064	-1.90015	-7.52082	-6.38247	-4.70901	-6.95577	-3.84608	-8.61345	-1.84168	-6.46099	-8.18583	-2.90245	-2.19295	-3.66159	-2.0682	-8.14479	-7.24636	-4.61952	-4.83541	-6.55719	-6.60939	-4.79668	-4.75391	-1.6491	-7.06742	-2.52946	-4.08069	-2.15481	-2.11781
漸近有意確率 (両側)	5.01952e-05	0.0044825	5.84262e-14	1.79919e-12	1.19386e-20	0.0354087	1.753e-07	6.1377e-19	2.9889e-09	0.0614769	0.000216903	7.69707e-14	0.285866	4.98839e-18	3.63676e-10	0.0109853	6.90002e-13	7.22455e-20	3.88042e-20	0.125826	8.61003e-14	0.0574141	5.44336e-14	1.74259e-10	2.48925e-06	3.50652e-12	0.000120021	7.08911e-18	0.0655223	1.04017e-10	2.70424e-16	0.00370258	0.0283109	0.000250654	0.0386215	3.79934e-16	4.28112e-13	3.84637e-06	1.3287e-06	5.48316e-11	3.85906e-11	1.61318e-06	1.99518e-06	0.0991269	1.57839e-12	0.0114239	4.49013e-05	0.0311765	0.0341912
a. グループ化変数: VAR00001
検定統計量a
inf vs adul	VAR00002	VAR00003	VAR00004	VAR00005	VAR00006	VAR00007	VAR00008	VAR00009	VAR00010	VAR00011	VAR00012	VAR00013	VAR00014	VAR00015	VAR00016	VAR00017	VAR00018	VAR00019	VAR00020	VAR00021	VAR00022	VAR00023	VAR00024	VAR00025	VAR00026	VAR00027	VAR00028	VAR00029	VAR00030	VAR00031	VAR00032	VAR00033	VAR00034	VAR00035	VAR00036	VAR00037	VAR00038	VAR00039	VAR00040	VAR00041	VAR00042	VAR00043	VAR00044	VAR00045	VAR00046	VAR00047	VAR00048	VAR00049	VAR00050
Mann-Whitney の U	3040	2447	3137.5	3997	784	5045	1279	1655	1570	5259	3346	1362	4905	1243.5	1765	5541	1265.5	2152.5	3025.5	2300.5	2337.5	6032	3099	2898	3148	4583	5528	2994.5	3151.5	2923	2855	5146.5	5387.5	4433.5	4530	4501	3818	5446	6180	4933.5	3597.5	4406.5	3800	5748	4514	4649	5171	4729	4640
Wilcoxon の W	24361	4277	24458.5	5827	2614	26366	3109	3485	3400	7089	5176	3192	6735	3073.5	3595	7371	3095.5	3982.5	4855.5	23621.5	4167.5	27353	4929	4728	4978	6413	7358	4824.5	24472.5	4753	4685	26467.5	7217.5	6263.5	6360	6331	5648	7276	27501	6763.5	5427.5	6236.5	25121	7578	6344	6479	7001	6559	25961
Z	-5.98764	-7.11843	-5.80172	-4.16276	-10.2896	-2.16434	-9.3458	-8.62891	-8.79107	-1.75637	-5.40461	-9.18793	-2.43146	-9.41482	-8.42071	-1.21921	-9.37688	-7.69035	-6.07582	-7.44059	-7.44538	-0.287849	-6.01369	-6.39658	-5.90102	-3.20376	-1.29108	-6.42543	-6.05988	-6.5171	-6.76735	-2.04438	-1.59411	-3.53302	-3.29744	-3.91433	-5.2729	-1.61827	0	-2.9815	-5.84295	-3.95914	-5.14443	-0.980842	-4.21327	-3.44035	-2.40263	-3.27163	-3.89462
漸近有意確率 (両側)	2.12913e-09	1.0916e-12	6.56367e-09	3.1443e-05	7.84904e-25	0.0304383	9.12013e-21	6.19406e-18	1.48138e-18	0.0790246	6.49492e-08	4.00468e-20	0.015038	4.73897e-21	3.74219e-17	0.222763	6.79561e-21	1.46732e-14	1.23354e-09	1.00236e-13	9.6664e-14	0.773462	1.81351e-09	1.58898e-10	3.6126e-09	0.00135644	0.196675	1.31496e-10	1.36221e-09	7.16796e-11	1.31162e-11	0.0409161	0.110912	0.00041084	0.000975702	9.06569e-05	1.34286e-07	0.105605	1	0.00286838	5.1284e-09	7.52207e-05	2.68335e-07	0.326671	2.51697e-05	0.000580957	0.0162776	0.00106931	9.83522e-05
a. グループ化変数: VAR00001
検定統計量a
elde vs adul	VAR00002	VAR00003	VAR00004	VAR00005	VAR00006	VAR00007	VAR00008	VAR00009	VAR00010	VAR00011	VAR00012	VAR00013	VAR00014	VAR00015	VAR00016	VAR00017	VAR00018	VAR00019	VAR00020	VAR00021	VAR00022	VAR00023	VAR00024	VAR00025	VAR00026	VAR00027	VAR00028	VAR00029	VAR00030	VAR00031	VAR00032	VAR00033	VAR00034	VAR00035	VAR00036	VAR00037	VAR00038	VAR00039	VAR00040	VAR00041	VAR00042	VAR00043	VAR00044	VAR00045	VAR00046	VAR00047	VAR00048	VAR00049	VAR00050
Mann-Whitney の U	9964.5	4063	6045.5	4403	10641	10417	5397	9204	6323	10390	8528	10402.5	9409	10745.5	7736	8861.5	8389.5	6222	4005.5	5747.5	10590	7809.5	7385	10235.5	8123	6257	7756	7802	6751	10778	9204	9542	10023	10398	9533.5	5089	7493	7564.5	6053	6030.5	9776.5	9452.5	10672	10280	6602	10007	8741	9758	6251
Wilcoxon の W	31285.5	9628	11610.5	25724	16206	15982	10962	30525	11888	31711	14093	15967.5	14974	32066.5	13301	30182.5	13954.5	27543	25326.5	27068.5	31911	29130.5	28706	31556.5	13688	27578	29077	29123	28072	32099	30525	15107	31344	31719	15098.5	26410	28814	28885.5	27374	27351.5	31097.5	30773.5	16237	31601	27923	15572	30062	15323	27572
Z	-1.13412	-9.00363	-6.36002	-8.55025	-0.232025	-0.530723	-7.22477	-2.14823	-5.98997	-0.566732	-3.04966	-0.550059	-1.87487	-0.0926766	-4.10578	-2.60504	-3.23435	-6.12473	-9.09318	-6.79624	-0.30082	-4.045	-4.60012	-0.776819	-3.61036	-6.16366	-4.15527	-4.07079	-5.63385	-0.0502058	-2.18264	-1.77151	-1.09497	-0.576017	-1.76867	-8.13513	-4.71348	-4.7148	-7.04465	-6.97499	-1.50145	-2.00045	-0.225732	-0.813872	-6.29575	-1.22918	-3.17029	-1.62375	-7.33886
漸近有意確率 (両側)	0.256744	2.18381e-19	2.0173e-10	1.22827e-17	0.816519	0.595611	5.01948e-13	0.0316955	2.09877e-09	0.570896	0.002291	0.582279	0.0608102	0.926161	4.02961e-05	0.00918636	0.00121919	9.08394e-10	9.61838e-20	1.07385e-11	0.763552	5.23232e-05	4.22251e-06	0.437266	0.000305778	7.10803e-10	3.24907e-05	4.68533e-05	1.76231e-08	0.959958	0.029062	0.0764767	0.27353	0.564604	0.0769495	4.11513e-16	2.43525e-06	2.41946e-06	1.85934e-12	3.05897e-12	0.133238	0.0454513	0.82141	0.415718	3.05918e-10	0.219006	0.00152286	0.10443	2.15419e-13
a. グループ化変数: VAR00001
[truncated: 138 more columns]

## Sheet: LEfSe
cluster	3	1	1	1	1	1	1	1	1	1	1	1	1	1	1	1	1	1	1	1	1	2	1	1	1	1	3	1	3	1	1	1	2	3	3	1	1	1	2	3	3	3	3	3	1	3	3	1	1
sub	4	1	1	1	1	1	1	1	1	1	1	1	1	1	1	1	1	1	1	1	1	2	1	1	1	1	4	1	4	1	1	1	3	4	5	1	1	1	3	4	4	4	4	5	1	5	5	1	1
id	F00503	Od002	F04803	F05002	F01704	F06203	MINAMI02	F00604	F04004	F04603	F04702	MINAMI03	F06301	Od028	F04901	F00901	MINAMI	F05201	F00304	F05501	Od012	F05401	F00403	F03203	F05302	F04302	F01903	F00104	F02701	F01603	F04203	F04504	F01103	F02103	F03502	F01001	F01703	F03301	F04704	F01801	F03204	F03603	F04404	F03904	F04003	F00103	F03001	F04307	F04403
Archaea|Euryarchaeota|Methanobacteria|Methanobacteriales|Methanobacteriaceae|Methanobrevibacter	0	0	0	0	0	0	0	0	0	0	0	0	0	0	0	0	0	0	0	0	0	0	0	0	0	0	0	0	0	0	0	0	0	0	0	0	0	0	0	0	0	0	0	0	0	0	0	0	0
Bacteria|Actinobacteria|Actinobacteria|Actinomycetales|Actinomycetaceae	0	0	0	0	0	0	0	0	0	0	0	0	0	0	0	0	0	0	0	0	0	0	0	0	0	0	0	0	0	0	0	0	0	0	0	0	0	0	0	0	0	0	0	0	0	0	0	0	0
Bacteria|Actinobacteria|Actinobacteria|Actinomycetales|Actinomycetaceae|Actinomyces	0	0	0	0	0	0.00249861	0	0	0.00029577	0	0.00343694	0	0	0.000220228	0.000264201	0	0	0.000299312	0	0	0.00238212	0	0	0	0	0.000395101	0.00025455	0	0	0	0	0.00021645	0	0	0.000427716	0	0	0	0	0.000166085	0	0	0.000212495	0	0	0	0.00053135	0	0
Bacteria|Actinobacteria|Actinobacteria|Actinomycetales|Actinomycetaceae|Trueperella	0	0	0	0	0	0	0	0	0	0	0	0	0	0	0	0	0	0	0	0	0	0	0	0	0	0	0	0	0	0	0	0	0	0	0	0	0	0	0	0	0	0	0	0	0	0	0	0	0
Bacteria|Actinobacteria|Actinobacteria|Actinomycetales|Actinomycetaceae|Varibaculum	0	0	0.000502134	0	0	0	0	0	0	0	0.000597729	0	0	0	0	0	0	0	0	0	0.000280249	0	0	0	0	0	0.000127275	0	0	0	0	0	0	0	0	0	0	0	0	0	0	0	0	0	0	0	0	0	0
Bacteria|Actinobacteria|Actinobacteria|Actinomycetales|Corynebacteriaceae|Corynebacterium	0	0	0	0	0	0	0	0	0.00029577	0	0	0	0.000266241	5.5057e-05	0	0	0	0	0	0	0	0	0	0	0	0	0	0	0	0	0	0	0	0	0	0	0	0	0	0	0	0	0	0	0	0	0	0	0
Bacteria|Actinobacteria|Actinobacteria|Actinomycetales|Dermabacteraceae|Dermabacter	0	0	0	0	0.000281294	0.000277624	0	0	0	0	0	0	0	0	0	0	0	0	0	0	0	0	0	0	0	0	0	0	0	0	0	0	0	0	0	0	0	0	0	0	0	0	0	0	0	0	0	0	0
Bacteria|Actinobacteria|Actinobacteria|Actinomycetales|Micrococcaceae|Rothia	0	0	0	0	0	0	0	0.000264831	0	0	0.000298864	0	0	5.5057e-05	0	0.000343112	0.00132159	0	0	0.000405351	0	0	0	0.000508776	0	0.000395101	0	0	0	0	0	0	0	0	0	0	0	0	0	0	0	0	0.000212495	0	0	0.000224972	0	0	0
Bacteria|Actinobacteria|Actinobacteria|Bifidobacteriales|Bifidobacteriaceae	0	0	0	0	0	0	0	0	0	0	0	0	0	0	0	0	0	0	0	0	0.00217193	0	0	0	0	0	0	0	0	0	0	0	0	0	0	0	0	0	0	0	0	0	0	0	0	0	0	0	0
Bacteria|Actinobacteria|Actinobacteria|Bifidobacteriales|Bifidobacteriaceae|Bifidobacterium	0	0.64601	0.68943	0.000352609	0.618003	0.430316	0.309722	0.722722	0.699793	0.421656	0.6448	0.0831732	0.135517	0.945659	0.190489	0.00102934	0.528634	0.680934	0.000522193	0.406972	0.443705	0.0833333	0.654498	0.669295	0	0.715132	0.135293	0.150347	0.0824561	0.382912	0.20069	0.0344156	0.0776471	0.069906	0.10864	0.0556755	0.260025	0.164344	0.0987903	0.271383	0.0299083	0.220426	0.251381	0.123013	0.0553125	0.063892	0.156482	0.215571	0.106731
Bacteria|Actinobacteria|Actinobacteria|Bifidobacteriales|Bifidobacteriaceae|Scardovia	0	0	0	0	0	0	0	0	0	0	0	0	0	0	0	0	0	0	0	0	0	0	0	0	0	0	0	0	0	0	0	0	0	0	0	0	0	0	0	0	0	0	0	0	0	0	0	0	0
Bacteria|Actinobacteria|Coriobacteriia|Coriobacteriales|Coriobacteriaceae	0.000251953	0	0	0	0	0	0	0.000264831	0	0	0	0	0	0	0	0	0	0	0	0	0	0	0	0	0	0	0.000127275	0	0	0	0.000265463	0	0	0	0	0	0	0	0	0.000166085	0.000241196	0.000119732	0	0	0	0.000224972	0	0	0
Bacteria|Actinobacteria|Coriobacteriia|Coriobacteriales|Coriobacteriaceae|Adlercreutzia	0	0	0	0	0	0	0	0	0	0	0	0	0	0	0	0	0	0	0	0	0	0	0	0	0	0	0	0	0	0	0	0	0	0	0	0	0	0	0	0	0	0.000359195	0	0	0	0.000224972	0	0	0
Bacteria|Actinobacteria|Coriobacteriia|Coriobacteriales|Coriobacteriaceae|Atopobium	0	0	0	0	0	0.000277624	0	0	0	0	0	0	0	0	0	0	0	0.000598623	0	0	0.000630561	0	0	0	0	0	0	0	0	0	0	0	0	0	0	0	0	0	0	0	0	0	0	0.000209205	0	0	0	0	0
Bacteria|Actinobacteria|Coriobacteriia|Coriobacteriales|Coriobacteriaceae|Collinsella	0	6.88563e-05	0	0	0	0	0	0.0143008	0	0	0	0	0	0	0	0	0.00330396	0	0	0	0	0	0	0	0	0	0.0035637	0	0.00219298	0	0	0	0	0	0.000213858	0.00383969	0	0	0	0.000166085	0.00506512	0	0	0	0	0	0	0	0
Bacteria|Actinobacteria|Coriobacteriia|Coriobacteriales|Coriobacteriaceae|Eggerthella	0.000503905	0	0	0	0	0.00194336	0.00195408	0.00211864	0.00916888	0	0	0	0.000266241	0	0.00184941	0	0	0.000897935	0	0.00121605	0.0106495	0	0.00065189	0	0	0	0.000381825	0	0	0.000783853	0.00079639	0.0017316	0.000294118	0.00188088	0.00192472	0.000239981	0.000626566	0.000193573	0	0.00149477	0.00120598	0.00203544	0	0.00041841	0.000625	0	0.00159405	0	0.000711541
Bacteria|Actinobacteria|Coriobacteriia|Coriobacteriales|Coriobacteriaceae|Slackia	0.00176367	0	0	0	0	0	0	0	0	0	0	0	0	0	0	0	0	0	0	0	0	0	0	0	0	0	0	0	0	0	0	0	0	0	0	0	0	0	0.000378024	0	0	0	0	0	0	0	0	0	0
Bacteria|Bacteroidetes|Bacteroidia|Bacteroidales	0	0	0	0	0	0	0	0	0	0	0	0	0	0	0	0	0	0	0	0	0	0	0	0	0	0	0	0	0	0	0	0	0	0	0	0	0	0	0	0	0	0	0	0	0	0	0	0	0
Bacteria|Bacteroidetes|Bacteroidia|Bacteroidales|[Barnesiellaceae]	0	0	0	0	0	0	0	0	0	0	0	0	0	0	0	0.000171556	0	0	0	0	0	0	0.00065189	0	0	0	0	0	0	0	0	0	0	0	0	0	0	0	0	0.000166085	0.000241196	0	0	0	0	0	0	0	0
Bacteria|Bacteroidetes|Bacteroidia|Bacteroidales|[Odoribacteraceae]|Butyricimonas	0	0	0	0	0	0	0	0	0	0	0	0	0	0	0	0	0	0	0	0	0	0	0	0	0	0	0	0	0	0	0	0	0	0	0	0	0	0	0	0	0	0	0.000212495	0	0	0	0	0	0
Bacteria|Bacteroidetes|Bacteroidia|Bacteroidales|[Odoribacteraceae]|Odoribacter	0	0	0	0	0	0	0	0	0	0	0	0	0	0	0	0	0	0	0	0	0	0	0	0	0	0	0	0	0	0	0	0	0	0.000940439	0	0	0	0	0	0	0	0.000119732	0	0.000209205	0	0.000449944	0	0	0
Bacteria|Bacteroidetes|Bacteroidia|Bacteroidales|[Paraprevotellaceae]	0	0	0	0	0	0	0	0	0	0	0	0	0	0	0	0	0	0	0	0	0	0	0	0	0	0	0	0	0	0	0	0	0	0	0	0	0	0	0	0	0	0	0	0	0	0	0	0	0
Bacteria|Bacteroidetes|Bacteroidia|Bacteroidales|[Paraprevotellaceae]|[Prevotella]	0	0	0	0	0	0	0	0	0	0	0	0	0	0	0.000264201	0	0	0	0	0	0	0	0	0	0	0	0.000127275	0	0	0	0	0	0	0	0	0	0	0	0	0	0	0	0	0	0	0	0	0	0
Bacteria|Bacteroidetes|Bacteroidia|Bacteroidales|[Paraprevotellaceae]|CF231	0	0	0	0	0	0	0	0	0	0	0	0	0	0	0	0	0	0	0	0	0	0	0	0	0	0	0	0	0	0	0	0	0	0	0	0	0	0	0	0	0	0	0	0	0	0	0	0	0
Bacteria|Bacteroidetes|Bacteroidia|Bacteroidales|[Paraprevotellaceae]|Paraprevotella	0	0	0	0	0	0	0	0	0	0	0	0	0	0	0	0	0	0	0	0	0	0	0	0	0	0	0	0	0	0	0	0	0	0	0	0	0	0	0	0	0	0	0	0	0	0.000224972	0	0	0
Bacteria|Bacteroidetes|Bacteroidia|Bacteroidales|[Paraprevotellaceae]|YRC22	0	0	0	0	0	0	0	0	0	0	0	0	0	0	0	0	0	0	0	0	0	0	0	0	0	0	0	0	0	0	0	0	0	0	0	0	0	0	0	0	0	0	0	0	0	0	0	0	0
Bacteria|Bacteroidetes|Bacteroidia|Bacteroidales|Bacteroidaceae|Bacteroides	0.00100781	0.000344281	0.00125534	0.000705219	0.000562588	0.438645	0	0.000529661	0.00177462	0.413057	0.173042	0.686248	0	5.5057e-05	0.522325	0.000686224	0.000881057	0.000299312	0.00104439	0.000405351	0.000210187	0.590385	0.00130378	0.000508776	0	0	0.148403	0.0205603	0.0991228	0.00411523	0.00132732	0.00238095	0.175882	0.111912	0.00278015	0.0050396	0.0253759	0.00561363	0.0432208	0.0857	0.168114	0.0322079	0.021037	0.0192469	0.0053125	0.00809899	0.0595112	0.00795848	0.361036
Bacteria|Bacteroidetes|Bacteroidia|Bacteroidales|Porphyromonadaceae|Paludibacter	0	0	0	0	0	0	0	0	0	0	0	0	0	0	0	0	0	0	0	0	0	0	0	0	0	0	0	0	0	0	0	0	0	0	0	0	0	0	0	0	0	0	0	0	0	0	0	0	0
Bacteria|Bacteroidetes|Bacteroidia|Bacteroidales|Porphyromonadaceae|Parabacteroides	0	0	0.000251067	0	0	0	0	0.000264831	0	0.000318471	0	0.00960747	0	0	0	0	0	0	0	0	7.00624e-05	0.157372	0	0	0.0389825	0	0	0	0	0.000979816	0	0	0	0.0194357	0	0.000239981	0	0.000193573	0.00365423	0.000166085	0.00289436	0	0.00297493	0	0	0	0	0.00103806	0.000142308
Bacteria|Bacteroidetes|Bacteroidia|Bacteroidales|Porphyromonadaceae|Porphyromonas	0	0	0	0	0	0	0	0	0	0	0	0	0	0	0	0	0	0	0	0	0	0	0	0	0	0	0	0	0	0	0	0	0	0	0	0	0	0	0	0	0	0	0	0	0	0	0	0	0
Bacteria|Bacteroidetes|Bacteroidia|Bacteroidales|Prevotellaceae|Prevotella	0	0	0	0	0.000562588	0	0	0	0	0.000318471	0.000149432	0	0	0	0	0	0	0.000897935	0	0	0	0	0	0	0	0	0	0.000514007	0	0	0	0.00021645	0.000882353	0	0	0	0	0.000193573	0.0288558	0	0	0	0.00212495	0	0.0003125	0	0	0.000346021	0
Bacteria|Bacteroidetes|Bacteroidia|Bacteroidales|Rikenellaceae	0	6.88563e-05	0	0	0	0	0	0	0	0	0.000149432	0	0	0	0	0	0	0	0	0	7.00624e-05	0.000320513	0	0	0	0	0	0	0.00614035	0	0	0.00021645	0	0	0	0	0	0	0	0.000166085	0.00699469	0.0307711	0	0	0	0.00584927	0.00664187	0	0
Bacteria|Bacteroidetes|Bacteroidia|Bacteroidales|Rikenellaceae|Rikenella	0	0	0	0	0	0	0	0	0	0	0	0	0	0	0	0	0	0	0	0	0	0	0	0	0	0	0	0	0	0	0	0	0	0	0	0	0	0	0	0	0	0	0	0	0	0	0	0	0
Bacteria|Bacteroidetes|Bacteroidia|Bacteroidales|Rikenellaceae|Other	0	0	0	0	0	0	0	0	0	0	0.000149432	0	0	0	0	0	0	0	0	0	0	0	0	0	0	0	0	0	0	0	0	0	0	0.00031348	0	0	0	0	0	0.000332171	0	0	0	0	0	0	0	0	0
Bacteria|Bacteroidetes|Bacteroidia|Bacteroidales|S24-7	0	0	0	0	0	0	0	0	0	0	0	0	0	0	0	0	0.000220264	0	0	0	0	0	0	0	0	0	0	0	0	0	0	0	0	0	0	0	0	0	0	0	0	0	0	0	0	0	0	0	0
Bacteria|Cyanobacteria|4C0d-2|YS2	0	0	0	0	0	0	0	0	0	0	0	0	0	0	0	0	0	0	0	0	0	0	0	0	0	0	0	0	0	0	0	0	0	0	0	0	0	0	0	0	0	0	0	0	0	0	0	0	0
Bacteria|Cyanobacteria|Chloroplast|Streptophyta	0	0	0	0	0	0	0	0	0	0	0	0	0	0	0	0	0	0	0	0	0	0	0	0	0	0	0	0	0	0	0	0	0	0	0	0	0	0	0	0.000166085	0	0	0	0	0	0	0	0	0
Bacteria|Deferribacteres|Deferribacteres|Deferribacterales|Deferribacteraceae|Mucispirillum	0	0	0	0	0	0	0	0	0	0	0	0	0	0	0	0	0	0	0	0	0	0	0	0	0	0	0	0	0	0	0	0	0	0	0	0	0	0	0	0	0	0	0	0	0	0	0	0	0
Bacteria|Firmicutes|Bacilli|Bacillales	0	0	0	0	0	0	0	0	0	0	0	0	0	0	0	0	0	0	0	0	0	0	0	0	0	0	0	0	0	0	0	0	0	0	0	0	0	0	0	0	0	0	0	0	0	0	0	0	0
Bacteria|Firmicutes|Bacilli|Bacillales|Bacillaceae	0	0	0	0	0	0	0	0	0	0	0	0	0	0	0	0	0	0	0	0	0	0	0	0	0	0	0	0	0	0	0	0	0	0	0	0	0	0	0	0	0	0	0	0	0	0	0	0	0
Bacteria|Firmicutes|Bacilli|Bacillales|Bacillaceae|Bacillus	0	0.000137713	0	0	0	0	0	0	0	0	0	0	0	0	0	0	0	0	0	0	7.00624e-05	0	0.00065189	0.00279827	0	0	0.000636375	0	0.0175439	0.00195963	0.00371649	0	0	0	0	0	0	0	0.000882056	0.00697559	0.000482393	0.018319	0.040374	0	0	0	0	0	0
Bacteria|Firmicutes|Bacilli|Bacillales|Bacillaceae|Geobacillus	0	0	0	0	0	0	0	0	0	0	0	0	0	0	0	0	0	0	0	0	0	0	0	0	0	0	0	0	0	0	0	0	0	0	0	0	0	0	0	0	0	0	0	0	0	0	0	0	0
Bacteria|Firmicutes|Bacilli|Bacillales|Planococcaceae	0	0	0	0	0	0	0	0	0	0	0	0	0	0	0	0	0	0	0	0	0	0	0	0	0	0	0	0	0	0	0	0	0	0	0	0	0	0	0	0	0	0	0	0	0	0	0	0	0
Bacteria|Firmicutes|Bacilli|Bacillales|Planococcaceae|Other	0	0	0	0	0	0	0.00097704	0	0	0	0	0	0	0	0	0	0	0	0	0	0	0	0	0	0	0	0	0	0	0	0	0	0	0	0	0	0	0	0	0	0	0	0	0	0	0	0	0	0
Bacteria|Firmicutes|Bacilli|Bacillales|Staphylococcaceae|Staphylococcus	0	0.0228603	0.00979161	0.160437	0.00253165	0.00277624	0.0703468	0.00317797	0.00177462	0	0.00209205	0	0.00186368	0.000165171	0	0	0.00528634	0.000897935	0.000261097	0	0	0	0	0	0	0	0.000636375	0.000257003	0	0	0	0	0	0	0	0.00191985	0	0	0	0	0	0	0.000212495	0	0	0	0	0	0
Bacteria|Firmicutes|Bacilli|Gemellales|Gemellaceae	0	0.000344281	0	0	0.000281294	0	0	0.000264831	0.00029577	0	0.000149432	0	0	0.000220228	0	0	0	0.00149656	0.000261097	0	0.000210187	0	0	0	0	0	0.000127275	0.000257003	0	0	0.000265463	0.00021645	0	0.00031348	0.000213858	0.00335973	0.000313283	0	0.00063004	0	0.000241196	0	0.000424989	0.000209205	0.000625	0	0	0.000692042	0.000142308
Bacteria|Firmicutes|Bacilli|Gemellales|Gemellaceae|Gemella	0	0	0.000251067	0	0	0	0	0	0	0	0	0	0	0	0	0	0	0	0	0	0	0	0	0	0	0	0	0	0	0	0	0	0	0	0	0	0	0	0	0	0	0	0	0	0	0	0	0	0
Bacteria|Firmicutes|Bacilli|Lactobacillales	0	6.88563e-05	0	0	0.000562588	0	0.00048852	0.000264831	0.00029577	0	0	0	0.00292865	0	0.00237781	0	0	0.000897935	0	0.00121605	0	0	0	0	0	0	0	0	0	0	0	0	0	0	0	0	0	0	0	0	0	0	0	0	0	0	0	0	0
Bacteria|Firmicutes|Bacilli|Lactobacillales|Aerococcaceae|Abiotrophia	0	0	0	0	0	0	0	0	0	0	0	0	0	0	0	0	0	0	0	0	0	0	0	0	0	0	0	0	0	0	0	0.00021645	0	0	0.000213858	0	0	0	0	0	0	0	0.000212495	0	0	0	0	0	0
Bacteria|Firmicutes|Bacilli|Lactobacillales|Aerococcaceae|Aerococcus	0	0	0	0	0	0	0	0	0	0	0	0	0	0	0	0	0	0	0	0	0	0	0	0	0	0	0	0	0	0	0	0	0	0	0	0	0	0	0	0	0	0	0	0	0	0	0	0	0
Bacteria|Firmicutes|Bacilli|Lactobacillales|Aerococcaceae|Facklamia	0	0	0	0	0	0	0	0	0	0	0	0	0	0	0	0	0	0	0	0	0	0	0	0	0	0	0	0	0	0	0	0	0	0	0	0	0	0	0	0	0	0	0	0	0	0	0	0	0
Bacteria|Firmicutes|Bacilli|Lactobacillales|Carnobacteriaceae|Granulicatella	0	0	0	0	0	0	0	0	0	0	0	0	0	5.5057e-05	0	0	0	0	0	0	0.000840748	0	0	0.00279827	0	0.000790202	0.000890925	0	0	0	0	0.000649351	0.000294118	0	0	0.00239981	0.000313283	0	0	0	0	0	0.00106247	0.00041841	0.0009375	0.000224972	0.00053135	0.000346021	0
Bacteria|Firmicutes|Bacilli|Lactobacillales|Carnobacteriaceae|Other	0	0	0	0	0	0	0	0	0	0	0	0	0	0	0	0	0	0	0	0	0	0	0	0	0	0	0	0	0	0	0	0	0	0	0	0	0	0	0	0	0	0	0	0	0	0	0	0	0
Bacteria|Firmicutes|Bacilli|Lactobacillales|Enterococcaceae	0	0.000344281	0	0	0	0	0	0	0.00118308	0	0	0	0.00612354	0.000110114	0.000528402	0	0	0	0	0	0.000210187	0	0	0	0	0	0	0	0	0	0	0	0	0	0	0	0	0	0	0	0	0	0	0	0	0	0	0	0
Bacteria|Firmicutes|Bacilli|Lactobacillales|Enterococcaceae|Enterococcus	0	0.0669972	0.0158172	0	0.246695	0	0.0781632	0.0105932	0.200828	0	0.0191273	0	0.772364	0.0209767	0.102246	0	0.00440529	0.0215504	0.00652742	0.0960681	0.0495341	0	0.00065189	0.0063597	0	0.00987752	0.00674558	0.000514007	0.00175439	0.000783853	0.00876029	0.0038961	0.000294118	0.00031348	0	0	0.00657895	0.000967867	0.000504032	0.000332171	0	0.000838123	0.000212495	0.00083682	0	0.000449944	0.00053135	0.0017301	0.000569233
Bacteria|Firmicutes|Bacilli|Lactobacillales|Enterococcaceae|Other	0	0.000137713	0	0	0	0	0	0	0	0	0	0	0.000798722	0	0	0	0	0	0	0	0	0	0	0	0	0	0	0	0	0	0	0	0	0	0	0	0	0	0	0	0	0	0	0	0	0	0	0	0
Bacteria|Firmicutes|Bacilli|Lactobacillales|Lactobacillaceae|Lactobacillus	0.00151172	0.000206569	0	0	0.000281294	0	0.0674157	0	0	0	0.000298864	0	0.00559105	0.000330342	0.000528402	0.000171556	0	0	0	0	0.00581518	0.0102564	0.00130378	0.00152633	0	0.0276571	0.000127275	0.00077101	0	0	0	0.00021645	0.000294118	0	0.000213858	0	0	0	0.000126008	0.000996512	0.00120598	0	0.0195495	0	0	0.000224972	0	0.000346021	0.000142308
Bacteria|Firmicutes|Bacilli|Lactobacillales|Lactobacillaceae|Pediococcus	0	0	0	0	0	0	0	0	0	0	0	0	0	0	0	0	0	0	0	0	0	0	0	0	0	0	0	0	0	0	0	0	0	0	0	0	0	0	0	0	0	0	0.0231619	0	0	0	0	0	0
Bacteria|Firmicutes|Bacilli|Lactobacillales|Lactobacillaceae|Other	0	0	0	0	0	0	0	0	0	0	0	0	0	0	0	0	0	0	0	0	0	0	0	0	0	0	0	0	0	0	0	0	0	0	0	0	0	0	0	0	0	0	0	0	0	0	0	0	0
Bacteria|Firmicutes|Bacilli|Lactobacillales|Leuconostocaceae	0	0	0	0	0	0	0	0	0	0	0	0	0	0	0	0	0	0	0	0	0	0	0	0	0	0	0	0	0	0	0	0	0	0	0	0	0	0	0	0	0	0	0	0	0	0	0	0	0
Bacteria|Firmicutes|Bacilli|Lactobacillales|Leuconostocaceae|Leuconostoc	0	0	0	0	0	0	0	0	0	0	0	0	0	0	0	0	0	0	0	0	0	0	0	0	0	0.000395101	0	0	0	0	0	0	0	0	0	0	0	0	0	0	0.000241196	0	0	0	0	0	0	0	0
Bacteria|Firmicutes|Bacilli|Lactobacillales|Leuconostocaceae|Weissella	0	0	0	0	0	0	0	0	0	0	0	0	0	0	0	0	0	0	0	0	0	0	0	0	0	0	0	0	0	0	0	0	0	0	0	0	0	0	0	0	0	0	0	0	0	0	0	0	0
Bacteria|Firmicutes|Bacilli|Lactobacillales|Streptococcaceae|Lactococcus	0	0.0144598	0	0	0.00421941	0	0	0.000794492	0	0	0	0	0	0	0	0	0.00110132	0.00718348	0	0	0	0	0	0.00356143	0	0.0383248	0	0	0	0	0.00318556	0	0	0.00031348	0	0	0.000313283	0.00193573	0	0.00182694	0.00289436	0	0	0	0.0103125	0	0	0	0
Bacteria|Firmicutes|Bacilli|Lactobacillales|Streptococcaceae|Streptococcus	0.00251953	0.180472	0.097414	0.188646	0.0992968	0.000832871	0.00146556	0.0222458	0.0124224	0.0044586	0.120741	0.0779577	0.00665602	0.00644167	0.00290621	0.0164694	0.354185	0.111943	0.00130548	0.180381	0.147762	0.0121795	0.185137	0.242178	0.00231252	0.0841565	0.0322006	0.217168	0.0491228	0.22183	0.191399	0.0201299	0.0652941	0.0100313	0.0739949	0.0763139	0.134085	0.217576	0.239289	0.0269058	0.0463097	0.022749	0.0461113	0.0299163	0.253437	0.0296963	0.0164718	0.00449827	0.00370001
Bacteria|Firmicutes|Bacilli|Turicibacterales|Turicibacteraceae|Turicibacter	0	6.88563e-05	0	0	0	0	0	0	0	0	0.000149432	0	0	0	0	0	0	0	0	0	0.000840748	0	0	0	0	0	0.00178185	0.00102801	0	0.00333137	0.000530926	0	0	0.00250784	0.00919589	0	0	0.00522648	0.00793851	0	0	0.000598659	0.000849979	0	0.0003125	0.00112486	0.000265675	0	0
Bacteria|Firmicutes|Clostridia|Clostridiales	0.00176367	0.000137713	0.000251067	0	0.000562588	0	0	0.000794492	0	0	0	0	0	0	0.00501982	0	0	0	0	0	0.000140125	0	0.00456323	0.000508776	0	0.000395101	0.00292733	0.00102801	0.00438596	0.00587889	0.00822936	0.00021645	0.00264706	0.00721003	0.0109068	0.00215983	0.00219298	0.000387147	0.00100806	0.00332171	0.0311143	0.00466954	0.000212495	0.0104603	0.0003125	0.0544432	0.00584485	0.00103806	0.00498079
Bacteria|Firmicutes|Clostridia|Clostridiales|[Mogibacteriaceae]	0.00100781	0	0	0	0	0	0	0	0	0	0	0	0	0	0	0	0	0	0	0	0	0	0	0.000254388	0	0	0	0	0	0.000783853	0	0	0	0	0.000641574	0.000239981	0	0.00058072	0.000126008	0.00265737	0.00241196	0.000359195	0.000212495	0.00292887	0.0003125	0.00314961	0	0.00103806	0.000142308
Bacteria|Firmicutes|Clostridia|Clostridiales|[Mogibacteriaceae]|Mogibacterium	0	0	0	0	0	0	0	0	0	0	0	0	0	0	0	0	0	0	0	0	7.00624e-05	0	0	0	0	0	0	0	0.00219298	0	0	0.00021645	0	0.00031348	0	0	0	0	0	0	0	0	0	0	0	0	0	0	0
Bacteria|Firmicutes|Clostridia|Clostridiales|[Tissierellaceae]|1-68	0	0	0	0	0	0	0	0	0	0	0	0	0	0	0.000264201	0	0	0	0	0	0	0	0	0	0	0	0	0	0	0	0	0	0	0	0	0	0	0	0	0	0	0	0	0	0	0	0	0	0
Bacteria|Firmicutes|Clostridia|Clostridiales|[Tissierellaceae]|Anaerococcus	0	0	0	0	0	0.00638534	0	0.000529661	0	0.000636943	0	0	0	0	0	0	0	0	0	0	0.00210187	0	0	0	0	0.000790202	0	0	0	0	0	0	0	0	0	0	0	0	0	0	0	0	0	0	0	0	0	0	0
Bacteria|Firmicutes|Clostridia|Clostridiales|[Tissierellaceae]|Finegoldia	0	0	0	0	0	0	0	0	0.00029577	0.000318471	0	0	0	0	0	0	0	0	0	0	0	0	0	0	0	0	0	0	0	0	0.000265463	0	0	0	0	0	0	0	0	0	0	0	0	0	0	0	0	0	0
Bacteria|Firmicutes|Clostridia|Clostridiales|[Tissierellaceae]|Gallicola	0	0	0	0	0	0	0	0	0	0	0	0	0	0	0	0	0	0	0	0	0	0	0	0	0	0	0	0	0	0	0	0	0	0	0	0	0	0	0	0	0	0	0	0	0	0	0	0	0
Bacteria|Firmicutes|Clostridia|Clostridiales|[Tissierellaceae]|Helcococcus	0	0	0	0	0	0	0	0	0	0	0	0	0	0	0	0	0	0	0	0	0	0	0	0	0	0	0	0	0	0	0	0	0	0	0	0	0	0	0	0	0	0	0	0	0	0	0	0	0
Bacteria|Firmicutes|Clostridia|Clostridiales|[Tissierellaceae]|Parvimonas	0	0	0	0	0	0	0	0	0	0	0	0	0	0	0	0	0	0	0	0	0	0	0	0	0	0	0	0.000257003	0	0	0	0	0	0	0	0	0	0	0	0	0	0	0	0	0.0003125	0	0	0	0
Bacteria|Firmicutes|Clostridia|Clostridiales|[Tissierellaceae]|Peptoniphilus	0	0	0.000251067	0	0	0	0	0	0	0	0	0	0	0	0	0	0	0	0	0	7.00624e-05	0	0	0	0	0.000790202	0	0	0	0	0	0	0	0	0	0	0	0	0	0	0.000482393	0	0.000212495	0	0	0	0	0	0
Bacteria|Firmicutes|Clostridia|Clostridiales|[Tissierellaceae]|WAL_1855D	0	0	0	0	0	0	0	0	0	0	0	0	0	0	0	0	0	0	0	0	0	0	0	0	0	0.000395101	0	0	0	0	0	0	0	0	0.000213858	0	0	0	0	0	0	0	0	0	0	0	0	0	0
Bacteria|Firmicutes|Clostridia|Clostridiales|Christensenellaceae	0	0	0	0	0	0	0	0	0	0	0	0	0	0	0	0	0	0	0	0	0	0	0	0	0	0	0	0	0	0	0	0	0	0	0.000427716	0	0	0	0	0	0	0	0	0	0.0003125	0.000224972	0.00398512	0	0
Bacteria|Firmicutes|Clostridia|Clostridiales|Christensenellaceae|Christensenella	0	0	0	0	0	0	0	0.000264831	0	0	0	0	0	0	0	0	0	0	0	0	0	0	0	0	0	0	0	0	0	0	0	0	0	0	0.000213858	0	0	0	0	0	0	0	0	0	0	0	0	0	0
Bacteria|Firmicutes|Clostridia|Clostridiales|Clostridiaceae	0.000251953	6.88563e-05	0	0	0.000281294	0	0.0180752	0.000529661	0	0.0226115	0	0	0.000266241	0.000165171	0.000264201	0	0.00991189	0.0077821	0.00130548	0.0117552	0.0748266	0.00160256	0.00065189	0.000763165	0.00396432	0.00750691	0.0220186	0.24698	0.123684	0.0195963	0.00345102	0.00519481	0.0120588	0.0467085	0.0126176	0.25582	0.0134712	0.0286489	0.0432208	0.00813818	0.0209841	0.0125718	0.0820229	0.0271967	0.006875	0.0542182	0.0496812	0.12872	0.0482425
Bacteria|Firmicutes|Clostridia|Clostridiales|Clostridiaceae|Candidatus Arthromitus	0	0	0	0	0	0	0	0	0	0	0	0	0	0	0	0	0	0	0	0	0	0	0	0	0	0	0	0	0	0	0	0	0	0	0	0	0	0	0	0	0	0	0	0	0	0	0	0	0
Bacteria|Firmicutes|Clostridia|Clostridiales|Clostridiaceae|Clostridium	0.00100781	0	0.0210896	0	0.00112518	0	0.0674157	0.000794492	0.00946466	0.0267516	0	0	0.0412673	0	0	0.600103	0.000881057	0	0.546997	0.0101338	0.0117705	0	0.0123859	0	0.420218	0	0.000381825	0.000514007	0.000438596	0.00431119	0	0	0	0	0.00106929	0	0	0	0.000126008	0	0.000482393	0.00107759	0.00871228	0	0	0	0.000265675	0.000346021	0.00796926
Bacteria|Firmicutes|Clostridia|Clostridiales|Clostridiaceae|SMB53	0	0	0	0	0	0	0	0	0	0	0	0	0	0	0	0	0	0	0	0	0	0	0	0	0	0	0	0	0	0	0	0	0	0	0	0.000239981	0	0.000193573	0	0	0	0.000239464	0	0	0	0	0	0.000346021	0
Bacteria|Firmicutes|Clostridia|Clostridiales|Clostridiaceae|Other	0	0	0	0	0	0	0	0.00264831	0	0.000318471	0	0	0	5.5057e-05	0	0	0	0	0	0.00324281	7.00624e-05	0	0	0	0.00066072	0	0.0005091	0.00179902	0.00219298	0.000391926	0	0	0.000294118	0.000626959	0.00598802	0.00383969	0	0.0209059	0.00100806	0	0	0.000838123	0.00148746	0.000209205	0.0003125	0.00247469	0.0010627	0.0017301	0.000284616
Bacteria|Firmicutes|Clostridia|Clostridiales|Dehalobacteriaceae	0	0	0	0	0	0	0	0	0	0	0	0	0	0	0	0	0	0	0	0	0	0	0	0	0	0	0	0	0	0	0	0	0	0	0	0	0	0	0	0	0	0	0	0	0	0	0	0	0
Bacteria|Firmicutes|Clostridia|Clostridiales|Dehalobacteriaceae|Dehalobacterium	0	0	0	0	0	0	0	0	0	0	0	0	0	0	0	0	0	0	0	0	0	0	0	0	0	0	0	0	0	0	0	0	0	0	0	0	0	0	0	0	0	0	0	0	0	0	0	0	0
Bacteria|Firmicutes|Clostridia|Clostridiales|EtOH8	0	0	0	0	0	0	0	0	0	0	0	0	0	0	0	0	0	0	0	0	0	0	0	0	0	0	0	0	0	0	0	0	0	0	0	0	0	0	0	0	0	0	0	0	0	0	0	0	0
Bacteria|Firmicutes|Clostridia|Clostridiales|Eubacteriaceae|Anaerofustis	0	0	0	0	0	0	0	0	0	0	0	0	0	0	0	0	0	0	0	0	0	0	0	0	0	0	0	0	0	0	0	0	0	0	0.000641574	0	0	0	0	0	0	0	0	0.000627615	0	0.000449944	0.00053135	0	0
Bacteria|Firmicutes|Clostridia|Clostridiales|Eubacteriaceae|Pseudoramibacter_Eubacterium	0	0	0	0	0	0	0	0	0	0	0.000149432	0	0	0	0	0	0	0	0	0	0	0	0	0	0	0	0	0	0	0.00862238	0	0	0	0	0	0	0	0.00135501	0	0.00365388	0.000482393	0	0	0	0	0.000224972	0.00345377	0.000346021	0
Bacteria|Firmicutes|Clostridia|Clostridiales|Lachnospiraceae	0.262535	0.000619707	0.0015064	0	0.00225035	0	0	0.0291314	0.00207039	0.0022293	0.000448296	0	0	0	0	0.00102934	0.00330396	0.0131697	0.00156658	0	0.0103692	0	0.00977836	0.00152633	0.0350182	0.0264718	0.505155	0.0141352	0.0982456	0.00881834	0.043536	0.0525974	0.171765	0.317555	0.223054	0.0386369	0.0588972	0.10182	0.0580897	0.144494	0.10082	0.191331	0.0101997	0.279707	0.0934375	0.220022	0.0478215	0.280969	0.0627579
Bacteria|Firmicutes|Clostridia|Clostridiales|Lachnospiraceae|[Ruminococcus]	0.0836483	0.000413138	0.00853628	0.000352609	0.000281294	0	0	0.000264831	0.00029577	0	0.000597729	0	0	0	0.0110964	0.000514668	0.00132159	0.0197546	0	0.0194568	7.00624e-05	0.0310897	0.0697523	0.00101755	0.443013	0.0248913	0.0682194	0.128502	0.0644737	0.141681	0.197239	0.685065	0.0314706	0.0633229	0.0622327	0.240941	0.203321	0.172861	0.0478831	0.0521508	0.0692233	0.023228	0.0662983	0.0108787	0.04375	0.0150731	0.0916578	0.0467128	0.238224
Bacteria|Firmicutes|Clostridia|Clostridiales|Lachnospiraceae|Anaerostipes	0.000755858	6.88563e-05	0	0	0	0	0	0	0	0	0	0	0	0	0	0.000171556	0	0	0.000261097	0	0	0	0	0	0	0	0	0	0	0.00627082	0	0	0	0	0	0	0.000313283	0	0	0	0.00482393	0.000119732	0	0.000209205	0.0003125	0.0150731	0.000265675	0.000346021	0
Bacteria|Firmicutes|Clostridia|Clostridiales|Lachnospiraceae|Blautia	0.251449	0.000481994	0.000753201	0.000352609	0.00168776	0.000277624	0	0.154396	0.00118308	0.00127389	0.000597729	0	0.000798722	5.5057e-05	0	0.000686224	0.0414097	0.00329243	0.00208877	0.00283745	0.00497443	0.000641026	0.0110821	0.0363775	0	0.00276571	0.00840015	0.159599	0.12193	0.0727023	0.207858	0.00627706	0.08	0.121003	0.320359	0.0530358	0.1651	0.144212	0.0826613	0.170902	0.236855	0.171097	0.293668	0.198954	0.4	0.111586	0.290117	0.215225	0.0277501
Bacteria|Firmicutes|Clostridia|Clostridiales|Lachnospiraceae|Coprococcus	0.0131015	0	0	0	0.000562588	0	0	0.000529661	0	0.000318471	0	0	0	0.000110114	0.000264201	0	0.000220264	0.00538761	0.000522193	0.000405351	0.000210187	0.0339744	0.00260756	0.000508776	0.00858936	0.000790202	0.010182	0.00179902	0.0179825	0.0101901	0.0533581	0.00735931	0.0591176	0.0194357	0.011976	0.000719942	0.0181704	0.0112273	0.0333921	0.068095	0.0438977	0.0480125	0.000424989	0.0338912	0.0028125	0.0566929	0.00611052	0.00380623	0.0910773
Bacteria|Firmicutes|Clostridia|Clostridiales|Lachnospiraceae|Dorea	0.104812	0.000137713	0	0	0.000281294	0	0	0.000529661	0.00177462	0.000318471	0.000298864	0	0	0	0	0.000171556	0	0.000897935	0	0.000810701	7.00624e-05	0	0.00065189	0	0	0.000395101	0.000381825	0.0110511	0.00175439	0.00587889	0.0124768	0.0294372	0.0117647	0.0401254	0.0113345	0.0172786	0.00908521	0.00425861	0.00352823	0.0146155	0.0176073	0.000718391	0.00339992	0	0.0121875	0.00269966	0.0225824	0.0145329	0.000996158
Bacteria|Firmicutes|Clostridia|Clostridiales|Lachnospiraceae|Epulopiscium	0	0	0	0	0	0	0	0	0	0	0	0	0	0	0	0	0	0.000598623	0	0	0	0	0	0	0	0	0	0	0	0	0	0	0	0	0	0	0	0	0	0	0	0	0	0	0	0	0	0	0.00113847
Bacteria|Firmicutes|Clostridia|Clostridiales|Lachnospiraceae|Lachnobacterium	0	0	0	0	0	0	0	0	0	0	0	0	0	0	0	0	0	0	0	0	7.00624e-05	0	0	0	0	0	0	0	0	0	0	0	0	0	0	0	0	0	0	0	0	0	0	0	0	0.000224972	0	0	0
Bacteria|Firmicutes|Clostridia|Clostridiales|Lachnospiraceae|Lachnospira	0	0	0	0	0	0	0	0	0	0	0	0	0	0	0	0	0	0	0	0	0	0	0	0	0	0	0	0.00359805	0.0188596	0.000195963	0.000530926	0	0.0364706	0	0	0.000239981	0.000313283	0.000387147	0.031754	0.0011626	0.000723589	0.00395115	0.000212495	0.00334728	0.000625	0.000674916	0.00265675	0.00415225	0.000142308
Bacteria|Firmicutes|Clostridia|Clostridiales|Lachnospiraceae|Moryella	0	0	0	0	0	0	0	0	0	0	0	0	0	0	0	0	0	0	0	0	0	0	0	0	0	0	0	0	0	0	0	0	0	0	0	0	0	0	0	0	0	0	0	0	0	0	0	0	0
Bacteria|Firmicutes|Clostridia|Clostridiales|Lachnospiraceae|Oribacterium	0	0	0	0	0	0	0	0	0	0	0	0	0	0	0	0	0	0	0	0	0	0	0	0	0	0	0	0	0	0	0	0	0	0	0	0	0	0	0	0	0	0	0	0	0	0	0	0	0
Bacteria|Firmicutes|Clostridia|Clostridiales|Lachnospiraceae|Roseburia	0	0	0	0	0	0	0	0	0	0	0	0	0	0	0	0	0	0	0	0	0	0	0	0	0	0	0.00025455	0	0.00394737	0.000391926	0	0	0	0.0326019	0.000427716	0	0	0	0.000504032	0	0.000241196	0.000838123	0	0.00125523	0.0009375	0.000899888	0.000797024	0	0
Bacteria|Firmicutes|Clostridia|Clostridiales|Lachnospiraceae|Other	0.00604686	0	0	0	0	0	0	0.00105932	0	0	0	0	0	0	0	0	0.000440529	0	0.000261097	0	0.139985	0	0.00065189	0	0	0.000395101	0.00216368	0.00102801	0.00219298	0.000391926	0.000265463	0	0	0.00407524	0.00171086	0.000239981	0.000313283	0.000387147	0.000126008	0.000830427	0.000964785	0.0029933	0.00212495	0.00188285	0.001875	0.0015748	0.00132837	0.00138408	0.000284616
Bacteria|Firmicutes|Clostridia|Clostridiales|Peptococcaceae	0	0	0	0	0	0	0	0	0	0	0	0	0	0	0	0	0	0	0	0	0	0	0	0	0	0	0	0	0	0	0	0	0	0	0	0	0	0	0	0	0	0	0	0	0	0	0	0	0
Bacteria|Firmicutes|Clostridia|Clostridiales|Peptococcaceae|Desulfitobacter	0	0	0	0	0	0	0	0	0	0	0	0	0	0	0	0	0	0	0	0	0	0	0	0	0	0	0	0	0	0	0	0	0	0	0	0	0	0	0	0	0	0	0	0	0	0	0	0	0
Bacteria|Firmicutes|Clostridia|Clostridiales|Peptococcaceae|Peptococcus	0	0	0	0	0	0	0	0	0	0	0	0	0	0	0	0	0	0	0	0	0	0	0	0	0	0	0	0	0	0	0	0	0	0	0.000213858	0.000239981	0	0	0	0	0	0	0	0	0	0	0	0	0
Bacteria|Firmicutes|Clostridia|Clostridiales|Peptococcaceae|rc4-4	0	0	0	0	0	0	0	0	0	0	0	0	0	0	0	0	0	0	0	0	0	0	0	0	0	0	0	0	0	0	0	0	0	0	0	0	0	0	0	0	0	0	0	0	0	0	0	0	0
Bacteria|Firmicutes|Clostridia|Clostridiales|Peptostreptococcaceae	0	0	0	0	0	0	0	0	0	0	0	0	0	0	0	0	0	0	0	0	0.000280249	0.00512821	0.0104302	0	0.00033036	0	0.000381825	0.000257003	0.00701754	0.000587889	0	0	0	0	0	0.00455964	0	0	0.000126008	0	0.000482393	0	0.000424989	0	0	0	0.00053135	0.0017301	0.000142308
Bacteria|Firmicutes|Clostridia|Clostridiales|Peptostreptococcaceae|Filifactor	0	0	0	0	0	0	0	0	0	0	0	0	0	0	0	0	0	0	0	0	0	0	0	0	0	0	0	0	0	0	0	0	0	0	0	0	0	0	0	0	0	0	0	0	0	0	0	0	0
Bacteria|Firmicutes|Clostridia|Clostridiales|Peptostreptococcaceae|Peptostreptococcus	0	0	0	0	0	0.00194336	0	0	0	0	0	0	0	0	0	0	0	0.000299312	0	0	0	0	0	0	0	0	0	0	0	0	0	0	0	0	0	0.000239981	0	0	0	0	0.00168837	0	0	0	0	0	0	0	0
Bacteria|Firmicutes|Clostridia|Clostridiales|Peptostreptococcaceae|Other	0	0	0	0	0.000562588	0	0	0	0	0	0	0	0	0	0	0	0	0	0	0	0	0	0	0	0	0	0	0	0	0	0	0	0	0	0	0	0	0	0	0	0	0	0	0	0	0	0	0	0
Bacteria|Firmicutes|Clostridia|Clostridiales|Ruminococcaceae	0.04258	0.000137713	0.000251067	0	0.000843882	0.0174903	0	0.00105932	0.00207039	0.00127389	0.000149432	0.000274499	0.000798722	0.000220228	0	0.000171556	0	0	0.000261097	0.0113498	7.00624e-05	0	0.00391134	0.00178072	0.00033036	0.0015804	0.00394553	0.00231303	0.00701754	0.00725064	0.0148659	0.00021645	0.06	0.0106583	0.0188195	0.000959923	0.00595238	0.00425861	0.00352823	0.0182694	0.0511336	0.0559148	0.00637484	0.00502092	0.0053125	0.0762655	0.022848	0.0193772	0.00327309
Bacteria|Firmicutes|Clostridia|Clostridiales|Ruminococcaceae|Anaerotruncus	0	0	0	0	0	0	0	0	0	0	0	0	0	0	0	0	0	0	0	0	0	0	0	0	0	0	0.00025455	0	0	0	0	0	0.000294118	0	0	0	0	0	0	0.000166085	0.000241196	0	0	0.000209205	0	0	0.000265675	0	0
Bacteria|Firmicutes|Clostridia|Clostridiales|Ruminococcaceae|Faecalibacterium	0.00428319	6.88563e-05	0.000502134	0	0.000562588	0	0	0	0.000591541	0	0.000149432	0	0	0.000220228	0	0.000343112	0.000220264	0	0.00078329	0.0016214	0.000210187	0	0.00260756	0.013737	0	0.00829712	0.000127275	0.00334104	0.113596	0.0313541	0.0106185	0.00021645	0.155588	0.0476489	0.0344311	0.000959923	0.0344612	0.0199381	0.110509	0.0332171	0.11288	0.0460967	0.0278368	0.0361925	0.0228125	0.0895388	0.00770457	0.0100346	0.000426925
Bacteria|Firmicutes|Clostridia|Clostridiales|Ruminococcaceae|Oscillospira	0	0	0	0	0	0	0	0	0.00029577	0	0	0	0	5.5057e-05	0	0	0	0	0	0	0	0.00929487	0	0.000254388	0.00594648	0	0	0.000257003	0.00482456	0.00137174	0.00159278	0.00021645	0.00676471	0.00282132	0.0040633	0	0.00438596	0.00058072	0.00126008	0.0079721	0.00602991	0.00191571	0.000212495	0.00481172	0.0003125	0.00584927	0.0053135	0.00103806	0.00611925
Bacteria|Firmicutes|Clostridia|Clostridiales|Ruminococcaceae|Ruminococcus	0.00176367	6.88563e-05	0.00100427	0	0.000562588	0	0	0.000529661	0	0	0.000597729	0	0	0	0.000792602	0.000343112	0.000220264	0.0026938	0.00078329	0	7.00624e-05	0.00160256	0.00391134	0.00127194	0	0.000395101	0.0104366	0.00514007	0.00175439	0.0307662	0.0127422	0.00021645	0.00352941	0.00250784	0.0442686	0.000719942	0.0150376	0.0795587	0.0652722	0.04667	0.00217077	0.0747126	0.000849979	0.14477	0.013125	0.127784	0.142136	0.00242215	0.00199232
Bacteria|Firmicutes|Clostridia|Clostridiales|Ruminococcaceae|Other	0	0	0	0	0	0	0	0	0	0	0	0	0	0	0	0	0	0	0	0	0	0	0	0	0	0	0	0	0	0	0	0	0	0	0	0	0	0	0	0	0	0	0	0	0	0	0	0	0
Bacteria|Firmicutes|Clostridia|Clostridiales|Veillonellaceae	0	0	0	0	0	0	0	0	0	0	0	0	0	0	0	0	0	0	0	0	0	0	0	0	0	0	0	0	0	0	0	0	0	0	0	0	0	0	0	0	0	0	0	0	0	0	0	0	0
Bacteria|Firmicutes|Clostridia|Clostridiales|Veillonellaceae|Acidaminococcus	0	0	0	0	0	0	0	0	0	0	0	0	0	0	0	0	0	0	0	0	0	0	0	0	0	0	0	0	0	0	0	0	0	0	0	0	0	0	0	0	0	0	0.00212495	0	0	0	0	0	0
Bacteria|Firmicutes|Clostridia|Clostridiales|Veillonellaceae|Dialister	0.000251953	0	0	0	0	0.00360911	0	0	0	0	0	0	0	0	0	0	0	0	0	0	0	0	0	0	0	0	0	0.000257003	0	0.00156771	0	0	0.00147059	0	0.00363559	0	0	0	0.00441028	0	0.00144718	0	0.0176371	0.00230126	0	0.00967379	0.0042508	0.000346021	0
Bacteria|Firmicutes|Clostridia|Clostridiales|Veillonellaceae|Megamonas	0	0	0	0	0	0	0	0	0	0	0	0	0	5.5057e-05	0	0	0	0.000299312	0	0	0	0	0	0	0	0	0	0	0	0	0	0	0	0	0	0	0	0	0.0575857	0	0	0	0	0	0	0	0	0	0
Bacteria|Firmicutes|Clostridia|Clostridiales|Veillonellaceae|Megasphaera	0	0	0	0	0	0	0	0	0	0	0	0	0	0.000110114	0	0	0	0	0	0	0.000770686	0	0	0	0	0	0	0	0	0	0	0	0	0	0	0.000239981	0	0	0.00806452	0	0	0	0	0	0	0	0	0	0
Bacteria|Firmicutes|Clostridia|Clostridiales|Veillonellaceae|Mitsuokella	0	0	0	0	0	0	0	0	0	0	0	0	0	0	0	0	0	0	0	0	0	0	0	0	0	0	0	0	0	0	0	0	0	0	0	0	0	0	0.000126008	0	0	0	0	0	0	0	0	0	0
Bacteria|Firmicutes|Clostridia|Clostridiales|Veillonellaceae|Phascolarctobacterium	0	0	0	0	0	0	0	0	0	0	0	0	0	0	0	0	0	0	0	0	0	0	0	0	0	0	0	0	0	0	0	0	0	0	0	0	0	0	0	0	0	0	0	0	0	0	0	0	0
Bacteria|Firmicutes|Clostridia|Clostridiales|Veillonellaceae|Succiniclasticum	0	0	0	0	0	0	0	0	0	0	0	0	0	0	0	0	0	0	0	0	0	0	0	0	0	0	0	0	0	0	0	0	0	0	0	0	0	0	0	0	0	0	0	0	0	0	0	0	0
Bacteria|Firmicutes|Clostridia|Clostridiales|Veillonellaceae|Veillonella	0	0	0.0361537	0.12976	0	0	0.00683928	0	0.00709849	0.00318471	0.000149432	0	0	0	0.068428	0	0.00594714	0.0703382	0.00104439	0.0802594	0.0340503	0.00769231	0.00782269	0.00686848	0.0016518	0.0169893	0.00369098	0.00950912	0.0109649	0	0.00106185	0.0004329	0.00705882	0.00407524	0	0.00287977	0.0018797	0.000967867	0	0.0068095	0.00120598	0.0029933	0	0.00439331	0.0053125	0	0	0.00346021	0.00213462
Bacteria|Firmicutes|Clostridia|Clostridiales|Other|Other	0.084908	0	0	0	0	0	0.00341964	0	0.00029577	0	0.000149432	0	0	0.000110114	0	0.000171556	0	0	0.000522193	0.000405351	0.000840748	0.000961538	0.00130378	0	0	0.0015804	0.0020364	0.00514007	0.100439	0.000195963	0	0.000649351	0.000882353	0.00783699	0.00491873	0.00695944	0.000313283	0.00174216	0.00126008	0.000498256	0.00192957	0.0202347	0.0040374	0.0468619	0.0115625	0.00944882	0.0172689	0.0083045	0.00355771
Bacteria|Firmicutes|Clostridia|SHA-98	0	0	0	0	0	0	0	0	0	0	0	0	0	0	0	0	0	0	0	0	0	0	0	0	0	0	0	0	0	0	0	0	0	0	0	0	0	0	0	0	0	0	0	0	0	0	0	0	0
Bacteria|Firmicutes|Erysipelotrichi|Erysipelotrichales|Erysipelotrichaceae	0.0624843	6.88563e-05	0.000251067	0	0	0	0.0625305	0.000264831	0.0286897	0	0	0	0	5.5057e-05	0.0015852	0	0	0.000299312	0	0.0016214	7.00624e-05	0.00192308	0.00065189	0.000254388	0.0066072	0.00750691	0.00954563	0.00411205	0.00701754	0.00921027	0.00849482	0.0562771	0.00147059	0.0100313	0.00320787	0.0275978	0.00595238	0.00309717	0.00113407	0.00747384	0.0062711	0.00203544	0.00722482	0.00564854	0.0071875	0.0148481	0.00557917	0.0110727	0.00583464
Bacteria|Firmicutes|Erysipelotrichi|Erysipelotrichales|Erysipelotrichaceae|[Eubacterium]	0.0501386	6.88563e-05	0	0	0	0	0	0.00211864	0	0	0	0	0	0.000165171	0	0	0	0.00299312	0	0.0271585	0.000140125	0.0173077	0.00130378	0.000508776	0.00958044	0.00316081	0.00649103	0.00257003	0.0127193	0.0145013	0.00159278	0.0532468	0.00147059	0.0015674	0.0179641	0.000239981	0.0241228	0.00251645	0.0016381	0.00614516	0.00458273	0.0026341	0.00127497	0.00292887	0.0365625	0.000224972	0.0172689	0.00519031	0.000853849
Bacteria|Firmicutes|Erysipelotrichi|Erysipelotrichales|Erysipelotrichaceae|Allobaculum	0	0	0	0	0	0	0	0	0.00029577	0	0	0	0	0	0	0	0	0	0	0	0	0	0	0	0	0	0	0	0	0	0	0	0	0	0	0	0	0	0	0	0	0	0	0	0	0	0	0	0
Bacteria|Firmicutes|Erysipelotrichi|Erysipelotrichales|Erysipelotrichaceae|Bulleidia	0	0	0	0	0	0	0	0	0	0	0	0	0	0	0	0	0	0	0	0	7.00624e-05	0	0	0	0	0	0	0	0	0	0	0	0	0	0	0	0	0	0	0.000166085	0	0	0	0	0.0003125	0	0	0	0
Bacteria|Firmicutes|Erysipelotrichi|Erysipelotrichales|Erysipelotrichaceae|Catenibacterium	0	0	0	0	0	0	0	0	0	0	0	0	0	0	0	0	0	0	0.000261097	0	0	0	0	0	0	0	0	0	0	0	0	0	0	0	0	0	0	0	0	0	0	0	0	0	0	0	0	0	0
Bacteria|Firmicutes|Erysipelotrichi|Erysipelotrichales|Erysipelotrichaceae|cc_115	0	0	0	0	0	0	0	0	0	0	0	0	0	0	0	0	0	0	0	0	0	0	0	0	0	0	0	0	0	0	0	0	0	0	0	0	0	0	0	0	0	0	0	0	0	0	0	0	0
Bacteria|Firmicutes|Erysipelotrichi|Erysipelotrichales|Erysipelotrichaceae|Clostridium	0	0	0	0	0	0	0	0	0	0	0	0	0	0	0	0	0	0	0	0	0	0	0	0	0	0	0	0	0	0	0	0	0	0	0	0	0	0	0	0	0	0	0	0	0	0	0	0	0
Bacteria|Firmicutes|Erysipelotrichi|Erysipelotrichales|Erysipelotrichaceae|Coprobacillus	0	0	0	0	0	0	0	0	0	0	0	0	0	0	0	0	0	0	0	0	0.0249422	0	0	0	0	0	0	0.000257003	0	0.000391926	0.0103531	0	0	0.00532915	0.00106929	0	0.00156642	0.000193573	0.00743448	0	0.000723589	0	0.000212495	0.000209205	0	0.000899888	0.00478215	0	0.00298847
Bacteria|Firmicutes|Erysipelotrichi|Erysipelotrichales|Erysipelotrichaceae|Holdemania	0.000251953	0	0	0	0	0	0	0	0	0	0	0	0	0	0	0	0	0	0	0	0	0	0	0	0	0	0	0	0	0	0	0	0	0	0	0	0	0	0	0	0	0	0	0	0	0	0	0	0
Bacteria|Firmicutes|Erysipelotrichi|Erysipelotrichales|Erysipelotrichaceae|p-75-a5	0	0	0	0	0	0	0	0	0	0	0	0	0	0	0	0	0	0	0	0	0	0	0	0	0	0	0	0	0	0	0	0	0	0	0	0	0	0	0	0	0	0	0	0	0	0	0	0	0
Bacteria|Firmicutes|Erysipelotrichi|Erysipelotrichales|Erysipelotrichaceae|RFN20	0	0	0	0	0	0	0	0	0	0	0	0	0	0	0	0	0	0	0	0	0	0	0	0	0	0	0	0	0	0	0	0	0	0	0	0	0	0	0	0	0	0	0	0	0	0	0	0	0
Bacteria|Fusobacteria|Fusobacteriia|Fusobacteriales|Fusobacteriaceae|Cetobacterium	0	0	0	0	0	0	0	0	0	0	0	0	0	0	0	0	0	0	0	0	0	0	0	0	0	0	0	0	0	0	0	0	0	0	0	0	0	0	0	0	0	0	0	0	0	0	0	0	0
Bacteria|Fusobacteria|Fusobacteriia|Fusobacteriales|Fusobacteriaceae|Fusobacterium	0	0.000206569	0	0	0	0	0	0	0.00029577	0	0	0	0	0	0	0	0	0	0.000522193	0	0	0.000641026	0	0	0	0.000395101	0.000127275	0	0	0	0	0.00021645	0.000294118	0	0	0.000479962	0	0	0.000126008	0.000166085	0	0	0.000212495	0	0	0	0	0.000692042	0
Bacteria|Fusobacteria|Fusobacteriia|Fusobacteriales|Leptotrichiaceae|Sneathia	0	0	0	0	0	0	0	0	0	0	0	0	0	0	0	0	0	0	0	0	0	0	0	0	0	0	0	0	0	0	0	0	0	0	0	0	0	0	0	0	0	0	0	0	0	0	0	0	0
Bacteria|Proteobacteria|Alphaproteobacteria|RF32	0	0	0	0	0	0	0	0	0	0	0	0	0	0	0	0	0	0	0	0	0	0	0	0	0	0	0	0	0	0	0	0	0	0	0	0	0	0	0	0	0	0	0	0	0	0	0	0	0
Bacteria|Proteobacteria|Alphaproteobacteria|Rhodobacterales|Rhodobacteraceae|Paracoccus	0	0	0	0	0	0	0	0	0	0	0	0	0	0	0	0	0	0	0	0	0	0	0	0	0	0	0	0	0	0	0	0	0	0	0	0	0	0	0	0	0	0	0	0	0	0	0	0	0
Bacteria|Proteobacteria|Alphaproteobacteria|Rhodospirillales|Acetobacteraceae|Acidocella	0	0	0	0	0	0	0	0	0	0	0	0	0	0	0	0	0	0	0	0	0	0	0	0	0	0	0	0	0	0	0	0	0	0	0	0	0	0	0	0	0	0	0	0	0	0	0	0	0
Bacteria|Proteobacteria|Betaproteobacteria|Burkholderiales|Alcaligenaceae|Achromobacter	0	0	0	0	0	0	0	0	0	0	0	0	0	0	0	0	0	0	0	0	0	0	0	0	0	0	0	0	0	0	0	0	0	0	0	0	0	0	0	0	0	0	0	0	0	0	0	0	0
Bacteria|Proteobacteria|Betaproteobacteria|Burkholderiales|Alcaligenaceae|Sutterella	0	0.000137713	0	0	0	0	0	0	0	0	0.000149432	0	0	5.5057e-05	0.0010568	0	0.000220264	0	0	0	0	0.00769231	0	0.00381582	0	0.000395101	0	0	0	0	0.000265463	0	0.0235294	0.00031348	0.000213858	0	0	0	0.000126008	0.00182694	0.00747709	0.000957854	0.00127497	0	0	0.000224972	0	0.000346021	0.00711541
Bacteria|Proteobacteria|Betaproteobacteria|Burkholderiales|Comamonadaceae|Comamonas	0	0	0	0	0	0	0	0	0	0	0	0	0	0	0	0	0	0	0	0	0	0	0	0	0	0	0	0	0	0	0	0	0	0	0	0	0	0	0	0	0	0	0	0	0	0	0	0	0
Bacteria|Proteobacteria|Betaproteobacteria|Burkholderiales|Oxalobacteraceae	0	0	0	0	0	0	0	0	0	0	0	0	0	0	0	0	0	0	0	0	0	0	0	0	0	0	0	0	0	0	0	0	0	0	0	0	0	0	0	0	0	0	0	0	0	0	0	0	0
Bacteria|Proteobacteria|Betaproteobacteria|Burkholderiales|Oxalobacteraceae|Janthinobacterium	0	0	0	0	0	0	0	0	0	0	0	0	0	0	0	0	0	0	0	0	0	0	0	0	0	0	0	0	0	0	0	0	0	0	0	0	0	0	0	0	0	0	0	0	0	0	0	0	0
Bacteria|Proteobacteria|Betaproteobacteria|Burkholderiales|Oxalobacteraceae|Oxalobacter	0	0	0	0	0	0	0	0	0	0	0	0	0	0	0	0	0	0	0	0	0	0	0	0	0	0	0	0	0	0	0	0	0	0	0	0	0	0	0	0	0	0	0	0	0	0	0	0	0
Bacteria|Proteobacteria|Betaproteobacteria|Burkholderiales|Oxalobacteraceae|Other	0	0	0	0	0	0	0	0	0	0	0	0	0	0	0	0	0	0	0	0	0	0	0	0	0	0	0	0	0	0	0	0	0	0	0	0	0	0	0	0	0	0	0	0	0	0	0	0	0
Bacteria|Proteobacteria|Betaproteobacteria|Nitrosomonadales|Nitrosomonadaceae	0	0	0	0	0	0	0	0	0	0	0	0	0	0	0	0	0	0	0	0	0	0	0	0	0	0	0	0	0	0	0	0	0	0	0	0	0	0	0	0	0	0	0	0	0	0	0	0	0
Bacteria|Proteobacteria|Deltaproteobacteria|Desulfovibrionales|Desulfovibrionaceae	0	0	0	0	0	0	0	0	0	0	0	0	0	0	0	0	0	0	0	0	0	0	0	0	0	0	0	0	0	0	0	0	0	0	0	0	0	0	0	0	0	0	0	0	0	0	0	0	0
Bacteria|Proteobacteria|Deltaproteobacteria|Desulfovibrionales|Desulfovibrionaceae|Bilophila	0	0	0	0	0	0	0	0.00105932	0	0	0	0	0	0	0	0	0	0	0	0	0	0	0	0	0	0	0.00025455	0	0	0	0	0	0	0	0	0	0.000626566	0	0	0	0	0	0	0	0	0	0	0	0
Bacteria|Proteobacteria|Deltaproteobacteria|Desulfovibrionales|Desulfovibrionaceae|Desulfovibrio	0	6.88563e-05	0	0	0	0	0	0	0	0	0	0	0	0	0	0	0	0	0	0	0	0	0	0	0	0	0	0	0	0	0	0	0	0	0	0	0	0	0	0	0	0.000119732	0	0	0	0	0	0	0
Bacteria|Proteobacteria|Deltaproteobacteria|Desulfovibrionales|Desulfovibrionaceae|Other	0	0	0	0	0	0	0	0	0	0	0	0	0	0	0	0	0	0	0	0	0	0	0	0	0	0	0	0	0	0	0	0	0	0	0	0	0	0	0	0	0	0	0	0	0	0	0	0	0
Bacteria|Proteobacteria|Epsilonproteobacteria|Campylobacterales|Campylobacteraceae|Campylobacter	0	0	0	0	0	0	0	0	0	0	0	0	0	0	0	0	0	0	0.000261097	0	0	0	0	0	0	0	0	0	0	0	0	0	0	0	0	0	0	0	0	0	0	0	0	0	0	0	0	0	0
Bacteria|Proteobacteria|Gammaproteobacteria|Aeromonadales|Aeromonadaceae	0	0.000413138	0	0	0	0	0	0	0	0	0	0	0	0	0	0	0	0	0	0	0	0	0	0	0	0	0	0	0	0	0	0	0	0	0	0	0	0	0	0	0	0	0	0	0	0	0	0	0
Bacteria|Proteobacteria|Gammaproteobacteria|Aeromonadales|Succinivibrionaceae	0.000251953	0	0	0	0	0	0	0	0	0	0	0	0	0	0	0	0	0	0	0	0	0	0	0	0	0	0	0	0	0	0	0	0	0	0	0	0	0	0	0	0	0	0	0	0	0	0	0	0
Bacteria|Proteobacteria|Gammaproteobacteria|Aeromonadales|Succinivibrionaceae|Succinivibrio	0	0	0	0	0	0	0	0	0	0	0	0	0	0	0	0	0	0	0	0	0	0	0	0	0	0	0	0	0	0	0	0	0	0	0	0	0	0	0	0	0	0	0	0	0	0	0	0	0
Bacteria|Proteobacteria|Gammaproteobacteria|Enterobacteriales|Enterobacteriaceae	0	0.00151484	0.114738	0.516573	0.0165963	0.0927263	0.310699	0.0251589	0.0165631	0.1	0.0313808	0.142465	0.0242279	0.0230689	0.0871863	0.339338	0.035022	0.0407064	0.118538	0.101743	0.0268339	0.0205128	0	0.000763165	0.00264288	0.0146187	0.0106911	0.00488306	0.0118421	0	0	0.0374459	0.00147059	0.0159875	0.000855432	0.151428	0.00689223	0.00174216	0.0093246	0	0.00385914	0	0.0444114	0.000209205	0.0025	0.0128234	0.00053135	0.0017301	0.000284616
Bacteria|Proteobacteria|Gammaproteobacteria|Enterobacteriales|Enterobacteriaceae|Citrobacter	0	0.000344281	0	0	0	0	0	0	0	0	0	0	0	0	0	0	0	0	0	0.00364816	0.000140125	0	0.00065189	0	0.0148662	0.0015804	0	0	0	0	0	0	0	0.0200627	0	0.00311975	0	0	0	0	0	0	0.00424989	0	0	0	0	0	0.00426925
Bacteria|Proteobacteria|Gammaproteobacteria|Enterobacteriales|Enterobacteriaceae|Klebsiella	0.0191484	0.00881361	0	0	0.000562588	0	0.00048852	0.000529661	0	0	0	0	0	0.000440456	0	0.0380854	0.00154185	0	0.313838	0.0332388	0.000910811	0.000320513	0.0104302	0	0	0.000395101	0	0	0	0	0	0	0	0	0	0.0357571	0	0.000387147	0	0	0	0	0.000212495	0	0	0	0	0.000346021	0.00384232
Bacteria|Proteobacteria|Gammaproteobacteria|Enterobacteriales|Enterobacteriaceae|Morganella	0	0	0	0	0	0	0	0	0	0	0	0	0	0	0	0	0	0	0	0	0	0	0	0	0	0	0	0	0	0	0	0	0	0	0	0	0	0	0	0	0	0	0	0	0	0	0	0	0
Bacteria|Proteobacteria|Gammaproteobacteria|Enterobacteriales|Enterobacteriaceae|Proteus	0	0	0	0	0	0	0	0	0	0	0	0	0	0	0	0	0	0	0	0	0	0	0	0	0	0	0	0	0	0	0.000265463	0	0	0.00031348	0	0	0	0	0	0	0	0	0	0	0	0	0.000265675	0	0
Bacteria|Proteobacteria|Gammaproteobacteria|Enterobacteriales|Enterobacteriaceae|Providencia	0	0	0	0	0	0	0	0	0	0	0	0	0	0	0	0	0	0	0	0	0	0	0	0	0	0	0	0	0	0	0	0	0	0	0	0	0	0	0	0	0	0	0	0	0	0	0	0	0
Bacteria|Proteobacteria|Gammaproteobacteria|Enterobacteriales|Enterobacteriaceae|Serratia	0	0.0532948	0	0.00211566	0	0	0	0	0	0	0	0	0	0	0	0	0	0	0	0.000405351	0	0	0	0	0	0	0	0	0	0	0	0	0	0	0	0	0	0	0	0	0	0	0.000212495	0	0	0	0	0	0
Bacteria|Proteobacteria|Gammaproteobacteria|Enterobacteriales|Enterobacteriaceae|Trabulsiella	0	0	0	0	0	0	0	0	0	0	0	0	0	0	0	0	0	0	0	0	0	0	0	0	0	0	0	0	0	0	0	0	0	0	0	0.000239981	0	0	0	0	0	0	0	0.000209205	0	0	0	0	0
Bacteria|Proteobacteria|Gammaproteobacteria|Enterobacteriales|Enterobacteriaceae|Other	0	0	0	0.000705219	0	0	0	0	0	0	0	0	0	0	0	0	0	0	0	0	0	0	0	0	0	0	0	0	0	0	0	0	0	0	0	0	0	0	0	0	0	0	0.000637484	0	0	0	0	0	0
Bacteria|Proteobacteria|Gammaproteobacteria|Pasteurellales|Pasteurellaceae|Aggregatibacter	0	0	0	0	0	0	0	0	0	0	0	0	0	0	0	0	0	0	0	0	0	0	0	0	0	0	0	0	0	0	0	0	0	0	0	0.000959923	0	0	0	0	0	0	0	0	0	0	0	0	0
Bacteria|Proteobacteria|Gammaproteobacteria|Pasteurellales|Pasteurellaceae|Haemophilus	0	0	0	0	0	0	0	0	0.000591541	0.000955414	0	0	0	0.000330342	0	0	0	0.00359174	0.000261097	0.00283745	0.000210187	0	0	0	0.00528576	0	0	0.000257003	0.00131579	0	0	0	0	0	0	0	0	0	0	0	0.000241196	0.000239464	0.00106247	0.000209205	0.0028125	0	0	0.000346021	0
Bacteria|Proteobacteria|Gammaproteobacteria|Pseudomonadales|Moraxellaceae|Acinetobacter	0	0	0	0	0	0	0	0	0	0	0	0	0	0	0	0	0	0	0	0	0	0	0	0	0	0.000395101	0	0	0	0	0	0	0	0	0	0	0	0	0	0	0	0	0	0	0	0	0	0	0
Bacteria|Proteobacteria|Gammaproteobacteria|Pseudomonadales|Moraxellaceae|Enhydrobacter	0	6.88563e-05	0	0	0	0	0	0	0	0	0	0	0	0	0	0	0	0	0	0	0	0	0	0	0	0	0	0	0	0	0	0	0	0	0	0	0	0	0	0	0	0	0	0	0	0	0	0	0
Bacteria|Proteobacteria|Gammaproteobacteria|Pseudomonadales|Pseudomonadaceae|Pseudomonas	0	0	0	0	0	0	0	0	0	0	0	0	0.000266241	0	0	0	0	0	0	0	0	0	0	0	0	0	0	0	0	0	0	0	0	0	0	0	0	0	0	0	0	0	0	0	0	0	0.000265675	0	0
Bacteria|Proteobacteria|Gammaproteobacteria|Xanthomonadales|Xanthomonadaceae	0	0	0	0	0	0	0	0	0	0	0	0	0	0	0	0	0	0	0	0	0	0	0	0	0	0	0	0	0	0	0	0	0	0	0	0	0	0	0	0	0	0	0	0	0	0	0	0	0
Bacteria|Spirochaetes|Spirochaetes|Sphaerochaetales|Sphaerochaetaceae|Sphaerochaeta	0	0	0	0	0	0	0	0	0	0	0	0	0	0	0	0	0	0	0	0	0	0	0	0	0	0	0	0	0	0	0	0	0	0	0	0	0	0	0	0	0	0	0	0	0	0	0	0	0
Bacteria|Spirochaetes|Spirochaetes|Spirochaetales|Spirochaetaceae|Treponema	0	0	0	0	0	0	0	0	0	0	0	0	0	0	0	0	0	0	0	0	0	0	0	0	0	0	0	0	0	0	0	0	0	0	0	0	0	0	0	0	0	0	0	0	0	0	0	0	0
Bacteria|Synergistetes|Synergistia|Synergistales|Dethiosulfovibrionaceae	0	0	0	0	0	0	0	0	0	0	0	0	0	0	0	0	0	0	0	0	0	0	0	0	0	0	0	0	0	0	0	0	0	0	0	0	0	0	0	0	0	0	0	0	0	0	0	0	0
Bacteria|Synergistetes|Synergistia|Synergistales|Dethiosulfovibrionaceae|Pyramidobacter	0	0	0	0	0	0	0	0	0	0	0	0	0	0	0	0	0	0	0	0	0	0	0	0	0	0	0	0	0	0	0	0	0	0	0	0	0	0	0	0	0	0	0	0	0	0	0	0	0
Bacteria|Synergistetes|Synergistia|Synergistales|Synergistaceae	0	0	0	0	0	0	0	0	0	0	0	0	0	0	0	0	0	0	0	0	0	0	0	0	0	0	0	0	0	0	0	0	0	0	0	0	0	0	0	0	0	0	0	0	0	0	0	0	0
Bacteria|Synergistetes|Synergistia|Synergistales|Synergistaceae|Other	0	0	0	0	0	0	0	0	0	0	0	0	0	0	0	0	0	0	0	0	0	0	0	0	0	0	0	0	0	0	0	0	0	0	0	0	0	0	0	0	0	0	0	0	0	0	0	0	0
Bacteria|Tenericutes|Mollicutes|Anaeroplasmatales|Anaeroplasmataceae	0	0	0	0	0	0	0	0	0	0	0	0	0	0	0	0	0	0	0	0	0	0	0	0	0	0	0	0	0	0	0	0	0	0	0	0	0	0	0	0	0	0	0	0	0	0	0	0	0
Bacteria|Tenericutes|Mollicutes|RF39	0	0	0	0	0	0	0	0	0	0	0	0	0	0	0	0	0	0	0	0	0	0	0	0	0	0	0	0	0	0	0	0	0	0	0	0	0	0	0	0.000166085	0	0	0	0	0	0	0	0	0
Bacteria|Tenericutes|RF3|ML615J-28	0	0	0	0	0	0	0	0	0	0	0	0	0	0	0	0	0	0	0	0	0	0	0	0	0	0	0	0	0	0	0	0	0	0	0	0	0	0	0	0	0	0	0	0	0	0	0	0	0
Bacteria|TM7|TM7-3	0	0	0	0	0	0	0	0	0	0	0	0	0	0	0	0	0	0	0	0	0	0	0	0	0	0	0	0	0	0	0	0	0	0	0	0	0	0	0	0	0	0	0	0	0	0	0	0	0
Bacteria|TM7|TM7-3|CW040	0	0	0	0	0	0	0	0	0	0	0	0	0	0	0	0	0	0	0	0	0	0	0	0	0	0	0	0	0	0	0	0	0	0	0	0	0	0	0	0	0	0	0	0	0	0	0	0	0
Bacteria|Verrucomicrobia|Verrucomicrobiae|Verrucomicrobiales|Verrucomicrobiaceae|Akkermansia	0	0	0	0	0	0	0	0	0	0	0	0	0	0	0	0	0	0	0	0	0	0.00544872	0	0	0	0	0	0	0.000877193	0	0	0	0.00970588	0	0.00470488	0	0	0.00154859	0	0.00332171	0	0.00155651	0	0	0.000625	0.0015748	0.000265675	0.000346021	0
Unassigned|Other|Other|Other|Other|Other	0	0.000206569	0	0	0	0	0	0	0	0	0	0.000274499	0	0.000385399	0.000264201	0	0	0	0	0.000405351	0.000140125	0.000320513	0	0.000254388	0	0	0	0	0	0	0	0	0	0	0	0	0	0	0.000378024	0	0.000482393	0	0	0	0	0.000224972	0	0	0
[truncated: 322 more columns]
