# Supplementary material for: Age-related changes in gut microbiota composition from newborn to centenarian: a cross-sectional study
Source: BMC Microbiol. 2016 May 25;16:90. doi: 10.1186/s12866-016-0708-5 (PMC4879732; doi:10.1186/s12866-016-0708-5)
Supplement: Additional file 16: — Bacterial strains used in this study. (XLSX 855 kb) [file 12866_2016_708_MOESM16_ESM.xlsx]

## Sheet: Additional file 2
Additional file 2. Bacterial strains used in this study
species	strain
Parabacteroides distasonis	JCM 5825
Bifidobacterium longum	JCM 1217
Escherichia coli	JCM 1649
Blautia producta	JCM 1471
Bacteroides uniformis	JCM 5828

## Sheet: Additional file12
			K10543	K10544	K10545
0.0191781	1	0.0310442	0.000207354	1.58169e-05	8.72705e-05
0.055	1	0.013749	4.62517e-05	4.53553e-05	4.58826e-05
0.166667	1	0.00120028	5.41302e-06	3.29488e-06	3.29488e-06
0.166667	1	0.0539746	0.000180599	0.000179574	0.000179574
0.25	1	0.00405903	1.58123e-05	1.2389e-05	1.2389e-05
0.25	1	0.000275914	1.49198e-06	6.33581e-07	6.33581e-07
0.25	1	0.0473037	0.000157679	0.000157679	0.000157679
0.333333	1	0.0266312	0.000264134	1.02914e-06	1.1492e-06
0.333333	1	0.0005178	4.08346e-06	2.52585e-07	8.41951e-07
0.333333	1	0.000550872	4.40698e-06	5.50872e-07	5.50872e-07
0.333333	1	0.000499532	2.88401e-06	1.05566e-06	1.05566e-06
0.333333	1	0.000206365	6.4489e-07	7.73868e-07	6.4489e-07
0.416667	2	0.000325053	1.08351e-06	1.08351e-06	1.08351e-06
0.416667	1	0.000906604	4.94511e-06	2.06046e-06	2.06046e-06
0.5	2	0.0331164	0.000111683	0.000109741	0.000109741
0.5	2	0.0122362	0.000112419	4.97123e-06	4.97123e-06
0.526027	1	0.000527865	1.81241e-06	1.65383e-06	1.81241e-06
0.583333	2	0.00052875	4.23e-06	2.44038e-07	8.13462e-07
0.666667	2	0.0776784	0.000259779	0.000258289	0.000258715
0.75	2	0.0362611	0.000124505	0.000119053	0.000119053
0.821918	2	0.00436618	1.67073e-05	1.39235e-05	1.3031e-05
0.833333	2	0.000773613	3.8025e-06	1.96681e-06	1.96681e-06
0.916667	2	0.0101498	4.98807e-05	2.39315e-05	2.76854e-05
1	2	0.00973709	9.72004e-05		1.70527e-07
1	2	0.00320534	1.01091e-05	8.81467e-06	1.31296e-05
1.25	3	0.00109278	1.03482e-05	2.42631e-07	3.36987e-07
1.41667	3	0.0240315	0.000239155		1.16001e-06
1.66667	3	0.0168288	0.000167172	2.57689e-07	8.58965e-07
1.75	2	0.00295213	1.337e-05	6.88016e-06	9.27114e-06
2	3	0.0149352	0.000141707	5.36432e-07	7.10772e-06
2	3	0.0123698	0.00012217		1.5276e-06
2	3	0.0184397	0.000159146	1.18022e-05	1.34492e-05
2	3	0.0310295	0.000309887	1.06442e-07	3.01585e-07
2	3	0.0253772	0.000252772		9.99845e-07
2	3	0.000155755	9.82454e-07		5.75095e-07
3	3	0.0215731	0.000112172	5.17793e-05	5.17793e-05
3	3	0.0185705	0.000185299	6.08337e-08	3.44724e-07
3	3	0.0237777	0.000226414	2.17338e-06	9.18919e-06
3	3	0.0324287	0.000318336	8.05793e-07	5.14468e-06
3	3	0.0174897	0.000170788	1.40221e-06	2.70705e-06
3	3	0.0234647	0.000214983		1.96645e-05
3	3	0.025046	0.000203937	1.3908e-07	4.63831e-05
3	3	0.0396808	0.000384916	5.75906e-06	6.1332e-06
3	3	0.017182	0.000162103	9.80781e-07	8.73621e-06
4	4	0.0146984	0.000141884	1.74526e-06	3.35523e-06
4	4	0.0328592	0.000302963	2.53241e-06	2.30965e-05
4	4	0.0401404	0.000399872	3.28145e-07	1.2032e-06
5	4	0.0255506	0.000213553	3.33622e-07	4.16194e-05
5	4	0.0289278	0.000282538	2.55922e-07	6.48337e-06
5	4	0.0189564	0.000158538		3.10259e-05
5	4	0.0308738	0.000293675	1.15132e-06	1.39118e-05
5	4	0.00704004	4.51488e-05	1.0377e-05	1.48746e-05
6	4	0.0165805	0.00016147	1.11271e-06	3.22222e-06
8	4	0.0162114	0.000160715	4.30439e-07	9.68488e-07
8	4	0.00025013	1.60937e-06		8.91938e-07
8	4	0.0296698	0.000277849		1.88486e-05
9	4	0.0253062	0.000247802	2.36161e-06	2.89864e-06
9	4	0.0342766	0.000339761	7.64798e-07	2.23977e-06
10	10	0.0273743	0.000210924		6.28199e-05
10	10	0.0211892	0.000208281	3.82369e-07	3.22889e-06
11	10	0.0238597	0.000238597
12	10	0.0180312	0.000157947	2.02978e-06	2.03354e-05
12	10	0.0181824	0.000140481		4.1343e-05
14	10	0.0156862	0.00015677	4.62465e-08	4.62465e-08
17	10	0.0270046	0.000269798		2.48343e-07
18	10	0.0213593	0.000201829	1.75148e-07	1.1589e-05
18	10	0.00263297	1.03151e-05	7.34296e-06	8.67168e-06
19	10	0.033242	0.000307859	5.05074e-07	2.40555e-05
20	20	0.0233283	0.000204897	2.5715e-07	2.81289e-05
21	20	0.0229656	0.000216571	4.37724e-08	1.30405e-05
21	20	0.0391013	0.000350593	4.62117e-08	4.03736e-05
21	20	0.0255681	0.00025153	2.87432e-07	3.86436e-06
22	20	0.00599293	5.49625e-05	1.05724e-06	3.90957e-06
22	20	0.0374525	0.000368049		6.47648e-06
22	20	0.0295822	0.000295099	3.61391e-07	3.61391e-07
23	20	0.025883	0.000238231		2.05988e-05
23	20	0.0432687	0.000236187	7.20842e-05	0.000124416
23	20	0.029983	0.000293025	5.83328e-07	6.22216e-06
24	20	0.0287354	0.000277757	2.62287e-06	6.97488e-06
25	20	0.0153663	0.000115891	4.64339e-07	3.73082e-05
25	20	0.0174427	0.000172162	7.34428e-07	1.53006e-06
25	20	0.0222107	0.000213446	3.68027e-08	8.6241e-06
26	20	0.0149674	0.00011799	4.69965e-07	3.12135e-05
26	20	0.0426223	0.000425976		2.47516e-07
26	20	0.0210695	0.000202278	1.0633e-06	7.35447e-06
26	20	0.0164222	0.000163077	2.59271e-07	8.85843e-07
26	20	0.0209248	0.000193594	9.79397e-07	1.46746e-05
26	20	0.023893	0.000215206	6.19793e-07	2.31045e-05
26	20	0.0302188	0.00029961	8.9049e-07	1.68698e-06
27	20	0.0192119	0.000176444		1.56746e-05
27	20	0.00901603	7.80211e-05	8.83924e-07	1.12553e-05
27	20	0.0274122	0.000237968	2.02263e-07	3.59523e-05
28	20	0.0352027	0.000323381		2.8646e-05
28	20	0.0167748	0.000140336	5.58157e-07	2.68535e-05
28	20	0.0219759	0.000192471	8.6476e-07	2.64232e-05
28	20	0.0312078	0.000285135	1.6247e-07	2.67805e-05
28	20	0.0226449	0.000177535	1.12615e-06	4.7788e-05
28	20	0.0230038	0.000229638		4.00067e-07
28	20	0.0201157	0.000182153	4.35881e-08	1.89608e-05
28	20	0.0181828	0.000163044	4.74541e-07	1.83094e-05
28	20	0.0170318	0.000142056	1.55285e-07	2.81065e-05
28	20	0.00683447	5.68677e-05	3.24958e-07	1.1152e-05
29	20	0.0182031	0.000155723		2.63089e-05
29	20	0.013762	0.000131351	7.14231e-07	5.55513e-06
29	20	0.0280768	0.000278212	6.66908e-07	1.88957e-06
29	20	0.0289037	0.000282077	7.43286e-07	6.21657e-06
29	20	0.0282096	0.000243017	4.47112e-06	3.46078e-05
29	20	0.0163683	0.000146051	2.64727e-07	1.73672e-05
30	30	0.0332685	0.000295287	2.17536e-07	3.71805e-05
30	30	0.0356212	0.000266523	2.63919e-07	8.94246e-05
30	30	0.0256301	0.000207234	5.8194e-08	4.9009e-05
30	30	0.0208089	0.000200298	7.66398e-07	7.02532e-06
30	30	0.0080183	6.93655e-05	7.26551e-07	1.0091e-05
30	30	0.0242374	0.000203163	1.81257e-06	3.73977e-05
31	30	0.0410458	0.000407818	6.599e-08	2.57361e-06
31	30	0.00201107	2.01107e-05
31	30	0.0329008	0.000325857	1.08055e-07	3.04354e-06
31	30	0.0309554	0.00029364	5.79735e-07	1.5334e-05
31	30	0.0225612	0.000208332		1.72801e-05
31	30	0.0206335	0.000204304	2.43715e-07	1.78724e-06
31	30	0.0218272	0.000193416	3.86512e-08	2.48173e-05
31	30	0.0191998	0.000182896	2.22719e-07	8.87861e-06
31	30	0.0344805	0.000250016	1.7897e-08	9.47705e-05
31	30	0.0361801	0.000357975	9.89393e-07	2.83626e-06
32	30	0.0284581	0.000250685	1.65886e-06	3.22372e-05
32	30	0.0382323	0.000335106	8.97939e-07	4.63187e-05
32	30	0.0189555	0.000156142	2.90288e-06	3.05105e-05
32	30	0.00780688	6.98138e-05		8.255e-06
32	30	0.0354386	0.000329465	5.55173e-07	2.43659e-05
32	30	0.0199975	0.000142283	4.02563e-07	5.72897e-05
32	30	0.0226419	0.000225258		1.16073e-06
32	30	0.00192816	8.17489e-06	3.44116e-06	7.66556e-06
32	30	0.0168817	0.000136016	2.05681e-06	3.07438e-05
32	30	0.0467501	0.000452657	1.81304e-06	1.30313e-05
33	30	0.0309215	0.000252901	9.47829e-07	5.53656e-05
33	30	0.0201176	0.000195263	2.54617e-07	5.65816e-06
33	30	0.0206041	0.000179337	8.53761e-07	2.585e-05
33	30	0.031565	0.000279152	4.30902e-07	3.60665e-05
33	30	0.0139381	0.000117956	3.83528e-07	2.10408e-05
33	30	0.0294645	0.000287687	9.84458e-07	5.9734e-06
33	30	0.0229836	0.000186368		4.34682e-05
33	30	0.000570094	5.28038e-06	2.10281e-07	2.10281e-07
33	30	0.0179084	0.000134507		4.4577e-05
33	30	0.0156132	0.000149838	6.87448e-07	5.607e-06
33	30	0.0209842	0.000200493	3.06201e-08	9.31871e-06
33	30	0.0111938	0.000110878	4.89239e-07	5.70779e-07
33	30	0.0201322	0.000165812	3.4144e-07	3.51684e-05
33	30	0.0317871	0.000200078	7.02542e-07	0.00011709
34	30	0.0336404	0.000318932		1.74723e-05
34	30	0.0315934	0.000292077	2.13597e-06	2.17207e-05
34	30	0.0248576	0.000181305	6.61678e-07	6.66089e-05
34	30	0.0225738	0.000187066		3.86714e-05
34	30	0.0269227	0.000267465	1.2738e-07	1.63472e-06
34	30	0.025367	0.00014602	3.83894e-06	0.000103811
34	30	0.0388769	0.000388127	2.85108e-07	3.56385e-07
34	30	0.0257367	0.000223612	1.30752e-06	3.24482e-05
34	30	0.0243614	0.000220991	5.75164e-07	2.2048e-05
34	30	0.0263247	0.000231349		3.18975e-05
34	30	0.0251682	0.000247704	2.74363e-07	3.70389e-06
34	30	0.0271292	0.000228499	1.72799e-07	4.26205e-05
34	30	0.0223448	0.000184962	1.36235e-07	3.83501e-05
34	30	0.0219942	0.000217102	4.07292e-07	2.43244e-06
34	30	0.0257464	0.000248138	6.96528e-07	8.62877e-06
35	30	0.0407526	0.000300587	2.23173e-05	8.4621e-05
35	30	0.0146083	0.000137462		8.62135e-06
35	30	0.0314834	0.000312986	2.80289e-07	1.56787e-06
35	30	0.0105154	9.80647e-05	1.19791e-06	5.89161e-06
35	30	0.0146239	0.000134955		1.12849e-05
35	30	0.0377437	0.000344118	5.55327e-07	3.27643e-05
35	30	0.0188678	0.000187782	4.48167e-07	4.48167e-07
35	30	0.0469457	0.000456191	3.4608e-07	1.29203e-05
35	30	0.0237876	0.000234084	9.89192e-07	2.80271e-06
35	30	0.0197535	0.000174263	5.3996e-07	2.27323e-05
35	30	0.0197895	0.000159258	1.89706e-07	3.84471e-05
36	30	0.0326355	0.000289989	7.33319e-06	2.90331e-05
36	30	0.0193014	0.00019	4.75769e-07	2.53744e-06
36	30	0.0296291	0.000241088	2.18484e-07	5.49851e-05
36	30	0.0192353	0.000191712	3.20578e-07	3.20578e-07
36	30	0.01849	0.000153027		3.18725e-05
36	30	0.049559	0.00049282	1.01141e-06	1.75792e-06
36	30	0.00256308	1.69836e-05	3.10676e-06	5.54039e-06
37	30	0.0403503	0.000397354	1.50584e-06	4.64301e-06
37	30	0.0143153	0.000141558		1.5942e-06
37	30	0.026865	0.00026435	6.00113e-07	3.70069e-06
37	30	0.0138132	0.000100944		3.71879e-05
37	30	0.0226919	0.00021509	3.50493e-06	8.32422e-06
37	30	0.029194	0.000287849	2.3038e-08	4.06812e-06
37	30	0.0266289	0.000251837		1.44525e-05
37	30	0.0353733	0.00030387	3.97492e-07	4.94657e-05
37	30	0.0198908	0.000166566	7.34474e-07	3.16069e-05
38	30	0.028567	0.000235992	1.65037e-06	4.80281e-05
38	30	0.0255099	0.000253693		1.40611e-06
38	30	0.0127996	7.27573e-05	5.70645e-08	5.51814e-05
38	30	0.0258887	0.000253989	1.50365e-06	3.3946e-06
39	30	0.030529	0.000299425	1.78925e-06	4.07551e-06
39	30	0.0327699	0.000271013	3.31819e-07	5.63539e-05
40	40	0.0353562	0.000282079	5.22408e-07	7.09605e-05
40	40	0.00269923	2.48752e-05		2.11704e-06
40	40	0.0285598	0.000275515	5.2316e-07	9.55956e-06
40	40	0.0248067	0.000247015	3.15323e-07	7.3671e-07
40	40	0.0263648	0.000202393	9.73837e-07	6.02805e-05
40	40	0.0166837	0.000109626	1.65431e-07	5.70461e-05
40	40	0.0319425	0.0002346	2.92497e-08	8.47949e-05
41	40	0.0272295	0.000271898		3.97047e-07
41	40	0.0176373	0.000169668	7.2573e-07	5.97902e-06
41	40	0.0204485	0.000161822		4.26632e-05
41	40	0.0420538	0.000235621	1.26492e-05	0.000172268
41	40	0.0131524	0.000115052	3.64452e-06	1.28273e-05
42	40	0.0346974	0.000331558		1.54165e-05
42	40	0.0295541	0.000294916		6.25484e-07
43	40	0.0164952	0.000160978	8.6019e-07	3.11307e-06
44	40	0.0194331	0.000177958	1.21432e-07	1.62516e-05
44	40	0.0293265	0.000246807	3.43121e-08	4.64242e-05
44	40	0.0152329	0.00015208		2.49439e-07
44	40	0.0226215	0.000212025	8.88958e-07	1.33014e-05
45	40	0.0332363	0.000239616	3.9796e-07	9.23487e-05
45	40	0.0313536	0.000311706	2.88973e-07	1.54119e-06
45	40	0.0226446	0.000215959		1.04874e-05
45	40	0.0381987	0.000352181	9.6773e-08	2.97093e-05
45	40	0.0271681	0.000260763	3.17539e-08	1.08863e-05
46	40	0.0268997	0.000224662	1.36606e-06	4.29687e-05
46	40	0.020483	9.7458e-05	1.03449e-06	0.000106337
47	40	0.032013	0.000311261	9.97677e-07	7.87056e-06
47	40	0.0240509	0.000212173	7.19183e-07	2.76166e-05
48	40	0.0301769	0.000230074	3.31601e-08	7.16616e-05
48	40	0.0230725	0.000215716	5.18548e-07	1.44905e-05
48	40	0.0249121	0.000220419	8.32468e-07	2.78696e-05
48	40	0.0151121	0.000127189		2.39322e-05
49	40	0.0315037	0.000258907	5.00911e-07	5.5629e-05
49	40	0.0326288	0.000323575	1.36228e-07	2.57698e-06
50	50	0.0146129	0.00012476	6.38814e-08	2.13045e-05
50	50	0.0210781	0.00018415	3.27162e-08	2.65982e-05
50	50	0.0280301	0.000273188	1.749e-06	5.36321e-06
51	50	0.023183	0.000230361		1.46924e-06
51	50	0.0246753	0.00022305	7.46956e-08	2.36287e-05
51	50	0.021093	0.000184033	2.33028e-07	2.66645e-05
51	50	0.014236	0.000125774		1.65858e-05
51	50	0.0240779	0.000236065	3.34764e-07	4.37983e-06
51	50	0.0290926	0.000279949	5.62701e-08	1.09211e-05
52	50	0.0226306	0.000203007	1.76784e-06	2.15314e-05
52	50	0.0331831	0.000265438	6.00369e-06	6.039e-05
52	50	0.0195664	0.000177211	6.65034e-07	1.77871e-05
53	50	0.0116482	8.5107e-05	1.20448e-07	3.1254e-05
53	50	0.0242249	0.000238131	2.87317e-07	3.8309e-06
54	50	0.0146882	0.000124865	1.67932e-06	2.03379e-05
54	50	0.00547346	4.43596e-05	2.52136e-07	1.01228e-05
55	50	0.028074	0.000119042	2.07093e-06	0.000159627
55	50	0.0229563	0.000193171	1.2311e-06	3.51609e-05
55	50	0.0309186	0.000289813	1.44846e-06	1.79247e-05
56	50	0.0256852	0.000217793	8.77727e-07	3.81811e-05
56	50	0.0184189	0.000179095		5.09397e-06
57	50	0.015485	0.000124644	9.25442e-07	2.928e-05
57	50	0.0255159	0.000214947		4.02123e-05
57	50	0.0280692	0.000234297	3.48109e-07	4.60471e-05
59	50	0.0280401	0.000236985		4.34161e-05
60	60	0.0163924	0.000152129	1.43995e-06	1.03551e-05
60	60	0.0349981	0.000342341		7.64031e-06
60	60	0.0418564	0.000311829	2.48744e-05	8.18608e-05
60	60	0.0314144	0.000288846	6.55691e-07	2.46431e-05
60	60	0.0365411	0.000336292	1.9224e-07	2.89274e-05
60	60	0.0326536	0.000306988	9.02584e-07	1.86459e-05
60	60	0.0189184	0.000176494	4.65196e-07	1.22243e-05
60	60	0.0250717	0.00024253	3.10183e-06	5.08522e-06
61	60	0.0213187	0.00018709	1.51388e-06	2.45825e-05
61	60	0.0198679	0.000187141	3.27561e-07	1.12099e-05
62	60	0.0214798	0.000164801	1.9426e-06	4.80544e-05
62	60	0.0158028	0.000146468	4.31168e-07	1.11295e-05
62	60	0.0346814	0.000260099	5.04044e-06	8.16746e-05
62	60	0.0183214	0.000161189	1.63153e-06	2.03941e-05
63	60	0.0165796	0.000146142	5.69682e-07	1.90843e-05
63	60	0.0263531	0.000220969		4.25617e-05
63	60	0.0245407	0.000222438	1.44654e-06	2.15227e-05
64	60	0.031127	0.00030714	6.46383e-07	3.48329e-06
65	60	0.0166536	0.000160765	8.27678e-07	4.94308e-06
65	60	0.0152537	0.000130243	3.28425e-07	2.19658e-05
65	60	0.00944576	8.28787e-05	3.7184e-06	7.86051e-06
65	60	0.0253648	0.000215919	1.58455e-06	3.61447e-05
65	60	0.02034	0.000200302	3.43952e-08	3.06404e-06
66	60	0.0266984	0.000256427	2.25729e-07	1.03318e-05
66	60	0.0200652	0.000152703	1.28495e-05	3.50997e-05
67	60	0.0243952	0.000224146	3.23138e-07	1.94825e-05
68	60	0.0148073	0.000133177	2.9162e-06	1.198e-05
69	60	0.0131431	7.97492e-05	3.38218e-06	4.82991e-05
71	70	0.0170528	0.00015984	3.31952e-06	7.36833e-06
74	70	0.0201463	0.000153203	3.25346e-06	4.50062e-05
75	70	0.0191676	0.000175628	5.82381e-07	1.54655e-05
76	70	0.0223288	0.000154657	1.21585e-05	5.64722e-05
77	70	0.0281986	0.000255469		2.65168e-05
77	70	0.0176094	0.000151781	1.5746e-06	2.27387e-05
77	70	0.0270169	0.000201475	7.57285e-07	6.79372e-05
77	70	0.00924981	7.05789e-05	2.47746e-06	1.94417e-05
77	70	0.026029	0.000252699	1.87322e-06	5.71845e-06
78	70	0.0194032	0.000148263	4.7593e-07	4.52926e-05
78	70	0.0319128	0.000152451	5.96304e-05	0.000107046
78	70	0.00925086	8.29789e-05	1.17824e-06	8.35152e-06
79	70	0.0123306	0.000118792	3.51717e-07	4.16198e-06
79	70	0.0190612	0.000156368	1.40812e-05	2.01628e-05
79	70	0.014119	0.000127208	2.79017e-06	1.11923e-05
80	80	0.0263815	0.0002121	7.49027e-06	4.42255e-05
80	80	0.0171342	0.000118772	2.33646e-06	5.0234e-05
80	80	0.0166593	0.000131392	7.72839e-06	2.74728e-05
80	80	0.00404204	1.61635e-05	9.81586e-06	1.4441e-05
80	80	0.0225779	0.000206889	5.98345e-06	1.29066e-05
81	80	0.0202786	0.000178546	1.42814e-07	2.4097e-05
81	80	0.0243764	0.00018593	4.68062e-06	5.31534e-05
81	80	0.0163666	0.000124633	1.74951e-06	3.72838e-05
81	80	0.0140543	0.000111564	7.15369e-06	2.18255e-05
81	80	0.015382	0.000136669	8.65574e-07	1.6285e-05
81	80	0.0209437	0.000171099	8.432e-07	3.74943e-05
81	80	0.0243766	0.000190719	2.24627e-05	3.05843e-05
81	80	0.0167246	0.000151698	2.21453e-06	1.33339e-05
81	80	0.0346238	0.00016377	7.39853e-05	0.000108483
81	80	0.0240093	0.000118487	3.93175e-05	8.22884e-05
81	80	0.0270677	0.000242362	9.64644e-06	1.8669e-05
81	80	0.0193316	0.000151401	2.04578e-05	2.14571e-05
82	80	0.0160581	0.000126793	1.42848e-05	1.95029e-05
82	80	0.0162159	0.000134333	7.97743e-06	1.98485e-05
82	80	0.0178876	0.000104736	1.90807e-05	5.50594e-05
83	80	0.0141858	0.000133103	1.3915e-06	7.36334e-06
83	80	0.0365946	0.000293835	2.30979e-05	4.90139e-05
83	80	0.0260983	0.000208779	7.69998e-06	4.45047e-05
83	80	0.0227869	0.000109684	5.58442e-05	6.23407e-05
83	80	0.0161018	0.000108744	1.40373e-05	3.82366e-05
83	80	0.024715	0.000164992	4.09594e-05	4.11983e-05
83	80	0.0106113	7.86452e-05	1.29137e-05	1.4554e-05
84	80	0.0247452	0.00016962	2.66406e-05	5.11904e-05
84	80	0.0168585	0.000159522	2.66788e-06	6.39582e-06
84	80	0.0329651	0.000150762	8.52775e-05	9.36115e-05
84	80	0.0256024	0.000151206	4.442e-05	6.03976e-05
84	80	0.0219322	0.000159205	1.77344e-05	4.23829e-05
85	80	0.0232306	0.000210221	1.39997e-06	2.06854e-05
85	80	0.00763905	2.1597e-05	9.84334e-06	4.49502e-05
85	80	0.0140913	0.000129006	1.1362e-06	1.07702e-05
85	80	0.0513555	0.000502097	1.46099e-06	9.99762e-06
85	80	0.000676677	4.72859e-06	8.15274e-07	1.22291e-06
85	80	0.0145214	0.000101437	1.02587e-05	3.35183e-05
85	80	0.0314482	0.000303041	4.69618e-06	6.74452e-06
85	80	0.0557057	0.000222276	0.000166387	0.000168395
86	80	0.0181508	0.000151851	3.1114e-06	2.65457e-05
86	80	0.00829146	6.91767e-05	2.22612e-07	1.35153e-05
86	80	0.0128193	0.000105858	4.99975e-06	1.73359e-05
87	80	0.0307711	0.000293525	5.85087e-06	8.33546e-06
87	80	0.0322982	0.000157199	7.95319e-05	8.6251e-05
88	80	0.0236526	0.000193992	1.53902e-05	2.71434e-05
88	80	0.0260061	0.000257155	1.28605e-06	1.61947e-06
89	80	0.00526968	3.17144e-05	7.49905e-06	1.34834e-05
90	90	0.0144057	0.000124794	4.61639e-06	1.46468e-05
91	90	0.0159119	0.000106952	2.25361e-05	2.96302e-05
91	90	0.0441935	0.000161133	0.000137364	0.000143438
91	90	0.0195183	0.000121575	2.68337e-05	4.67749e-05
92	90	0.0224494	0.000119556	5.05963e-05	5.43415e-05
92	90	0.0416926	0.000337877	3.71082e-05	4.19408e-05
93	90	0.020949	0.000138651	1.45686e-05	5.62705e-05
93	90	0.01143	0.000100192	2.85245e-06	1.12553e-05
94	90	0.00999191	7.96178e-05	8.58558e-06	1.17157e-05
94	90	0.0350653	0.000339879	2.45928e-06	8.31472e-06
94	90	0.0224276	0.000106487	5.5723e-05	6.20655e-05
94	90	0.0192964	0.000173646	3.64266e-06	1.56754e-05
95	90	0.0115732	7.34359e-05	1.2355e-05	2.99412e-05
95	90	0.0239181	0.000207801	1.06931e-05	2.06868e-05
98	90	0.0452162	0.000185259	0.000133313	0.00013359
98	90	0.0253674	0.000187082	2.00977e-05	4.64939e-05
98	90	0.0242915	0.000171988	1.49116e-05	5.60151e-05
98	90	0.0092719	6.21149e-05	9.49046e-06	2.11136e-05
98	90	0.0131299	9.2735e-05	7.88707e-06	3.06767e-05
100	100	0.0060326	4.20154e-05	6.55823e-06	1.17524e-05
100	100	0.00056642	3.99657e-06	4.60037e-07	1.2076e-06
100	100	0.0196148	6.83493e-05	6.14793e-05	6.63195e-05
101	100	0.00612751	2.77915e-05	1.0844e-05	2.26396e-05
103	100	0.0110502	0.000103229	9.06966e-07	6.36572e-06
104	100	0.0100961	8.47504e-05	2.15433e-06	1.40564e-05

## Sheet: Sheet1
	k__Bacteria;p__Firmicutes;c__Bacilli;o__Lactobacillales;f__Streptococcaceae;g__Streptococcus	k__Bacteria;p__Firmicutes;c__Clostridia;o__Clostridiales;f__Lachnospiraceae;g__Blautia	k__Bacteria;p__Actinobacteria;c__Actinobacteria;o__Bifidobacteriales;f__Bifidobacteriaceae;g__Bifidobacterium	k__Bacteria;p__Bacteroidetes;c__Bacteroidia;o__Bacteroidales;f__Bacteroidaceae;g__Bacteroides	k__Bacteria;p__Firmicutes;c__Clostridia;o__Clostridiales;f__Ruminococcaceae;g__	k__Bacteria;p__Firmicutes;c__Clostridia;o__Clostridiales;f__Lachnospiraceae;g__[Ruminococcus]	k__Bacteria;p__Firmicutes;c__Clostridia;o__Clostridiales;f__Lachnospiraceae;g__	k__Bacteria;p__Firmicutes;c__Clostridia;o__Clostridiales;f__Ruminococcaceae;g__Ruminococcus	k__Bacteria;p__Firmicutes;c__Clostridia;o__Clostridiales;f__Lachnospiraceae;g__Coprococcus	k__Bacteria;p__Firmicutes;c__Clostridia;o__Clostridiales;f__Clostridiaceae;g__	k__Bacteria;p__Firmicutes;c__Clostridia;o__Clostridiales;f__Lachnospiraceae;g__Dorea	k__Bacteria;p__Firmicutes;c__Clostridia;o__Clostridiales;f__Ruminococcaceae;g__Faecalibacterium	k__Bacteria;p__Firmicutes;c__Erysipelotrichi;o__Erysipelotrichales;f__Erysipelotrichaceae;g__	k__Bacteria;p__Firmicutes;c__Clostridia;o__Clostridiales;f__;g__	k__Bacteria;p__Firmicutes;c__Clostridia;o__Clostridiales;Other;Other	k__Bacteria;p__Firmicutes;c__Erysipelotrichi;o__Erysipelotrichales;f__Erysipelotrichaceae;g__[Eubacterium]	k__Bacteria;p__Firmicutes;c__Clostridia;o__Clostridiales;f__Lachnospiraceae;Other	k__Bacteria;p__Firmicutes;c__Clostridia;o__Clostridiales;f__Ruminococcaceae;g__Oscillospira	k__Bacteria;p__Bacteroidetes;c__Bacteroidia;o__Bacteroidales;f__Porphyromonadaceae;g__Parabacteroides	k__Bacteria;p__Proteobacteria;c__Gammaproteobacteria;o__Enterobacteriales;f__Enterobacteriaceae;g__	k__Bacteria;p__Firmicutes;c__Clostridia;o__Clostridiales;f__[Mogibacteriaceae];g__	k__Bacteria;p__Firmicutes;c__Clostridia;o__Clostridiales;f__Clostridiaceae;g__Clostridium	k__Bacteria;p__Firmicutes;c__Clostridia;o__Clostridiales;f__Lachnospiraceae;g__Lachnospira	k__Bacteria;p__Firmicutes;c__Clostridia;o__Clostridiales;f__Lachnospiraceae;g__Anaerostipes	k__Bacteria;p__Actinobacteria;c__Coriobacteriia;o__Coriobacteriales;f__Coriobacteriaceae;g__Collinsella	k__Bacteria;p__Proteobacteria;c__Betaproteobacteria;o__Burkholderiales;f__Alcaligenaceae;g__Sutterella	k__Bacteria;p__Firmicutes;c__Bacilli;o__Lactobacillales;f__Lactobacillaceae;g__Lactobacillus	k__Bacteria;p__Bacteroidetes;c__Bacteroidia;o__Bacteroidales;f__Rikenellaceae;g__	k__Bacteria;p__Firmicutes;c__Bacilli;o__Lactobacillales;f__Enterococcaceae;g__Enterococcus	k__Bacteria;p__Firmicutes;c__Clostridia;o__Clostridiales;f__Lachnospiraceae;g__Roseburia	k__Bacteria;p__Actinobacteria;c__Coriobacteriia;o__Coriobacteriales;f__Coriobacteriaceae;g__	k__Bacteria;p__Actinobacteria;c__Coriobacteriia;o__Coriobacteriales;f__Coriobacteriaceae;g__Eggerthella	k__Bacteria;p__Firmicutes;c__Clostridia;o__Clostridiales;f__Clostridiaceae;Other	k__Bacteria;p__Firmicutes;c__Bacilli;o__Turicibacterales;f__Turicibacteraceae;g__Turicibacter	k__Bacteria;p__Firmicutes;c__Erysipelotrichi;o__Erysipelotrichales;f__Erysipelotrichaceae;g__Coprobacillus	k__Bacteria;p__Firmicutes;c__Clostridia;o__Clostridiales;f__Veillonellaceae;g__Phascolarctobacterium	k__Bacteria;p__Firmicutes;c__Clostridia;o__Clostridiales;f__Christensenellaceae;g__	k__Bacteria;p__Bacteroidetes;c__Bacteroidia;o__Bacteroidales;f__Prevotellaceae;g__Prevotella	k__Bacteria;p__Fusobacteria;c__Fusobacteriia;o__Fusobacteriales;f__Fusobacteriaceae;g__Fusobacterium	k__Bacteria;p__Proteobacteria;c__Deltaproteobacteria;o__Desulfovibrionales;f__Desulfovibrionaceae;g__Bilophila	k__Bacteria;p__Firmicutes;c__Erysipelotrichi;o__Erysipelotrichales;f__Erysipelotrichaceae;g__Holdemania	k__Bacteria;p__Bacteroidetes;c__Bacteroidia;o__Bacteroidales;f__[Barnesiellaceae];g__	k__Bacteria;p__Firmicutes;c__Clostridia;o__Clostridiales;f__Veillonellaceae;g__Veillonella	k__Bacteria;p__Firmicutes;c__Clostridia;o__Clostridiales;f__Peptostreptococcaceae;g__	k__Bacteria;p__Bacteroidetes;c__Bacteroidia;o__Bacteroidales;f__[Odoribacteraceae];g__Odoribacter	k__Bacteria;p__Firmicutes;c__Clostridia;o__Clostridiales;f__Veillonellaceae;g__Dialister	k__Bacteria;p__Verrucomicrobia;c__Verrucomicrobiae;o__Verrucomicrobiales;f__Verrucomicrobiaceae;g__Akkermansia	k__Bacteria;p__Firmicutes;c__Bacilli;o__Bacillales;f__Bacillaceae;g__Bacillus	k__Bacteria;p__Proteobacteria;c__Gammaproteobacteria;o__Enterobacteriales;f__Enterobacteriaceae;g__Klebsiella
1	0.180472	0.000481994	0.64601	0.000344281	0.000137713	0.000413138	0.000619707	6.88563e-05	0	6.88563e-05	0.000137713	6.88563e-05	6.88563e-05	0.000137713	0	6.88563e-05	0	0	0	0.00151484	0	0	0	6.88563e-05	6.88563e-05	0.000137713	0.000206569	6.88563e-05	0.0669972	0	0	0	0	6.88563e-05	0	0	0	0	0.000206569	0	0	0	0	0	0	0	0	0.000137713	0.00881361
1	0.097414	0.000753201	0.68943	0.00125534	0.000251067	0.00853628	0.0015064	0.00100427	0	0	0	0.000502134	0.000251067	0.000251067	0	0	0	0	0.000251067	0.114738	0	0.0210896	0	0	0	0	0	0	0.0158172	0	0	0	0	0	0	0	0	0	0	0	0	0	0.0361537	0	0	0	0	0	0
1	0.188646	0.000352609	0.000352609	0.000705219	0	0.000352609	0	0	0	0	0	0	0	0	0	0	0	0	0	0.516573	0	0	0	0	0	0	0	0	0	0	0	0	0	0	0	0	0	0	0	0	0	0	0.12976	0	0	0	0	0	0
1	0.0992968	0.00168776	0.618003	0.000562588	0.000843882	0.000281294	0.00225035	0.000562588	0.000562588	0.000281294	0.000281294	0.000562588	0	0.000562588	0	0	0	0	0	0.0165963	0	0.00112518	0	0	0	0	0.000281294	0	0.246695	0	0	0	0	0	0	0	0	0.000562588	0	0	0	0	0	0	0	0	0	0	0.000562588
1	0.000832871	0.000277624	0.430316	0.438645	0.0174903	0	0	0	0	0	0	0	0	0	0	0	0	0	0	0.0927263	0	0	0	0	0	0	0	0	0	0	0	0.00194336	0	0	0	0	0	0	0	0	0	0	0	0	0	0.00360911	0	0	0
1	0.00146556	0	0.309722	0	0	0	0	0	0	0.0180752	0	0	0.0625305	0	0.00341964	0	0	0	0	0.310699	0	0.0674157	0	0	0	0	0.0674157	0	0.0781632	0	0	0.00195408	0	0	0	0	0	0	0	0	0	0	0.00683928	0	0	0	0	0	0.00048852
1	0.0222458	0.154396	0.722722	0.000529661	0.00105932	0.000264831	0.0291314	0.000529661	0.000529661	0.000529661	0.000529661	0	0.000264831	0.000794492	0	0.00211864	0.00105932	0	0.000264831	0.0251589	0	0.000794492	0	0	0.0143008	0	0	0	0.0105932	0	0.000264831	0.00211864	0.00264831	0	0	0	0	0	0	0.00105932	0	0	0	0	0	0	0	0	0.000529661
1	0.0124224	0.00118308	0.699793	0.00177462	0.00207039	0.00029577	0.00207039	0	0	0	0.00177462	0.000591541	0.0286897	0	0.00029577	0	0	0.00029577	0	0.0165631	0	0.00946466	0	0	0	0	0	0	0.200828	0	0	0.00916888	0	0	0	0	0	0	0.00029577	0	0	0	0.00709849	0	0	0	0	0	0
1	0.0044586	0.00127389	0.421656	0.413057	0.00127389	0	0.0022293	0	0.000318471	0.0226115	0.000318471	0	0	0	0	0	0	0	0.000318471	0.1	0	0.0267516	0	0	0	0	0	0	0	0	0	0	0.000318471	0	0	0	0	0.000318471	0	0	0	0	0.00318471	0	0	0	0	0	0
1	0.120741	0.000597729	0.6448	0.173042	0.000149432	0.000597729	0.000448296	0.000597729	0	0	0.000298864	0.000149432	0	0	0.000149432	0	0	0	0	0.0313808	0	0	0	0	0	0.000149432	0.000298864	0.000149432	0.0191273	0	0	0	0	0.000149432	0	0	0	0.000149432	0	0	0	0	0.000149432	0	0	0	0	0	0
1	0.0779577	0	0.0831732	0.686248	0.000274499	0	0	0	0	0	0	0	0	0	0	0	0	0	0.00960747	0.142465	0	0	0	0	0	0	0	0	0	0	0	0	0	0	0	0	0	0	0	0	0	0	0	0	0	0	0	0	0
1	0.00665602	0.000798722	0.135517	0	0.000798722	0	0	0	0	0.000266241	0	0	0	0	0	0	0	0	0	0.0242279	0	0.0412673	0	0	0	0	0.00559105	0	0.772364	0	0	0.000266241	0	0	0	0	0	0	0	0	0	0	0	0	0	0	0	0	0
1	0.00644167	5.5057e-05	0.945659	5.5057e-05	0.000220228	0	0	0	0.000110114	0.000165171	0	0.000220228	5.5057e-05	0	0.000110114	0.000165171	0	5.5057e-05	0	0.0230689	0	0	0	0	0	5.5057e-05	0.000330342	0	0.0209767	0	0	0	5.5057e-05	0	0	0	0	0	0	0	0	0	0	0	0	0	0	0	0.000440456
1	0.00290621	0	0.190489	0.522325	0	0.0110964	0	0.000792602	0.000264201	0.000264201	0	0	0.0015852	0.00501982	0	0	0	0	0	0.0871863	0	0	0	0	0	0.0010568	0.000528402	0	0.102246	0	0	0.00184941	0	0	0	0	0	0	0	0	0	0	0.068428	0	0	0	0	0	0
1	0.0164694	0.000686224	0.00102934	0.000686224	0.000171556	0.000514668	0.00102934	0.000343112	0	0	0.000171556	0.000343112	0	0	0.000171556	0	0	0	0	0.339338	0	0.600103	0	0.000171556	0	0	0.000171556	0	0	0	0	0	0	0	0	0	0	0	0	0	0	0.000171556	0	0	0	0	0	0	0.0380854
1	0.354185	0.0414097	0.528634	0.000881057	0	0.00132159	0.00330396	0.000220264	0.000220264	0.00991189	0	0.000220264	0	0	0	0	0.000440529	0	0	0.035022	0	0.000881057	0	0	0.00330396	0.000220264	0	0	0.00440529	0	0	0	0	0	0	0	0	0	0	0	0	0	0.00594714	0	0	0	0	0	0.00154185
1	0.111943	0.00329243	0.680934	0.000299312	0	0.0197546	0.0131697	0.0026938	0.00538761	0.0077821	0.000897935	0	0.000299312	0	0	0.00299312	0	0	0	0.0407064	0	0	0	0	0	0	0	0	0.0215504	0	0	0.000897935	0	0	0	0	0	0.000897935	0	0	0	0	0.0703382	0	0	0	0	0	0
1	0.00130548	0.00208877	0.000522193	0.00104439	0.000261097	0	0.00156658	0.00078329	0.000522193	0.00130548	0	0.00078329	0	0	0.000522193	0	0.000261097	0	0	0.118538	0	0.546997	0	0.000261097	0	0	0	0	0.00652742	0	0	0	0	0	0	0	0	0	0.000522193	0	0	0	0.00104439	0	0	0	0	0	0.313838
1	0.180381	0.00283745	0.406972	0.000405351	0.0113498	0.0194568	0	0	0.000405351	0.0117552	0.000810701	0.0016214	0.0016214	0	0.000405351	0.0271585	0	0	0	0.101743	0	0.0101338	0	0	0	0	0	0	0.0960681	0	0	0.00121605	0.00324281	0	0	0	0	0	0	0	0	0	0.0802594	0	0	0	0	0	0.0332388
1	0.147762	0.00497443	0.443705	0.000210187	7.00624e-05	7.00624e-05	0.0103692	7.00624e-05	0.000210187	0.0748266	7.00624e-05	0.000210187	7.00624e-05	0.000140125	0.000840748	0.000140125	0.139985	0	7.00624e-05	0.0268339	0	0.0117705	0	0	0	0	0.00581518	7.00624e-05	0.0495341	0	0	0.0106495	7.00624e-05	0.000840748	0.0249422	0	0	0	0	0	0	0	0.0340503	0.000280249	0	0	0	7.00624e-05	0.000910811
1	0.185137	0.0110821	0.654498	0.00130378	0.00391134	0.0697523	0.00977836	0.00391134	0.00260756	0.00065189	0.00065189	0.00260756	0.00065189	0.00456323	0.00130378	0.00130378	0.00065189	0	0	0	0	0.0123859	0	0	0	0	0.00130378	0	0.00065189	0	0	0.00065189	0	0	0	0	0	0	0	0	0	0.00065189	0.00782269	0.0104302	0	0	0	0.00065189	0.0104302
1	0.242178	0.0363775	0.669295	0.000508776	0.00178072	0.00101755	0.00152633	0.00127194	0.000508776	0.000763165	0	0.013737	0.000254388	0.000508776	0	0.000508776	0	0.000254388	0	0.000763165	0.000254388	0	0	0	0	0.00381582	0.00152633	0	0.0063597	0	0	0	0	0	0	0	0	0	0	0	0	0	0.00686848	0	0	0	0	0.00279827	0
1	0.00231252	0	0	0	0.00033036	0.443013	0.0350182	0	0.00858936	0.00396432	0	0	0.0066072	0	0	0.00958044	0	0.00594648	0.0389825	0.00264288	0	0.420218	0	0	0	0	0	0	0	0	0	0	0.00066072	0	0	0	0	0	0	0	0	0	0.0016518	0.00033036	0	0	0	0	0
1	0.0841565	0.00276571	0.715132	0	0.0015804	0.0248913	0.0264718	0.000395101	0.000790202	0.00750691	0.000395101	0.00829712	0.00750691	0.000395101	0.0015804	0.00316081	0.000395101	0	0	0.0146187	0	0	0	0	0	0.000395101	0.0276571	0	0.00987752	0	0	0	0	0	0	0	0	0	0.000395101	0	0	0	0.0169893	0	0	0	0	0	0.000395101
1	0.217168	0.159599	0.150347	0.0205603	0.00231303	0.128502	0.0141352	0.00514007	0.00179902	0.24698	0.0110511	0.00334104	0.00411205	0.00102801	0.00514007	0.00257003	0.00102801	0.000257003	0	0.00488306	0	0.000514007	0.00359805	0	0	0	0.00077101	0	0.000514007	0	0	0	0.00179902	0.00102801	0.000257003	0	0	0.000514007	0	0	0	0	0.00950912	0.000257003	0	0.000257003	0	0	0
1	0.22183	0.0727023	0.382912	0.00411523	0.00725064	0.141681	0.00881834	0.0307662	0.0101901	0.0195963	0.00587889	0.0313541	0.00921027	0.00587889	0.000195963	0.0145013	0.000391926	0.00137174	0.000979816	0	0.000783853	0.00431119	0.000195963	0.00627082	0	0	0	0	0.000783853	0.000391926	0	0.000783853	0.000391926	0.00333137	0.000391926	0	0	0	0	0	0	0	0	0.000587889	0	0.00156771	0	0.00195963	0
1	0.191399	0.207858	0.20069	0.00132732	0.0148659	0.197239	0.043536	0.0127422	0.0533581	0.00345102	0.0124768	0.0106185	0.00849482	0.00822936	0	0.00159278	0.000265463	0.00159278	0	0	0	0	0.000530926	0	0	0.000265463	0	0	0.00876029	0	0.000265463	0.00079639	0	0.000530926	0.0103531	0	0	0	0	0	0	0	0.00106185	0	0	0	0	0.00371649	0
1	0.0201299	0.00627706	0.0344156	0.00238095	0.00021645	0.685065	0.0525974	0.00021645	0.00735931	0.00519481	0.0294372	0.00021645	0.0562771	0.00021645	0.000649351	0.0532468	0	0.00021645	0	0.0374459	0	0	0	0	0	0	0.00021645	0.00021645	0.0038961	0	0	0.0017316	0	0	0	0	0	0.00021645	0.00021645	0	0	0	0.0004329	0	0	0	0	0	0
1	0.0763139	0.0530358	0.0556755	0.0050396	0.000959923	0.240941	0.0386369	0.000719942	0.000719942	0.25582	0.0172786	0.000959923	0.0275978	0.00215983	0.00695944	0.000239981	0.000239981	0	0.000239981	0.151428	0.000239981	0	0.000239981	0	0.00383969	0	0	0	0	0	0	0.000239981	0.00383969	0	0	0	0	0	0.000479962	0	0	0	0.00287977	0.00455964	0	0	0	0	0.0357571
1	0.134085	0.1651	0.260025	0.0253759	0.00595238	0.203321	0.0588972	0.0150376	0.0181704	0.0134712	0.00908521	0.0344612	0.00595238	0.00219298	0.000313283	0.0241228	0.000313283	0.00438596	0	0.00689223	0	0	0.000313283	0.000313283	0	0	0	0	0.00657895	0	0	0.000626566	0	0	0.00156642	0	0	0	0	0.000626566	0	0	0.0018797	0	0	0	0	0	0
1	0.217576	0.144212	0.164344	0.00561363	0.00425861	0.172861	0.10182	0.0795587	0.0112273	0.0286489	0.00425861	0.0199381	0.00309717	0.000387147	0.00174216	0.00251645	0.000387147	0.00058072	0.000193573	0.00174216	0.00058072	0	0.000387147	0	0	0	0	0	0.000967867	0	0	0.000193573	0.0209059	0.00522648	0.000193573	0	0	0.000193573	0	0	0	0	0.000967867	0	0	0	0.00154859	0	0.000387147
1	0.253437	0.4	0.0553125	0.0053125	0.0053125	0.04375	0.0934375	0.013125	0.0028125	0.006875	0.0121875	0.0228125	0.0071875	0.0003125	0.0115625	0.0365625	0.001875	0.0003125	0	0.0025	0.0003125	0	0.000625	0.0003125	0	0	0	0	0	0.0009375	0	0.000625	0.0003125	0.0003125	0	0	0.0003125	0.0003125	0	0	0	0	0.0053125	0	0	0	0.000625	0	0
1	0.00449827	0.215225	0.215571	0.00795848	0.0193772	0.0467128	0.280969	0.00242215	0.00380623	0.12872	0.0145329	0.0100346	0.0110727	0.00103806	0.0083045	0.00519031	0.00138408	0.00103806	0.00103806	0.0017301	0.00103806	0.000346021	0.00415225	0.000346021	0	0.000346021	0.000346021	0	0.0017301	0	0	0	0.0017301	0	0	0	0	0.000346021	0.000692042	0	0	0	0.00346021	0.0017301	0	0.000346021	0.000346021	0	0.000346021
1	0.00370001	0.0277501	0.106731	0.361036	0.00327309	0.238224	0.0627579	0.00199232	0.0910773	0.0482425	0.000996158	0.000426925	0.00583464	0.00498079	0.00355771	0.000853849	0.000284616	0.00611925	0.000142308	0.000284616	0.000142308	0.00796926	0.000142308	0	0	0.00711541	0.000142308	0	0.000569233	0	0	0.000711541	0.000284616	0	0.00298847	0	0	0	0	0	0	0	0.00213462	0.000142308	0	0	0	0	0.00384232
1	0.442991	0.143692	0.11028	0.00140187	0.00116822	0.0172897	0.0693925	0.00116822	0.0107477	0.147196	0.000233645	0.00490654	0.0198598	0.000934579	0.00163551	0	0.000233645	0	0.000233645	0.00420561	0	0.00140187	0	0	0	0	0	0	0.000233645	0	0	0	0.00584112	0.0021028	0	0	0	0	0.000233645	0	0	0	0	0.00140187	0	0	0	0	0
1	0.0587212	0.197912	0.185733	0.0115268	0.0406699	0.0341453	0.198565	0.0726403	0.03806	0.0832971	0.00565463	0.0045672	0.00217486	0.0311005	0.0030448	0.0030448	0.0030448	0.00391475	0.000434972	0.0015224	0.00195737	0	0.000217486	0	0	0.000217486	0	0.00369726	0.000434972	0	0	0.000869943	0.00260983	0.000434972	0.0015224	0	0	0	0.000217486	0	0	0.000217486	0	0.000869943	0	0.00239234	0	0.000434972	0
1	0.0325275	0.0452747	0.00483516	0.0430769	0.0208791	0.572308	0.0138462	0.00285714	0.00241758	0.0252747	0.0184615	0.0876923	0.00879121	0.000659341	0.000879121	0.0217582	0	0.00505495	0.0338462	0.0178022	0.00021978	0.000659341	0	0	0	0.00263736	0	0	0.00835165	0	0	0.00285714	0.000659341	0.0010989	0.00351648	0	0	0	0.00175824	0	0	0	0.0043956	0.00043956	0.0010989	0.00175824	0	0	0.00703297
1	0.0186819	0.355734	0.0998962	0.00129735	0.00363259	0.225999	0.0651271	0.000778412	0.0106383	0.00129735	0.0944473	0.00207577	0.0563051	0.00856253	0.00778412	0.0243902	0.00181629	0.000259471	0.000259471	0.00518941	0	0	0	0.000259471	0.0119357	0	0	0	0	0	0	0	0	0	0	0	0	0	0	0	0	0	0	0	0	0	0	0	0
1	0.127291	0.0525574	0.109601	0.105756	0.00217921	0.284194	0.0871683	0.00282015	0.0593514	0.0114088	0.0101269	0.0011537	0.0296116	0.0296116	0.000384566	0.0524292	0.0111524	0.00166645	0.00576849	0.00756313	0.000640943	0	0	0	0	0	0	0.000128189	0.000769132	0	0	0.000769132	0	0.000384566	0.000769132	0.000384566	0	0.000769132	0	0.000512755	0	0.000128189	0	0	0.000256377	0	0	0	0
1	0.358401	0.0110051	0.436904	0.00110051	0.00220103	0.104549	0.0451211	0.000733676	0	0.00146735	0.00330154	0.00110051	0.00256787	0.000733676	0	0.00146735	0	0.000366838	0	0.00403522	0	0	0.00110051	0	0.0121056	0	0.000366838	0	0.0077036	0	0	0.000366838	0	0	0	0	0	0	0.000733676	0	0	0	0	0	0	0	0	0	0
1	0.0295294	0.0135264	0.529625	0.0798247	0.000571537	0.100591	0.0445799	0.000952562	0.000190512	0.0100972	0.0417222	0	0.0129548	0.000190512	0.000952562	0.0381025	0.000190512	0.00209564	0	0.0133359	0	0.00076205	0.000190512	0	0.000190512	0.000190512	0	0.000190512	0.0194323	0.000190512	0	0.00247666	0	0	0	0	0	0	0.0015241	0.00381025	0	0	0.0146695	0	0	0	0.0323871	0	0.00171461
1	0.0253672	0.317757	0.0725412	0.0124611	0.00712061	0.224744	0.0453939	0.00222519	0.00534045	0.0186916	0.0209168	0.000445038	0.011571	0.000445038	0.000445038	0.0307076	0.000445038	0.00712061	0	0.0747664	0	0.000890076	0	0.0534045	0	0.000445038	0.00222519	0	0.00845572	0	0	0.00178015	0	0	0	0	0	0.000445038	0	0	0	0	0	0	0	0.00311526	0	0	0.000445038
1	0.268186	0.0128005	0.26444	0.00905401	0.00280987	0.300656	0.016547	0.000312207	0.00468311	0.0340306	0.00530752	0	0.0168592	0.000936622	0.00124883	0.0084296	0	0	0	0.0152982	0	0	0.000312207	0	0.000312207	0	0	0	0.0246644	0	0	0	0	0	0.00156104	0	0	0	0.000312207	0.000312207	0	0	0.0043709	0.000312207	0	0.00280987	0.000312207	0	0
1	0.00315228	0.337779	0.427255	0.00242483	0.0424345	0.0683802	0.0327352	0.000242483	0.0305529	0.000242483	0	0.0128516	0.00363725	0	0	0.0128516	0.00169738	0.000727449	0	0.00315228	0	0.000727449	0	0	0	0.000242483	0.00775946	0	0.00121242	0	0	0.00218235	0	0	0	0	0	0.000242483	0	0.00169738	0	0	0.00315228	0	0	0	0	0	0.000242483
1	0.0351049	0.0629535	0.309472	0.0864875	0.0584428	0.0109825	0.210433	0.0101981	0.0125515	0.0596195	0.0180428	0.0154932	0.00294175	0.00823691	0.00294175	0.00254952	0.00176505	0.00823691	0.00274564	0.010002	0.00627574	0	0	0	0	0.000196117	0.0123554	0	0.00549127	0.000196117	0.000392234	0.00137282	0.0011767	0.00509904	0.00176505	0	0	0.000196117	0.000392234	0.000392234	0	0	0	0	0	0.00529516	0.0113748	0.0103942	0
1	0.267492	0.142953	0.123535	0.00602611	0.0331436	0.144961	0.169736	0.00100435	0.0284566	0.0167392	0.0127218	0.00602611	0.012387	0.000334784	0	0.0194175	0	0.000334784	0.000669568	0.00301306	0.000334784	0.00100435	0	0.00569133	0	0	0	0	0.00100435	0.000334784	0	0.000334784	0	0	0.00133914	0	0	0	0	0	0	0	0	0.000669568	0	0	0	0	0.000334784
1	0.0165179	0.194196	0.0497768	0.0591518	0.0448661	0.335938	0.0305804	0.009375	0.0915179	0.00133929	0.021875	0.0198661	0.0734375	0.00892857	0.000892857	0.0107143	0.000892857	0.0078125	0.0015625	0.000223214	0.000892857	0.000223214	0.000446429	0	0.00290179	0	0	0.00691964	0	0	0	0.00245536	0.000223214	0.00133929	0.000669643	0.000446429	0.000223214	0	0	0	0	0.000446429	0.000669643	0	0	0.000223214	0.000223214	0	0.000223214
1	0.0576868	0.00548024	0.623305	0.0660513	0.0178829	0.0888376	0.0141333	0.00115374	0.000865301	0.0193251	0.0017306	0.000576868	0.0025959	0.0017306	0.000288434	0.0118258	0	0.00403807	0.000288434	0.00749928	0.00115374	0	0	0.000288434	0	0.000865301	0	0	0.0389386	0	0	0.00403807	0	0.000288434	0.0118258	0	0.000865301	0.000288434	0	0	0	0	0	0	0	0	0.0121142	0.00201904	0.000288434
1	0.0721587	0.113951	0.287733	0.0493085	0.00450992	0.156043	0.110343	0.00150331	0.0330728	0.0646422	0.00871918	0.00841852	0.0414913	0.00691521	0.0219483	0.00120265	0.00120265	0	0.00511124	0.000300661	0.000300661	0.000601323	0	0	0.00210463	0.000901984	0	0.000300661	0	0	0	0.000601323	0.00240529	0	0	0	0	0	0	0	0	0.000601323	0	0.000901984	0	0	0	0	0
1	0.0121837	0.11059	0.251796	0.0999688	0.00468604	0.212121	0.119338	0.000624805	0.0296782	0.00874727	0.00968447	0.00187441	0.00812246	0.000937207	0.0443611	0	0	0	0	0.0402999	0	0	0	0	0	0.025617	0	0	0	0	0	0	0	0	0	0	0	0	0	0	0	0	0.0178069	0	0	0	0	0	0
1	0.0161737	0.00728544	0.0626548	0.000582835	0.00145709	0.00233134	0.00641119	0.000291418	0.000437127	0.000582835	0.000291418	0.000582835	0.000874253	0	0.000437127	0	0	0	0	0	0	0.000145709	0	0	0	0	0.000291418	0	0.888533	0	0	0.000145709	0	0	0	0	0	0	0	0	0	0	0	0	0	0	0	0	0
1	0.00111359	0.129176	0.437361	0.0303452	0.0219933	0.0768374	0.185412	0.00723831	0.0194878	0.00389755	0.0217149	0.00695991	0.00167038	0.00306236	0.000556793	0.00946548	0.000556793	0.000835189	0.000835189	0.000278396	0	0.00222717	0.00306236	0.00863029	0.0103007	0.00278396	0	0	0.000835189	0	0	0.00111359	0.000278396	0	0	0	0	0	0	0	0	0	0.00918708	0	0	0	0.000278396	0	0
1	0.0836181	0.174527	0.170654	0.0059239	0.0262019	0.209843	0.0583276	0.000683527	0.0268854	0.000455685	0.0109364	0.00341763	0.0075188	0.00205058	0.00615174	0.00774664	0.000683527	0.000227842	0	0.00524037	0	0.000227842	0.000227842	0	0	0	0.186831	0	0.00136705	0.000227842	0	0.00364548	0	0.000227842	0.000911369	0	0	0	0	0	0	0	0.00250627	0	0	0	0	0	0
1	0.0354927	0.0474063	0.494912	0.00794242	0.00868702	0.0014892	0.0436833	0.000496401	0.0131546	0.243733	0.000744602	0.000992802	0.0188632	0.00347481	0.0546041	0	0.000992802	0	0.000248201	0.00297841	0	0.000248201	0	0	0.00868702	0	0.000744602	0	0	0	0	0	0.00322661	0.000744602	0	0	0	0	0.000248201	0	0	0	0	0.00248201	0	0	0	0	0.000248201
1	0.0755216	0.227593	0.0662651	0.00543638	0.0423156	0.21437	0.128122	0.00176315	0.0264473	0.0024978	0.0499559	0.00440788	0.000881575	0.0405525	0.000293858	0.0205701	0.00235087	0.000881575	0.000587717	0	0.00191008	0	0	0.0321775	0.0179254	0.000587717	0.00146929	0.000293858	0	0	0.000881575	0.00323244	0	0	0.000293858	0.000293858	0	0.000293858	0	0	0	0.000293858	0	0	0	0	0	0.000146929	0
1	0.0299885	0.202422	0.393887	0.0175894	0.00490196	0.0798731	0.198097	0.0011534	0.0331603	0	0.00836217	0.000288351	0.00144175	0.00403691	0.000288351	0.000288351	0.00201845	0	0.000288351	0.00144175	0	0	0	0	0.0167243	0	0	0	0.000288351	0	0	0.000576701	0	0	0	0.000865052	0	0	0	0	0	0	0	0	0	0	0	0	0
1	0.128397	0.201695	0.0184493	0.00473697	0.0354026	0.0568437	0.0693094	0.0688108	0.0224383	0.12715	0.0603341	0.0189479	0.0603341	0.00747943	0.00598355	0.0553478	0.00573423	0.000249314	0.000498629	0.0017452	0.00797806	0.000997258	0.00124657	0.00299177	0.00573423	0	0.00573423	0.000498629	0.000249314	0.000498629	0.000997258	0	0.00299177	0.0107205	0	0	0.000249314	0	0.00124657	0	0	0.000498629	0	0	0	0	0.000249314	0	0
1	0.162107	0.0988158	0.0124541	0.0561454	0.039608	0.00122499	0.169457	0.00040833	0.0157207	0.00489996	0.0165374	0.0187832	0.00040833	0.014904	0.0232748	0.129645	0.00204165	0.00489996	0.0100041	0.00142915	0	0	0.00265414	0.0034708	0.00326664	0.0157207	0.000612495	0	0.000204165	0.00183748	0	0	0.00040833	0	0	0.00040833	0	0.17109	0	0	0	0.00040833	0.00081666	0	0	0	0	0	0
1	0.165603	0.154886	0.0316407	0.0125032	0.0443991	0.124777	0.181424	0.00127584	0.0464404	0.0262822	0.0278132	0.0239857	0.00637918	0.0242409	0.000765501	0.0696606	0.00561368	0.000510334	0.00127584	0.00612401	0	0.000765501	0.000765501	0.0130135	0.00382751	0	0.00127584	0	0	0.000255167	0.00408267	0.000255167	0.000510334	0.000510334	0.00969635	0.000255167	0	0.000510334	0	0	0.000255167	0	0.00561368	0	0	0	0	0	0
1	0.136752	0.0105909	0.341137	0.0901152	0.00111483	0.0837978	0.0968042	0.00111483	0.105537	0.0083612	0.00984764	0.000557414	0.00929023	0.000929023	0.0252694	0.0222965	0	0.00111483	0.000185805	0.00501672	0	0	0	0	0	0	0.00891862	0	0.0241546	0.00167224	0	0.00167224	0.000185805	0	0	0	0	0.000185805	0.000371609	0	0	0	0.0117057	0	0	0	0	0	0.000371609
2	0.0121795	0.000641026	0.0833333	0.590385	0	0.0310897	0	0.00160256	0.0339744	0.00160256	0	0	0.00192308	0	0.000961538	0.0173077	0	0.00929487	0.157372	0.0205128	0	0	0	0	0	0.00769231	0.0102564	0.000320513	0	0	0	0	0	0	0	0	0	0	0.000641026	0	0	0	0.00769231	0.00512821	0	0	0.00544872	0	0.000320513
2	0.0995282	0.0460571	0.00314536	0.00741406	0.214334	0.0377443	0.0199955	0.079308	0.0213435	0.0451584	0.0233655	0.000449337	0.00696473	0.141317	0.00471804	0.00157268	0.00269602	0.0222422	0.00516738	0.00202202	0.00179735	0.0887441	0.000449337	0.000224669	0.000224669	0.00269602	0.000898674	0.00157268	0.00157268	0.000224669	0.0042687	0	0.00134801	0.00674006	0	0.000224669	0.0631319	0	0.000674006	0.00157268	0	0.000674006	0	0.000224669	0.00471804	0	0	0	0.00157268
2	0.00301731	0.211529	0.00984596	0.204542	0.0214388	0.0574877	0.0657456	0.0895665	0.0104812	0.00905193	0.0133397	0.000476417	0.0107988	0.0206448	0	0.0247737	0.000635223	0.0120692	0.0117516	0.15293	0.00174686	0.000476417	0	0	0	0.000158806	0	0.000635223	0.0230268	0	0	0.000476417	0	0	0.00349373	0.00238209	0.000635223	0.000317612	0.00381134	0.000476417	0	0	0	0	0.000794029	0	0.00698745	0	0.00476417
2	0.151418	0.0597467	0.0183699	0.0419119	0.142857	0.128768	0.0745497	0.0690209	0.0590334	0.0169431	0.023007	0.0356697	0.0121277	0.0215802	0.0171215	0.00214018	0.00338862	0.0115927	0.00998752	0.0208668	0.00267523	0.00142679	0.000713394	0.0119493	0.000713394	0.000535045	0.00214018	0.00481541	0.00249688	0	0.000535045	0.000356697	0.00124844	0.00642055	0.000178348	0	0.00374532	0.00107009	0.000356697	0	0.000178348	0.000356697	0.000178348	0	0.000178348	0.00285358	0.00196183	0	0.0107009
2	0.00216621	0.0905868	0.00315085	0.397401	0.0161481	0.0531705	0.0462781	0.0565183	0.00295392	0.00512013	0.019102	0.000590784	0.00177235	0.00177235	0.0177235	0.0013785	0.00177235	0.0118157	0.126822	0.00315085	0.000590784	0	0.000196928	0.00945254	0.00689248	0.00590784	0.0265853	0	0.000196928	0.000196928	0.000196928	0.000590784	0	0	0.0013785	0.00177235	0	0	0.0240252	0	0	0	0	0	0.00472627	0	0.0183143	0	0.000393856
2	0.000302389	0.0208648	0.349562	0.0541276	0.117024	0.0114908	0.0287269	0.0238887	0.0199577	0.0562443	0.0136075	0.00755972	0.000604778	0.0178409	0.0027215	0.00211672	0.00241911	0.0260054	0.0190505	0.0610826	0.0320532	0	0	0	0.00393106	0	0.00151194	0.0142123	0	0	0	0.000302389	0.0027215	0.0311461	0	0	0.00302389	0	0.0130027	0.000302389	0	0	0	0	0	0.00181433	0	0	0.000302389
2	0.0259578	0.101504	0.00179019	0.155567	0.119048	0.0102041	0.084855	0.147512	0.0241676	0.018976	0.00859291	0.0515575	0.00358038	0.0341926	0.0166488	0.00483351	0.00411744	0.0134264	0.018618	0.00733978	0.00125313	0.00841389	0.028285	0.00393842	0	0.00501253	0.000537057	0.00322234	0.0127103	0.000179019	0.00465449	0.000537057	0.0028643	0.00483351	0.000537057	0.00196921	0.019155	0.000895095	0.000895095	0.00107411	0.000179019	0	0.000358038	0.000179019	0.00322234	0	0.00161117	0.00161117	0.00107411
2	0.00248207	0.0575014	0.000689465	0.04385	0.0546056	0.0697739	0.0559846	0.172918	0.0182019	0.000827358	0.0295091	0.000689465	0.0728075	0.0129619	0.000275786	0.0330943	0.000827358	0.0306122	0.0729454	0.0961114	0.00137893	0.000551572	0.000413679	0.000137893	0.000137893	0.00744622	0.000827358	0.00799779	0.0383343	0	0.000413679	0.000965251	0	0.000137893	0.000275786	0.00261997	0.0126862	0.000137893	0.0306122	0.00110314	0	0.00689465	0	0.000137893	0.0140651	0	0.000689465	0	0.000137893
2	0.0686226	0.067628	0.00198906	0.113708	0.0986242	0.0618266	0.0608321	0.0609978	0.0208851	0.0372949	0.0270181	0.0251948	0.00546992	0.073098	0.00845351	0.0048069	0.00928228	0.0228742	0.0613294	0.0802254	0.00116029	0.00182331	0.000828775	0.00928228	0.00182331	0.000165755	0.0193933	0.00182331	0.000165755	0.00314935	0.000165755	0.000497265	0.00033151	0.00281784	0	0.00066302	0.00430963	0.00265208	0.000165755	0.000828775	0.0014918	0	0.000165755	0	0.00232057	0	0.0137577	0	0
2	0.00130378	0.204042	0.0108214	0.0288136	0.137419	0.0419817	0.0771838	0.0599739	0.067927	0.00847458	0.0164276	0.0108214	0.00247718	0.0329857	0.0011734	0.0259452	0.0041721	0.0495437	0.104042	0.0567145	0.00795306	0.000391134	0.000130378	0.00065189	0.00338983	0.000130378	0.000391134	0.0011734	0.00065189	0.000521512	0.00104302	0.00143416	0.00104302	0.0149935	0.000130378	0.0011734	0.00730117	0	0	0	0.000130378	0.00065189	0.000130378	0	0.000391134	0.000260756	0.000260756	0	0.00208605
2	0.040239	0.033386	0.00193288	0.030926	0.203655	0.0114215	0.0592163	0.0275874	0.0379547	0.0349675	0.0144087	0.0119487	0.0342646	0.17308	0.00404147	0.00298717	0.0103672	0.0340889	0.0223159	0.0416447	0.00404147	0.00474433	0.00755579	0.00210859	0.00087858	0.000527148	0.00123001	0.00456862	0.0033386	0.000527148	0.00193288	0.000702864	0.00123001	0.0175716	0	0.000702864	0.0196802	0.000527148	0.0144087	0.000702864	0.000175716	0.00158144	0	0	0.00790722	0	0.000351432	0	0.0421719
2	0.00793466	0.0427071	0.0730455	0.0448075	0.0903151	0.0315053	0.072112	0.0975496	0.0214702	0.0522754	0.0172695	0.112019	0.00490082	0.097783	0.00186698	0.0142357	0.000700117	0.0322054	0.0217036	0.0109685	0.000700117	0.0203034	0.0217036	0.0123687	0	0.00583431	0.000233372	0.00303384	0.000466744	0.00140023	0.00186698	0.000233372	0.00210035	0.00653442	0.00326721	0	0.0130688	0.000233372	0.000700117	0.000933489	0	0.000233372	0	0.000466744	0.0135356	0	0	0	0.00980163
2	0.0866228	0.0149397	0.171875	0.0633224	0.0829221	0.00301535	0.0260417	0.0971765	0.0564693	0.0634594	0.0293311	0.00315241	0.00877193	0.0165844	0.00630482	0.00328947	0.000274123	0.0265899	0.00822368	0.00657895	0.00561952	0.00287829	0.00918311	0.00315241	0.00370066	0.00260417	0.000822368	0.00191886	0.000822368	0	0.00493421	0	0.00191886	0.0204221	0.000137061	0.00205592	0.0195998	0.000411184	0.000411184	0.000548246	0	0.000137061	0	0.000411184	0	0.000274123	0.00794956	0.00109649	0.106771
2	0.00976071	0.0585642	0.00173174	0.0653338	0.0960327	0.0127519	0.0451826	0.0743073	0.0443955	0.0530542	0.0157431	0.0604534	0.0129093	0.0625	0.0154282	0.0341625	0.00141688	0.0159005	0.00755668	0.126259	0.00141688	0.0412469	0.00188917	0.00393577	0.00676952	0.00141688	0.00440806	0.0081864	0.0362091	0	0.00125945	0.000314861	0.00582494	0.00251889	0.00188917	0.000944584	0.0347922	0	0.00110202	0.00377834	0.000787154	0	0	0.000314861	0.00157431	0.000157431	0	0	0.00299118
2	0.165044	0.0427892	0	0.169799	0.0498076	0.0301109	0.0402988	0.0258094	0.00588635	0.00339597	0.025583	0.00407516	0.0115463	0.0144895	0.00249038	0.00226398	0.00181118	0.0101879	0.13448	0.206249	0.00181118	0.000905592	0	0.00181118	0.00158479	0.000905592	0	0.00271678	0	0.000905592	0	0	0.000679194	0.000226398	0	0.000679194	0.000452796	0	0.00973511	0	0	0.000905592	0.00113199	0.000226398	0.00113199	0	0.022187	0	0.000226398
2	0.430068	0.0190334	0.000641574	0.0147562	0.0667237	0.00192472	0.0173225	0.0748503	0.0363559	0.00278015	0.0211719	0.00384944	0.0506843	0.0962361	0.000641574	0.00106929	0.000641574	0.0265184	0.00620188	0.0106929	0.00748503	0	0.000855432	0.00213858	0.000855432	0.000641574	0.000427716	0.00342173	0.0260907	0	0.00128315	0	0.000213858	0.000213858	0	0.000855432	0.0410607	0	0.00128315	0.000427716	0.000213858	0.00149701	0	0	0.00235244	0	0.00641574	0	0.00149701
2	0.000827541	0.130751	0.00182059	0.0173784	0.0678583	0.0019861	0.0165508	0.0157233	0.0832506	0.00248262	0.00794439	0.000165508	0.0253227	0.0402185	0.000496524	0.0130751	0.00115856	0.0235022	0.00662032	0.0412115	0.0139027	0.000165508	0	0.00182059	0.000662032	0.000165508	0	0.00860642	0.310824	0	0.00132406	0.000165508	0	0	0.00132406	0.000662032	0.130751	0	0	0.000331016	0.000331016	0.000331016	0	0	0.0157233	0	0.000496524	0	0
2	0.00211317	0.132425	0.00798309	0.119981	0.0563513	0.146513	0.0375675	0.106598	0.0117398	0.00516553	0.00962667	0	0.011505	0.0124442	0.000234797	0.00986147	0.00117398	0.0232449	0.0187838	0.0370979	0.00962667	0	0	0	0	0.00399155	0.0140878	0.0227753	0.0110355	0	0.000234797	0	0	0	0	0.00140878	0.00493073	0.000234797	0.00305236	0.00305236	0.00328716	0	0	0.00798309	0.00258277	0.00117398	0.00962667	0	0.0417938
2	0.0137101	0.0901187	0.105334	0.0814245	0.131918	0.0123725	0.043471	0.0737335	0.0396255	0.0287577	0.00969738	0.0411302	0.00117037	0.0553419	0.0113693	0.00835981	0.00568467	0.023909	0.0188932	0.0299281	0.00317673	0.00133757	0.00401271	0.00133757	0.00802541	0.000334392	0	0.00752383	0.00518308	0.00100318	0.000668784	0	0.00484869	0.000334392	0	0.000167196	0.0137101	0.00100318	0.000334392	0.00100318	0.000501588	0	0	0.000167196	0.000501588	0.000167196	0.0229059	0	0.000501588
2	0.0359124	0.0162044	0.00729927	0.103212	0.0280292	0.00540146	0.0240876	0.0124088	0.00510949	0.00832117	0.00788321	0.000875912	0.010219	0.0287591	0.000583942	0.00262774	0.000729927	0.00613139	0.0456934	0.260584	0.000145985	0.00233577	0	0.000145985	0.000291971	0.000291971	0.00467153	0.00248175	0.250073	0	0.000583942	0.00773723	0.000145985	0.00394161	0.000291971	0.000875912	0.0010219	0.00467153	0.00321168	0	0.000437956	0	0	0.000291971	0.000583942	0	0	0	0.00306569
2	0.00942982	0.116667	0.10943	0.0342105	0.0813596	0.0164474	0.123465	0.083114	0.0844298	0.0160088	0.00241228	0.0416667	0.00372807	0.0510965	0.0100877	0.00504386	0.0105263	0.0280702	0.0239035	0.00482456	0.00263158	0.00197368	0.00767544	0.00416667	0.00657895	0.000657895	0.00219298	0.00723684	0.0445175	0.000877193	0.00153509	0.000219298	0.00175439	0.000219298	0.000438596	0	0.00767544	0	0.000438596	0	0	0.00416667	0	0.000219298	0.00899123	0	0.00526316	0	0.00526316
2	0.000952925	0.0562226	0.00038117	0.155899	0.031256	0.157804	0.012388	0.023442	0.00400229	0.00076234	0.0901468	0.000571755	0.0207738	0.0369735	0	0.0038117	0.00152468	0.0076234	0.0348771	0.164094	0.00038117	0.000190585	0.00038117	0.00323995	0.00343053	0	0.00076234	0.00171527	0.0194397	0	0.00038117	0.000571755	0.00038117	0.000190585	0	0.00076234	0.0051458	0.00247761	0	0	0	0	0	0	0.000190585	0	0.000190585	0	0.14656
2	0.0013563	0.0750034	0.00515394	0.0504544	0.116777	0.00352638	0.0337719	0.053167	0.0329581	0.147972	0.0107148	0.00895158	0.00339075	0.157331	0.0193951	0.0116642	0.00990099	0.0336362	0.0347213	0.00488268	0.0054252	0.00189882	0.00054252	0.00094941	0.00840906	0.00040689	0.00203445	0.00379764	0.00054252	0.00027126	0.0101723	0	0.00474705	0.0503187	0.00122067	0.00149193	0.0248203	0.00447579	0.00054252	0.00027126	0.00027126	0	0	0.00176319	0.00162756	0.00745965	0.0132917	0.00013563	0.00569646
2	0.000152765	0.0204705	0.00213871	0.0597311	0.169111	0.00717996	0.0290254	0.13978	0.0354415	0.140544	0.00290254	0.00870761	0.00030553	0.161014	0.00733272	0.00091659	0.000458295	0.0317751	0.0296364	0.00244424	0.00870761	0.00091659	0.000152765	0.00213871	0.00733272	0.00061106	0.000152765	0.00992973	0	0	0.00549954	0	0.00488848	0.0148182	0.00030553	0.00244424	0.0224565	0.00504125	0	0.000763825	0.000763825	0	0	0.00061106	0.000152765	0	0.00733272	0.000152765	0.000152765
2	0.00243098	0.0361174	0.0121549	0.0691092	0.132315	0.0107658	0.0517451	0.0573016	0.111304	0.102275	0.0154541	0.0170168	0.00382011	0.135961	0.0102448	0.00729293	0.00364647	0.0385484	0.0255253	0.00555652	0.00642473	0.00538288	0.000173641	0.00902935	0.00399375	0.000868206	0.00399375	0.00451467	0.000347283	0.000347283	0.018406	0	0.00347283	0.0243098	0.00173641	0.000868206	0.0118076	0.017885	0.000347283	0.000347283	0.000520924	0.000347283	0	0.000347283	0	0.00711929	0.00781386	0	0.000347283
2	0.0678292	0.0114117	0.00846262	0.265162	0.0203872	0.0114117	0.0215412	0.0333376	0.00679574	0.000256443	0.0244903	0.00230799	0.000384665	0.0287216	0.000256443	0.00230799	0.00115399	0.00782152	0.00192332	0.0952686	0.000897551	0.00679574	0.000128222	0.000128222	0	0.00115399	0.0243621	0.00243621	0.274266	0	0.000256443	0.000512886	0.000384665	0.000128222	0	0.00243621	0.0212848	0.00269265	0.00602641	0.0017951	0	0.00602641	0.000128222	0	0.0226952	0.000256443	0.000256443	0	0.000384665
2	0.00138122	0.00331492	0.00303867	0.0203039	0.0377072	0.0174033	0.0529006	0.162155	0.0470994	0.00262431	0.000552486	0.000138122	0.0160221	0.0274862	0.00220994	0.0458564	0	0.00345304	0.0860497	0.0654696	0.000138122	0	0	0	0	0.000966851	0.000552486	0.084116	0.234669	0.000414365	0.000414365	0.0019337	0	0	0	0.00262431	0.00538674	0	0.000552486	0	0.00110497	0.000690608	0	0	0.00151934	0	0.00151934	0	0.0301105
2	0.000542299	0.0233189	0.00126537	0.041034	0.0231381	0.0457339	0.0225958	0.0596529	0.0150036	0.0032538	0.00253073	0.000903832	0.0215112	0.0721258	0.000180766	0.0207881	0.000361533	0.0032538	0.173717	0.0491685	0.000542299	0.000180766	0	0	0	0.000180766	0.000180766	0.171909	0.206435	0	0.000180766	0.0010846	0	0	0	0.00343456	0.00469993	0.000180766	0.000723066	0.00198843	0	0.00469993	0.000180766	0	0.0037961	0	0	0	0
2	0.0320689	0.0538758	0.000916254	0.152281	0.0703683	0.0324354	0.043797	0.0657871	0.0128276	0.0397654	0.00476452	0.0152098	0.0172256	0.144035	0.00256551	0.0243724	0.000916254	0.0108118	0.0295034	0.178303	0.000549753	0.000916254	0.00164926	0.00348177	0.00128276	0.00201576	0.000366502	0.00201576	0.000733003	0.00201576	0.000549753	0	0.000183251	0	0.00384827	0.00201576	0.00439802	0.00238226	0.0111783	0.00183251	0	0	0	0	0.00274876	0	0.00256551	0	0
2	0.0505401	0.0402006	0.000385802	0.037037	0.193827	0.0150463	0.0260031	0.0734568	0.0253086	0.00925926	0.0104938	0.00393519	0.00169753	0.0340278	0.00671296	0.00779321	0.00138889	0.00709877	0.0114969	0.396451	0.00154321	0.00432099	0.00185185	0.000771605	0.000694444	0.000617284	0	0.000154321	7.71605e-05	0.000540123	0.000231481	0	7.71605e-05	0	0.000925926	0	0.00108025	0.011034	0.000231481	0.000308642	7.71605e-05	7.71605e-05	0	0	0.000231481	0	0.00902778	0	7.71605e-05
2	0.0652941	0.08	0.0776471	0.175882	0.06	0.0314706	0.171765	0.00352941	0.0591176	0.0120588	0.0117647	0.155588	0.00147059	0.00264706	0.000882353	0.00147059	0	0.00676471	0	0.00147059	0	0	0.0364706	0	0	0.0235294	0.000294118	0	0.000294118	0	0	0.000294118	0.000294118	0	0	0	0	0.000882353	0.000294118	0	0	0	0.00705882	0	0	0.00147059	0.00970588	0	0
2	0.239289	0.0826613	0.0987903	0.0432208	0.00352823	0.0478831	0.0580897	0.0652722	0.0333921	0.0432208	0.00352823	0.110509	0.00113407	0.00100806	0.00126008	0.0016381	0.000126008	0.00126008	0.00365423	0.0093246	0.000126008	0.000126008	0.031754	0	0	0.000126008	0.000126008	0	0.000504032	0.000504032	0	0	0.00100806	0.00793851	0.00743448	0	0	0.0288558	0.000126008	0	0	0	0	0.000126008	0	0.00441028	0	0.000882056	0
2	0.00128838	0.124544	0.0416577	0.584067	0.0611982	0.0255529	0.0154606	0.00214731	0.00193257	0.000429461	0.00236204	0.0324243	0.00193257	0.00386515	0.000214731	0.0158901	0.00236204	0.00536826	0.0193257	0.000214731	0.000214731	0	0.000214731	0	0	0.0176079	0	0.00472407	0	0	0.000214731	0.000858922	0	0	0	0.00214731	0	0	0	0.00107365	0	0.00150311	0	0	0	0	0.000214731	0	0
2	0.0144432	0.0935006	0.0235652	0.101672	0.103573	0.000950209	0.331813	0.0275561	0.0419992	0.00114025	0.0133029	0.0693653	0.000760167	0.0142531	0.0243254	0.0258457	0.00418092	0.00722159	0.0100722	0	0.00285063	0.000190042	0	0.00494109	0.00418092	0	0.000190042	0	0	0.000950209	0.00209046	0	0	0.00285063	0	0.00133029	0.000950209	0.0115926	0	0.00152033	0.000190042	0.000380084	0.000190042	0	0	0	0.00380084	0	0
2	0.00423878	0.260685	0.133168	0.0752384	0.0360297	0.0466266	0.143412	0.00247262	0.0413282	0	0.00706464	0.0130696	0.083716	0.010597	0.015189	0.00317909	0.00635818	0.00635818	0.0120099	0.000706464	0.000706464	0	0.00141293	0.000706464	0.00247262	0.00565171	0	0.00141293	0.000353232	0.000706464	0.000706464	0.00247262	0	0	0.00141293	0.00211939	0	0.0529848	0.0162487	0.00211939	0.0010597	0	0	0	0.000353232	0	0.00141293	0	0
2	0.007277	0.142254	0.0176056	0.117606	0.0535211	0.00375587	0.269953	0.0328638	0.0305164	0.0028169	0.00422535	0.109859	0.0293427	0.0122066	0.0333333	0.000938967	0.00399061	0.00821596	0.014554	0	0.00140845	0.000469484	0.0190141	0.00586854	0.00117371	0.00375587	0	0.00258216	0.000234742	0.000469484	0.00117371	0	0.000469484	0	0.000469484	0.0028169	0	0.00492958	0	0	0.000234742	0.0028169	0	0	0.000234742	0	0	0.00516432	0
2	0.00814536	0.100877	0.0441729	0.0297619	0.0783208	0.00125313	0.246554	0.0213033	0.0567043	0.00313283	0.00720551	0.0379073	0.00689223	0.0639098	0.0131579	0.0162907	0.0131579	0.00250627	0.0172306	0	0.000626566	0.000313283	0.0100251	0.00595238	0.00469925	0.00093985	0	0.00125313	0	0.000626566	0.00125313	0	0.000313283	0	0	0.00093985	0.00093985	0.162594	0	0	0	0	0	0	0.000313283	0.0106516	0	0	0
2	0.0134871	0.122166	0.00117279	0.107506	0.0480844	0.0175919	0.328577	0.0664582	0.0297107	0.0103597	0.00664582	0.0560985	0.0283425	0.0203284	0.0242377	0.00469116	0.00332291	0.00410477	0.019742	0.000586396	0.00215012	0.000195465	0.019742	0.00117279	0.00371384	0.000977326	0.000195465	0.00273651	0	0.000195465	0.00195465	0	0.00117279	0.000977326	0.000195465	0.000977326	0.000195465	0.0265833	0	0	0.000195465	0.000977326	0	0.000195465	0	0	0	0	0
2	0.00807301	0.115304	0.0398385	0.134784	0.129344	0.00842401	0.29993	0.00561601	0.042822	0.001404	0.002106	0.0568621	0.0015795	0.0131625	0.0159705	0.0012285	0.003159	0.00772201	0.0156195	0.0001755	0.0001755	0	0.00526501	0.0047385	0.00561601	0.00772201	0.0001755	0.00807301	0	0.002808	0.002457	0	0.000351	0.001053	0.000526501	0.00351	0	0.0363285	0	0	0	0.000877501	0	0	0.0012285	0.000702001	0	0	0
2	0.00445019	0.0821131	0.0331611	0.250933	0.106661	0.00990525	0.127333	0.105656	0.0239736	0.00401952	0.00258398	0.107809	0.00358886	0.0258398	0.0031582	0.000574218	0.00588573	0.00961815	0.013207	0	0.0015791	0.000143554	0.00114844	0.00947459	0.00129199	0.00272753	0.000287109	0.00301464	0.040913	0.000574218	0.00200976	0	0.00172265	0.00100488	0	0.000861326	0.000143554	0	0.000143554	0.000287109	0	0.00401952	0.000287109	0	0	0	0	0.000574218	0
2	0.00356771	0.211833	0.00222982	0.382637	0.0560428	0.00773004	0.118329	0.0178386	0.0376096	0.00267578	0.0108518	0.0330013	0.0270552	0.00312175	0.0246767	0.000148655	0.0016352	0.00535157	0.016798	0.00118924	0.000743273	0.000297309	0.00356771	0.00312175	0.0016352	0.0062435	0.000148655	0.000891928	0	0	0.000297309	0.000148655	0.00401368	0.00237847	0.000148655	0.000594619	0	0	0.000743273	0.000148655	0	0.00609484	0	0	0.00118924	0	0	0	0
2	0.128571	0.0391209	0.273187	0.177582	0.0553846	0.0802198	0.0195604	0.00681319	0.00527473	0.0173626	0.00857143	0.124176	0.00593407	0.000659341	0.00021978	0.00307692	0.00043956	0.00593407	0.0149451	0	0.00021978	0.00153846	0.00021978	0	0	0	0	0.0123077	0.000879121	0	0.00153846	0.00021978	0.00021978	0.00461538	0.00197802	0	0.00043956	0.00021978	0.000659341	0.00043956	0.000879121	0	0.00021978	0.00021978	0.000659341	0	0	0	0
2	0	0.304678	0.0068268	0.249305	0.0371681	0.0326169	0.0761062	0.0371681	0.042225	0.00657396	0.0118837	0.0139064	0.0680152	0.0149178	0.0369153	0.000505689	0.000758534	0.0111252	0.017952	0	0	0.00101138	0.000252845	0.000505689	0.00809102	0.00379267	0	0	0	0	0.000505689	0	0.000252845	0	0	0.000252845	0	0	0.00935525	0.00101138	0.00176991	0.00252845	0	0	0.000758534	0	0	0	0.000252845
2	0.00756779	0.0889216	0.0557074	0.251629	0.0643263	0.00105108	0.110994	0.0666386	0.0180786	0.00105108	0.00462476	0.125079	0.0441455	0.0290099	0.0136641	0.000420433	0.00294303	0.00609628	0.00483498	0	0.00357368	0.00063065	0.00735758	0.00105108	0.00399411	0.00147152	0	0.00294303	0	0.0012613	0.00441455	0	0	0	0	0.00063065	0.00147152	0.00882909	0.000210217	0.00189195	0	0.00420433	0	0	0.000840866	0	0.00567585	0.000210217	0
2	0.00974279	0.39166	0.0066251	0.271629	0.0120811	0.0522214	0.0436477	0.00584567	0.0268901	0.00740452	0.00311769	0.0444271	0.0280592	0.00272798	0.0035074	0.00896337	0.000779423	0.00740452	0.0261107	0.000389712	0.00194856	0	0.00155885	0.000389712	0	0.00116913	0	0.00194856	0.000389712	0	0	0	0.000389712	0	0.00272798	0.000779423	0	0	0.00272798	0.00116913	0	0	0	0	0.000389712	0	0	0	0
2	0.00789852	0.11393	0.00897559	0.0359023	0.0832934	0.00598372	0.409047	0.0599569	0.0281235	0.000957396	0.00526568	0.0910723	0.0325515	0.0112494	0.0204643	0.000957396	0.00215414	0.00215414	0.00622307	0	0.000957396	0.000119674	0.00299186	0.0110101	0.000119674	0.000239349	0	0.005146	0.000119674	0.000957396	0	0	0	0.000119674	0.000837721	0.000359023	0.000478698	0.00502633	0	0	0	0.00143609	0.000119674	0	0	0	0	0	0
2	0.00434449	0.222591	0.211091	0.112701	0.0483005	0.0258114	0.0176335	0.0531561	0.0263225	0.00638896	0.00383338	0.0408893	0.000511117	0.00383338	0.0122668	0.00741119	0.00281114	0.00178891	0.00383338	0	0.000511117	0.00102223	0	0.00536673	0.0122668	0.000255558	0.000255558	0.000766675	0	0.000255558	0.00127779	0.000255558	0.000255558	0.000511117	0.000511117	0.000511117	0	0.000255558	0.000511117	0.00102223	0.000255558	0.000766675	0	0	0.000255558	0	0.000766675	0	0
2	0.0490588	0.163149	0.153451	0.00627496	0.0867085	0.0162578	0.275528	0.0222476	0.054478	0.0442099	0.00598973	0.00656018	0.00713063	0.00484883	0.0573303	0.00513406	0.00199658	0.00256703	0	0	0.00598973	0.000285225	0.000285225	0.000855676	0	0	0.000570451	0	0.0011409	0.000570451	0.0011409	0.00199658	0.000285225	0	0.000570451	0	0.000285225	0.0011409	0	0	0	0	0	0.000855676	0	0.0034227	0.000285225	0.000285225	0
2	0.00106022	0.252332	0.00275657	0.192536	0.0640373	0.0235369	0.180237	0.02905	0.0332909	0.0180237	0.0139949	0.0805768	0.0135708	0.0260814	0.000424088	0.0279898	0.00424088	0.00445293	0.00487701	0	0.00169635	0.00169635	0.000636132	0	0.000636132	0.0019084	0	0.00381679	0.000636132	0.000212044	0	0.000212044	0.000212044	0	0	0.000424088	0.000424088	0.0114504	0	0	0	0	0	0	0.000636132	0	0	0.000424088	0
2	0.000332668	0.144378	0.110612	0.137226	0.0665336	0.00598802	0.117432	0.0083167	0.0618762	0.00548902	0.0149701	0.0485695	0.146041	0.0166334	0.0181304	0.000499002	0.00316035	0.0106454	0.0229541	0.000499002	0.00232868	0.000166334	0	0.000166334	0.0141384	0.00182967	0	0.000332668	0.000166334	0.00515635	0.00232868	0.000499002	0	0	0.000499002	0.00182967	0.000998004	0	0	0.00116434	0.000166334	0.00316035	0	0	0	0	0.0166334	0.000499002	0
2	0.0263501	0.123924	0.173493	0.139056	0.0545265	0.0226976	0.196974	0.0250457	0.0294808	0.0164362	0.00913123	0.1054	0.00130446	0.0138273	0.0323506	0.00365249	0.00130446	0.00521785	0.00208714	0.000782677	0.00104357	0.000521785	0.00234803	0	0	0.00208714	0.000782677	0.000782677	0.000260892	0.000260892	0.000260892	0.000782677	0	0.000521785	0.00156535	0.000782677	0	0	0	0.00156535	0	0	0	0	0	0.000521785	0.00104357	0	0
2	0.00124108	0.239839	0.0679491	0.0902886	0.0812907	0.00403351	0.143965	0.0642259	0.121936	0	0.0167546	0.0341297	0.0105492	0.0527459	0.01148	0.0031027	0.00403351	0.00403351	0.00341297	0.00031027	0.00093081	0.00217189	0.00589513	0.00155135	0.00744648	0	0	0.00372324	0	0.00062054	0.00062054	0	0	0	0.00031027	0.00124108	0.00155135	0.0031027	0	0.00031027	0	0	0	0.00031027	0	0	0.00031027	0.00031027	0.00031027
2	0.0106667	0.128222	0.208	0.0762222	0.122667	0.0146667	0.181556	0.0315556	0.0748889	0.0157778	0.00955556	0.0488889	0	0.0226667	0.00466667	0.00133333	0.00244444	0.00488889	0.00622222	0.000666667	0.000444444	0.002	0.00133333	0	0	0.000444444	0.000222222	0.00311111	0	0.000666667	0.000222222	0.00111111	0.000222222	0.000222222	0.000666667	0	0	0	0	0	0	0.00377778	0	0	0	0.00777778	0	0.000222222	0
2	0.00167259	0.337654	0.0514322	0.148651	0.0949195	0.0125444	0.0717123	0.0982647	0.0817479	0.00188166	0.0163078	0.0131716	0.00292703	0.00857203	0.00229981	0.000627221	0.00543592	0.0106628	0.0133807	0.000209074	0.00229981	0.000627221	0.000418148	0	0.00334518	0.000627221	0.000209074	0.00229981	0	0	0.00209074	0.000209074	0	0	0.000836295	0.000627221	0.000209074	0	0.000209074	0.00167259	0	0.00522685	0	0	0.000836295	0	0.00188166	0	0
2	0.0133806	0.112161	0.0708383	0.0867769	0.0855962	0.0116096	0.19697	0.0334514	0.0271547	0.0102322	0.0133806	0.146793	0.00767414	0.0261708	0.0182999	0	0.00196773	0.0102322	0.00787092	0	0.00177096	0	0.00354191	0.00767414	0.00472255	0.000393546	0.000196773	0.000787092	0	0	0.00157418	0	0.000196773	0.000196773	0.000393546	0.000196773	0	0.0489965	0	0.000393546	0.000590319	0.00413223	0	0.000196773	0	0.000787092	0	0	0
2	0.149342	0.199955	0.239219	0.0222424	0.0108942	0.0295052	0.121652	0.00839764	0.00158874	0.0163414	0.00930549	0.031094	0.0024966	0.0154335	0.000907853	0.0167953	0.00226963	0.00295052	0.00476623	0.00136178	0.00158874	0	0.000907853	0	0	0	0.0889696	0.000453926	0.0043123	0	0.0024966	0.000226963	0	0.00113482	0	0	0	0	0	0	0.000907853	0	0	0	0	0	0	0	0
2	0.039544	0.108641	0.0661413	0.142556	0.0872502	0.00112581	0.198424	0.0121024	0.0458767	0.00830284	0.0101323	0.166479	0.00239234	0.030819	0.00154799	0.00126654	0.00211089	0.00295525	0.00422178	0.00309598	0.000281452	0.000422178	0.0254714	0.00759921	0	0.00365888	0.000140726	0.0026738	0.00689558	0.000281452	0.000281452	0.000140726	0.000422178	0	0.000562905	0	0.000140726	0	0	0.000422178	0.000140726	0.00464396	0.000281452	0	0.000703631	0.00675486	0.000562905	0	0.000140726
2	0.00417537	0.165971	0.0430585	0.00104384	0.326983	0.0287056	0.0696764	0.00730689	0.0960334	0.00026096	0.00652401	0.0138309	0.00104384	0.0122651	0.109342	0.0026096	0.00391441	0.0323591	0	0.0297495	0.00365344	0.00626305	0	0.00156576	0.00026096	0.00156576	0	0.0013048	0.000782881	0.000782881	0.00182672	0.00026096	0.0013048	0	0.00234864	0.00026096	0	0.00182672	0	0	0.00182672	0	0	0	0	0	0	0	0
2	0.00188041	0.0487025	0.00338473	0.357089	0.0673185	0.00488906	0.0949605	0.00150432	0.0216247	0.000752162	0.0101542	0.255547	0.0265137	0.018616	0.00131628	0.000376081	0.0050771	0.0060173	0.0069575	0.000188041	0.000564122	0.00338473	0.0319669	0.000564122	0.000188041	0.00206845	0	0.00620534	0	0.00394885	0	0	0	0	0	0	0	0.000376081	0	0.000376081	0.000940203	0.00338473	0	0	0.000376081	0.00996615	0	0	0
2	0.00123274	0.0870316	0.0956607	0.196252	0.0505424	0.00147929	0.210799	0.0300789	0.0330375	0.000246548	0.0133136	0.0456114	0.00887574	0.0189842	0.0133136	0.0142998	0.00246548	0.00345168	0.00172584	0.00123274	0.000246548	0.000246548	0.017998	0.0066568	0.00147929	0.00567061	0	0	0.000246548	0.000246548	0	0.000246548	0	0	0	0	0	0	0.00567061	0.000246548	0	0.000493097	0.000493097	0	0	0.00197239	0	0.000493097	0
2	0.0518051	0.156498	0.0222022	0.193321	0.0574007	0.0099278	0.274188	0.0218412	0.0451264	0.00379061	0.0131769	0.0371841	0.00559567	0.00559567	0.0259928	0.000180505	0.00252708	0.00270758	0.0146209	0.00126354	0.00216606	0.00198556	0.00162455	0.00216606	0.00920578	0.0151625	0.00126354	0	0.000722022	0.000902527	0	0.000361011	0	0.000180505	0	0.000541516	0.000180505	0	0	0.00361011	0.000541516	0	0	0	0	0	0	0	0.000180505
2	0.00336875	0.121016	0.0502721	0.25758	0.0238404	0.019176	0.225447	0.00259134	0.0373154	0.00855144	0.00440529	0.0132159	0.0147707	0.00803317	0.00129567	0.0855144	0.00103654	0.00285048	0.0142524	0.000259134	0	0.00155481	0.00932884	0.00621923	0.00129567	0.00466442	0.0533817	0	0.000259134	0.000518269	0	0.000259134	0.00285048	0	0	0.000777403	0	0	0.017362	0.00362788	0	0	0	0.000259134	0.000518269	0.000777403	0	0	0
2	0.00237831	0.111146	0.0150626	0.338988	0.032345	0.0166482	0.246234	0.0393214	0.0175995	0.0038053	0.00475662	0.0104646	0.00142699	0.0106231	0.00079277	0.0797527	0.00602505	0.00618361	0.0137942	0.000317108	0.00221976	0.00079277	0.0038053	0.00110988	0.00317108	0.00174409	0.000158554	0.000634216	0	0.00079277	0.00190265	0.000158554	0.00174409	0.00079277	0	0.000475662	0	0	0.00618361	0.00158554	0.000634216	0.00158554	0	0	0.000475662	0	0	0	0
2	0.0220734	0.113591	0.0119048	0.22371	0.0424107	0.015625	0.369544	0.00992063	0.0198413	0.00198413	0.0119048	0.00992063	0.000248016	0.0295139	0.00173611	0.00198413	0.00347222	0.00446429	0.0245536	0	0.00322421	0.000248016	0.00198413	0.00297619	0.00396825	0.00347222	0	0.00173611	0.000496032	0.000248016	0.00248016	0	0	0	0	0.000496032	0	0	0.0109127	0.00198413	0.000248016	0	0	0	0	0	0	0.00372024	0
2	0.111041	0.0856105	0.00173748	0.0192703	0.0807139	0.00442268	0.184173	0.0529142	0.0197441	0.0206918	0.0121624	0.136471	0.0293792	0.0170589	0.0127942	0.00331701	0.00284315	0.00252725	0.00110567	0.00110567	0.00110567	0.000947718	0	0.00473859	0.000789765	0.000157953	0.0830832	0	0.0197441	0.00189544	0.00679198	0.000157953	0.00742379	0.000473859	0	0.00205339	0	0.0664982	0	0	0.000157953	0	0.000157953	0.000157953	0.000157953	0	0	0.000157953	0
2	0.0158343	0.108201	0.0233455	0.0621194	0.115916	0.00345108	0.26959	0.0649614	0.0361348	0.0186764	0.00872919	0.0633374	0.000203004	0.0211125	0.0170524	0.0615104	0.0089322	0.00974421	0.0190824	0.000609013	0.00345108	0.000812018	0.00649614	0.00142103	0.00203004	0.000406009	0	0.0044661	0.0046691	0.000406009	0.00203004	0	0.000203004	0	0.00182704	0.000609013	0.000609013	0.00243605	0	0	0	0.000203004	0	0.000203004	0.000406009	0	0.00203004	0	0.00994722
2	0.00871339	0.0754542	0.00926956	0.212829	0.0422692	0.0380052	0.0719318	0.0951057	0.0103819	0.0215054	0.0101965	0.0376344	0.00241009	0.0100111	0.00296626	0.13756	0.00129774	0.00463478	0.0268817	0.133667	0.00148313	0.000370782	0.0113089	0.00166852	0.000741565	0.000556174	0.000185391	0.0020393	0.000185391	0.000185391	0.000185391	0.000185391	0	0.00667408	0.000556174	0.000741565	0.000556174	0.00593252	0.00315165	0.000370782	0.000926956	0.00148313	0	0.000185391	0.000185391	0	0	0.000185391	0.000185391
2	0.0211308	0.104512	0.0245574	0.237293	0.0177042	0.0217019	0.289834	0.00456882	0.0531125	0.00713878	0.00428327	0.0488292	0.00199886	0.0105654	0.0265563	0.00256996	0.00742433	0.000856653	0.00942319	0.00256996	0	0.00171331	0.0128498	0.00314106	0	0.00314106	0.00342661	0.00171331	0.00199886	0.00199886	0.000285551	0.000285551	0.000856653	0	0.000285551	0.000571102	0	0.00856653	0.00256996	0.000285551	0	0.000856653	0	0	0	0	0	0.0011422	0.00228441
2	0.0778347	0.0829554	0.0100951	0.304316	0.0368691	0.00585223	0.139283	0.00102414	0.0273592	0.030139	0.0108266	0.0911485	0.000146306	0.00877835	0.0237015	0.00453548	0.00102414	0.00453548	0.00833943	0.0345282	0	0.0141917	0.0237015	0.00936357	0.000731529	0.00453548	0.0136064	0.000731529	0.000146306	0.000438917	0	0.000438917	0.000438917	0.000146306	0	0	0	0.000146306	0	0.000438917	0	0	0.00175567	0.000146306	0	0	0.000146306	0	0.00687637
2	0.0180643	0.122141	0.0185615	0.205171	0.0594962	0.0119324	0.258866	0.00149155	0.000828638	0.0270136	0.0402718	0.0966192	0.00348028	0.0190587	0.0107723	0.0220418	0.00149155	0.0029831	0.0169042	0.0029831	0	0.000994365	0.00613192	0.00861783	0.00331455	0	0	0	0	0.00331455	0.000994365	0.000331455	0.000165728	0.000497183	0.00281737	0	0	0.000165728	0.00165728	0.000828638	0.000165728	0	0.001823	0.000165728	0	0.000828638	0	0.000994365	0
2	0.0152615	0.145651	0.0681582	0.149207	0.119573	0.00548229	0.094977	0.0835679	0.0380797	0.0167432	0.0185213	0.0167432	0.00044451	0.0155579	0.0485998	0.00118536	0.00414876	0.0167432	0.0198548	0.0225219	0.00311157	0.00014817	0.0125945	0.00074085	0.00133353	0.00711216	0.000889021	0.00533412	0.0165951	0.00014817	0.00059268	0.00044451	0	0.00044451	0	0	0.00355608	0.0108164	0.00014817	0	0.00074085	0.00918655	0.00044451	0.00014817	0.00014817	0.00044451	0.00029634	0.0029634	0.00029634
2	0.0475867	0.0371176	0.0237933	0.285656	0.0350782	0.0837525	0.0630863	0.0152277	0.0193066	0.109041	0.00203943	0.103331	0.0010877	0.00978926	0.00897349	0.0010877	0.000135962	0.00625425	0.0421482	0.00067981	0	0.00203943	0.0364378	0.00530252	0.00067981	0.0057104	0.0297757	0	0.000135962	0.000271924	0.00176751	0.000135962	0.000815772	0.000135962	0.000271924	0.00067981	0	0.000271924	0	0	0.00176751	0.0134602	0.000135962	0	0	0	0	0	0
2	0.0123651	0.163101	0.009421	0.428852	0.0104024	0.0204122	0.0573111	0.0257115	0.000981354	0.00392542	0.0100098	0.00117763	0.009421	0.0113837	0.00353288	0.00686948	0.000785083	0.0170756	0.00785083	0.000588813	0.00255152	0	0.021001	0	0	0.0102061	0.126987	0	0.0135427	0.000196271	0	0.000785083	0	0	0.000392542	0	0	0	0.000785083	0	0	0	0	0	0	0.00274779	0	0	0.000588813
2	0.0529494	0.0617743	0.00371575	0.0740827	0.144914	0.00348351	0.0824431	0.0701347	0.0466791	0.0088249	0.0167209	0.0503948	0.00278681	0.0274036	0.0390153	0.0761728	0.0116117	0.00836043	0.0197399	0.0657222	0.00232234	0	0.0137018	0.0088249	0.000928936	0.0013934	0.000928936	0.00510915	0.000232234	0.000696702	0.00116117	0	0	0	0.00162564	0.00209011	0.000696702	0.0111472	0.000232234	0.00209011	0	0	0	0	0.00185787	0	0.000232234	0	0.0392476
2	0.000698649	0.216581	0.000232883	0.0517	0.0700978	0.0156032	0.0787145	0.0703307	0.0544946	0.00489054	0.041919	0.0156032	0.0503027	0.0728924	0.00116442	0.041919	0.00209595	0.011877	0.029809	0.000698649	0.00372613	0.00931532	0.00442478	0.000931532	0	0.0027946	0	0.00372613	0	0.000232883	0.000232883	0.0013973	0.000465766	0	0.0898929	0.0013973	0.000465766	0	0.000232883	0.00116442	0.000465766	0.000931532	0	0	0	0.000232883	0.0160689	0	0
2	0.177899	0.0973451	0.115271	0.0533243	0.0353982	0.00884956	0.169276	0.0267756	0.0229181	0.00544588	0.0127071	0.0721579	0.000453823	0.0111187	0.00544588	0.105741	0.000907647	0.00589971	0.00181529	0.00748809	0.00204221	0.000453823	0.00317676	0.000226912	0.00408441	0.000226912	0.0272294	0.000453823	0.00226912	0.000680735	0.00567279	0.000226912	0	0	0	0.000453823	0.000680735	0	0.000226912	0.00204221	0.000453823	0	0	0	0	0	0	0	0.00521897
2	0.00439815	0.0752315	0.117824	0.475926	0.00532407	0.0261574	0.121759	0.00208333	0.00601852	0.0150463	0.0037037	0.00439815	0.025463	0.00208333	0.000462963	0.00324074	0.00416667	0.0134259	0.0210648	0.00740741	0.000231481	0	0.0171296	0.000462963	0.0108796	0.000462963	0.00208333	0.000694444	0.00601852	0	0	0.000462963	0.000231481	0.000231481	0	0.00324074	0	0	0.000231481	0.00138889	0.000231481	0.000462963	0.000231481	0	0	0.000925926	0.00763889	0.000231481	0
2	0.545733	0.100409	0.00281042	0.00255493	0.0444558	0.0122637	0.143076	0.000766479	0.00945324	0.0143076	0.00843127	0.0258048	0.00127747	0.0035769	0.0135411	0.0319366	0.00229944	0.00127747	0.0038324	0.00178845	0	0.000766479	0.000255493	0.00255493	0.0035769	0.000510986	0.000766479	0	0	0	0.000510986	0.000255493	0	0	0	0	0	0.000255493	0	0	0	0	0.000255493	0	0	0.00459888	0	0.00153296	0
2	0.0086098	0.0856388	0.00849501	0.0264034	0.0731259	0.00378831	0.234301	0.0338652	0.0676157	0.0450006	0.0123981	0.0560211	0.00355872	0.0125129	0.0298473	0.0489037	0.00413271	0.00378831	0.0168752	0.00596946	0.00367352	0.000573987	0.00137757	0.0153828	0.00390311	0.000803582	0.000344392	0.000803582	0.0229595	0.00275514	0.00195156	0	0.00126277	0.00918379	0	0.00206635	0.00103318	0.0663529	0	0.000114797	0.000229595	0	0.000114797	0.00045919	0.000344392	0.0101022	0	0.000114797	0
2	0.0928821	0.0334743	0.101527	0.0233585	0.0470848	0.0051499	0.0264852	0.0154497	0.0152658	0.00312672	0.0058856	0.0303476	0.00183925	0.0110355	0.00551775	0.0235424	0.00459812	0.00423027	0.00901232	0.0529704	0.0022071	0.000183925	0.0036785	0.00349457	0.00110355	0.000919625	0.455582	0.00257495	0.00165532	0.00036785	0.00110355	0	0.000183925	0.000919625	0.000183925	0	0.0014714	0.000919625	0.000919625	0.0007357	0.000183925	0	0	0	0.000183925	0	0.000183925	0.000183925	0.00110355
2	0.272877	0.0620283	0.0488208	0.0872642	0.0742925	0.0115566	0.110377	0.0398585	0.0188679	0.0221698	0.00400943	0.0966981	0.000943396	0.0108491	0.00990566	0.000471698	0.00636792	0.00306604	0.00683962	0.00165094	0.000943396	0.000235849	0.0242925	0.00141509	0.00259434	0.00165094	0.0497642	0.000943396	0.00141509	0.000471698	0.00283019	0.000471698	0	0	0	0.00117925	0	0.00471698	0.000471698	0.000471698	0	0	0.00235849	0.00165094	0	0.000235849	0	0	0
2	0.0543665	0.125707	0.0718327	0.183272	0.0487085	0.00713407	0.163346	0.0715867	0.0309963	0.0174662	0.0105781	0.0755228	0.00123001	0.0140221	0.0263223	0.000492005	0.00147601	0.00516605	0.0182042	0	0.000492005	0	0.00270603	0.0309963	0.00442804	0.00098401	0.0159902	0.00541205	0.000246002	0	0	0.000246002	0.000246002	0	0.00147601	0.00344403	0	0	0.000492005	0.00147601	0	0	0	0	0	0	0.00196802	0	0.000246002
2	0.0217751	0.0747929	0.00662722	0.0816568	0.0790533	0.00118343	0.101065	0.0750296	0.052071	0.0430769	0.00615385	0.0707692	0.000473373	0.0307692	0.00946746	0.0217751	0.0274556	0.00899408	0.00757396	0.00260355	0.00426036	0.0707692	0.00970414	0.00568047	0.00213018	0.00118343	0.00118343	0.00946746	0.020355	0.0016568	0.000710059	0	0.00284024	0.000473373	0	0.0016568	0.00402367	0.00710059	0.000236686	0	0.000473373	0.000236686	0.00142012	0	0.0016568	0	0	0.00473373	0.000473373
2	0.00686716	0.0726971	0.0224959	0.0251006	0.125977	0.00165759	0.069382	0.140658	0.0816955	0.113426	0.00615676	0.0338622	0.000473597	0.127161	0.00828795	0.00213119	0.0201279	0.00686716	0.00520957	0.000710395	0.00781435	0.0137343	0.00568316	0.00284158	0.00213119	0.000947194	0.0172863	0.000947194	0.00852475	0.000473597	0.00663036	0	0.00781435	0.00402557	0.00213119	0.000236798	0.00734075	0.000236798	0.000236798	0.000236798	0.000236798	0.000473597	0	0.000473597	0	0	0.000947194	0.00781435	0.000236798
2	0.137391	0.0670938	0.0313223	0.105357	0.0334579	0.00160171	0.194163	0.0153052	0.0188646	0.0131696	0.0103221	0.103399	0.000177968	0.0101442	0.0266951	0.00320342	0.00338138	0.00195764	0.00071187	0.0560598	0.000177968	0.00231358	0.011034	0.000355935	0.00160171	0.00266951	0.0542801	0.000177968	0.000355935	0.00284748	0.000889838	0	0	0.000177968	0	0	0.000177968	0	0.000177968	0.000533903	0.000177968	0	0.00266951	0	0	0.00160171	0	0	0.0411105
2	0.0861365	0.090803	0.00544429	0.19405	0.107914	0.0134163	0.124635	0.0499708	0.00641649	0.0103053	0.00758312	0.0999417	0.000388878	0.0173051	0.00719424	0.000388878	0.0044721	0.00641649	0.00661093	0.0768034	0.00311102	0.000583317	0.00233327	0.0034999	0.000777756	0.00116663	0.0285825	0.000777756	0.00952751	0.00291659	0.000583317	0	0	0.000583317	0.000194439	0.00155551	0.00233327	0	0.000388878	0.00116663	0.000388878	0	0.000388878	0.000194439	0.000388878	0	0	0	0.0106941
2	0.0292593	0.0533356	0.00585186	0.0961378	0.0458117	0.0103662	0.059689	0.0653737	0.0207323	0.0284233	0.00568467	0.0376191	0.000501588	0.00535028	0.00568467	0.00133757	0.00133757	0.00267514	0.0138773	0.0128741	0.00100318	0.00551747	0.00384551	0.00351112	0.00183916	0.00635345	0.422672	0.0138773	0.0041799	0.000501588	0.000501588	0	0	0.00267514	0.000835981	0.000167196	0.000668784	0	0.000167196	0	0.000668784	0.00484869	0.00518308	0	0.00100318	0.00117037	0.000167196	0.000167196	0.000668784
2	0.00645937	0.0602373	0.0174253	0.21376	0.0642932	0.0180261	0.0321466	0.0492714	0.00480697	0.0202794	0.00405588	0.282259	0.00135196	0.00525762	0.00375545	0.0707526	0.00225327	0.0084122	0.0566321	0.00180261	0.0016524	0.000600871	0.00570828	0.0156227	0.000300436	0.00315457	0.00811176	0.00630915	0.00510741	0	0.000901307	0.000600871	0	0.000150218	0.000150218	0.00315457	0.000450653	0.00811176	0.00135196	0	0	0	0	0.000150218	0	0	0	0.000300436	0.000901307
2	0.0430108	0.163316	0.0193237	0.450678	0.0249338	0.00545426	0.0676329	0.0017142	0.0238429	0.00187003	0.0077918	0.0302322	0.000311672	0.019012	0.00670095	0.00109085	0.00327256	0.000623344	0.0101293	0.0652953	0	0.000623344	0.00077918	0.000155836	0.00109085	0.00748013	0.00342839	0.00467508	0.000311672	0.00077918	0.00233754	0	0	0.000155836	0	0	0	0.000623344	0.00451925	0.00124669	0	0	0.00249338	0.000155836	0	0.00124669	0	0	0.0124669
2	0.00627892	0.0416391	0.00198282	0.188533	0.0570059	0.00231328	0.19035	0.0589888	0.00396563	0.0717118	0.0110707	0.0765036	0.00198282	0.0398215	0.0289161	0.0140449	0.00214805	0.00611368	0.00594845	0.0394911	0.00132188	0.00776603	0.00297422	0.00760079	0.000991408	0.000991408	0.000826173	0.000826173	0.000660939	0.0100793	0.00181758	0	0.00115664	0.000660939	0	0.000165235	0.00132188	0.000330469	0.000330469	0.000495704	0	0.000165235	0	0.000165235	0.000991408	0.000330469	0	0.000330469	0.0399868
2	0.262903	0.0511579	0.0016649	0.140154	0.0566066	0.00363251	0.157863	0.0292114	0.00953534	0.00121084	0.00181626	0.0815801	0	0.0184653	0.0193734	0.000151355	0.0033298	0.00650825	0.00438928	0.0670501	0.00181626	0.00469199	0.00257303	0.00227032	0.00196761	0.00287574	0.00908128	0.00105948	0.000756773	0.00363251	0.00105948	0	0	0	0.00105948	0.000756773	0	0.000151355	0.000151355	0.000605418	0.000302709	0	0.000302709	0.000151355	0.000605418	0	0	0.000454064	0.00711367
2	0.0012966	0.0829822	0.0250675	0.156456	0.0975689	0.00410589	0.14241	0.0149109	0.0350081	0.0256078	0.00950837	0.0328471	0.00216099	0.0167477	0.0135062	0.0307942	0.0111291	0.00994057	0.0440843	0.137007	0.0017288	0.000216099	0.00626688	0.000216099	0.00486224	0.00280929	0.0146948	0.0371691	0.000864398	0.000972447	0.000756348	0.00010805	0.00010805	0.00118855	0.000216099	0.000864398	0.0012966	0.00497029	0	0.000648298	0.000324149	0.000432199	0	0.000540249	0.000648298	0	0.00248514	0	0.0144787
2	0.184633	0.0928814	0.0266667	0.0537853	0.0517514	0.00497175	0.0971751	0.0429379	0.0657627	0.0124294	0.0119774	0.0664407	0.0020339	0.0248588	0.00338983	0.0510734	0.00158192	0.00474576	0.00881356	0.00271186	0.000225989	0.0020339	0.00655367	0.00564972	0.000903955	0.00180791	0.109605	0.00338983	0.000451977	0.000451977	0.00158192	0	0	0	0	0.000451977	0.00180791	0.0440678	0.000225989	0.000677966	0	0.000677966	0	0	0.000225989	0.000451977	0	0.000451977	0.00112994
2	0.0142349	0.0573141	0.00824124	0.0855966	0.0902791	0.116689	0.0648061	0.0458887	0.0159206	0.0593744	0.0213523	0.0646188	0.0350253	0.0494475	0.013673	0.0243491	0.00149841	0.00655553	0.0119873	0.031092	0.00262221	0.000187301	0.000561903	0.0127365	0.00149841	0.00206031	0.00318412	0.00580633	0.00805394	0.000374602	0.000936505	0	0.000561903	0.00486983	0.000187301	0.00112381	0.00206031	0	0.000561903	0.00112381	0.000374602	0.000374602	0	0.000561903	0.000187301	0	0.000749204	0	0.0668665
2	0.0400987	0.0743368	0.0041641	0.146669	0.0619988	0.00586058	0.166872	0.0299198	0.01095	0.00123381	0.00385564	0.0823566	0.00123381	0.0215916	0.0137261	0	0.00447255	0.00323874	0.0128007	0.0757249	0.00154226	0.000308452	0.00848242	0.0425663	0.000771129	0.00123381	0.0330043	0.00246761	0.0188155	0.00169648	0.00123381	0	0	0.000154226	0	0.000154226	0.000616903	0	0.000308452	0	0.000154226	0	0.00493523	0.000154226	0	0	0	0	0.0297656
2	0.304918	0.115895	0.00527441	0.049608	0.0952245	0.00570207	0.0816821	0.0563079	0.095082	0.00898076	0.0138275	0.0658589	0.0116892	0.0119743	0.011119	0.000142552	0.0101212	0.0044191	0.0106914	0.00270848	0.000712758	0.000285103	0.0158232	0.00185317	0.00242338	0.000142552	0.00370634	0.00199572	0.000285103	0.000427655	0	0.000285103	0	0.000142552	0	0.000285103	0	0.00399145	0.000285103	0.00171062	0	0	0.000142552	0	0.00156807	0	0	0	0
2	0.00283664	0.0563991	0.00884365	0.292675	0.0290339	0.0243618	0.10529	0.0158518	0.0021692	0.0645753	0.0220257	0.0378775	0.00266978	0.00433839	0.0261972	0.0201902	0.00233606	0.0051727	0.0128483	0.00283664	0.00150175	0.00233606	0.000667445	0	0.000333723	0.000500584	0.0115134	0.000667445	0	0.00166861	0.000667445	0.000166861	0.0021692	0.00917737	0	0.000500584	0.000333723	0	0	0.000500584	0.000667445	0.000333723	0.000166861	0.000166861	0.000667445	0	0	0	0.0654096
2	0.181991	0.0814674	0.017151	0.0309671	0.0470065	0.00317612	0.133238	0.034302	0.0303319	0.0112752	0.0136573	0.0746387	0.0103224	0.0330316	0.0119104	0.0635223	0.00524059	0.000794029	0.00794029	0	0.00301731	0.000635223	0.0147689	0.00428776	0.000635223	0.000476417	0.000794029	0.00127045	0	0.000794029	0.00111164	0	0.00158806	0.000635223	0	0.00349373	0.000317612	0.0571701	0	0.000635223	0.000158806	0	0.000952835	0	0.000158806	0.000476417	0	0.00127045	0.00158806
2	0.0490196	0.0492239	0.0355392	0.231005	0.0381944	0.00776144	0.298407	0.058415	0.0202206	0.0437092	0.00714869	0.0866013	0.000408497	0.0257353	0.00980392	0	0.00204248	0.00142974	0.00796569	0.00204248	0	0	0.00163399	0.00796569	0.00449346	0	0.00265523	0	0	0.000204248	0.000612745	0	0.000408497	0.000204248	0	0.00122549	0.000204248	0	0.000204248	0.00204248	0	0	0.000204248	0.000204248	0	0	0.00102124	0	0
2	0.0146955	0.125354	0.00566572	0.317812	0.0702904	0.0108003	0.179887	0.0185907	0.0316926	0.0194759	0.0161119	0.100744	0.00194759	0.0178824	0.00424929	0.00265581	0.00123938	0.00513456	0.00973796	0.000354108	0	0.000531161	0.0182365	0	0.00584278	0.00336402	0.000354108	0.000177054	0.000354108	0.00141643	0.000177054	0.00106232	0.000354108	0.000354108	0	0.000354108	0.000177054	0	0.000177054	0.00194759	0	0	0	0.000177054	0.000531161	0	0	0.000177054	0.00849858
2	0.00353086	0.0104391	0.00429843	0.0365367	0.049125	0.273258	0.0612527	0.0523488	0.00736874	0.0746085	0.0521953	0.0049125	0.0161191	0.0245625	0.0019957	0.00138164	0.00291679	0.00967148	0.00844335	0.128339	0.000614062	0.0677003	0	0.00138164	0.000307031	0.00122812	0.000460547	0.000307031	0.000307031	0	0.00122812	0	0.00322383	0.00982499	0	0.000153516	0.00813632	0.00168867	0.00168867	0.000153516	0.000153516	0.000460547	0.000460547	0.000614062	0.00414492	0	0	0	0.00107461
2	0.00646831	0.0617723	0.0168176	0.0446313	0.1174	0.00323415	0.0847348	0.0608021	0.0481889	0.260026	0.0100259	0.0410737	0.00355757	0.0530401	0.00808538	0.0278137	0.0103493	0.0181113	0.00970246	0.00582147	0.00388098	0.00226391	0.00388098	0.00129366	0.00258732	0.00129366	0.00291074	0.00873221	0.00161708	0	0.00226391	0	0.00194049	0.00549806	0.000323415	0.000323415	0.00355757	0.00161708	0.00258732	0	0.000323415	0.000323415	0.000970246	0.000970246	0.00194049	0	0	0.000323415	0.00129366
2	0.110951	0.0438391	0.00378856	0.125564	0.089843	0.0683745	0.0514162	0.0494317	0.00631427	0.0391485	0.0653076	0.0205665	0.00847916	0.00342775	0.0093812	0.000902039	0.00198448	0.00974202	0.00649468	0.00775753	0.00126285	0.00414938	0.000902039	0.000902039	0.000360815	0.000721631	0.209995	0.000360815	0.00162367	0.000360815	0	0.000541223	0.00577305	0.00396897	0	0.000541223	0.000180408	0.000180408	0.000180408	0.000180408	0.000721631	0	0	0.00108245	0.000180408	0.000180408	0.000721631	0.000180408	0.027422
2	0.0183616	0.254061	0.000529661	0.0194209	0.103284	0.0132415	0.0487288	0.0748588	0.0190678	0.0653249	0.00300141	0.0188912	0.00105932	0.0914548	0.00476695	0.0776836	0.00564972	0.00882768	0.00406073	0.0116525	0.00600282	0	0.0116525	0.00476695	0.0022952	0	0.00653249	0.00141243	0	0.000176554	0.00247175	0	0.00158898	0.0112994	0.000176554	0.000353107	0.0125353	0.00194209	0	0	0.000353107	0	0	0.000529661	0	0.000529661	0	0	0.0301907
2	0.000962094	0.00365596	0.00250144	0.0115451	0.00153935	0.00692707	0.00558014	0.0030787	0.000769675	0.00461805	0.00134693	0	0.00250144	0.00942852	0.000192419	0.00365596	0	0.000577256	0.000962094	0.00404079	0	0	0	0	0	0.000384837	0.0958245	0.00731191	0.00788917	0	0	0	0	0	0.000192419	0.000384837	0	0	0	0.000962094	0	0	0	0	0.000192419	0	0.00269386	0	0
3	0.00251953	0.251449	0	0.00100781	0.04258	0.0836483	0.262535	0.00176367	0.0131015	0.000251953	0.104812	0.00428319	0.0624843	0.00176367	0.084908	0.0501386	0.00604686	0	0	0	0.00100781	0.00100781	0	0.000755858	0	0	0.00151172	0	0	0	0.000251953	0.000503905	0	0	0	0	0	0	0	0	0.000251953	0	0	0	0	0.000251953	0	0	0.0191484
3	0.0322006	0.00840015	0.135293	0.148403	0.00394553	0.0682194	0.505155	0.0104366	0.010182	0.0220186	0.000381825	0.000127275	0.00954563	0.00292733	0.0020364	0.00649103	0.00216368	0	0	0.0106911	0	0.000381825	0	0	0.0035637	0	0.000127275	0	0.00674558	0.00025455	0.000127275	0.000381825	0.0005091	0.00178185	0	0	0	0	0.000127275	0.00025455	0	0	0.00369098	0.000381825	0	0	0	0.000636375	0
3	0.0491228	0.12193	0.0824561	0.0991228	0.00701754	0.0644737	0.0982456	0.00175439	0.0179825	0.123684	0.00175439	0.113596	0.00701754	0.00438596	0.100439	0.0127193	0.00219298	0.00482456	0	0.0118421	0	0.000438596	0.0188596	0	0.00219298	0	0	0.00614035	0.00175439	0.00394737	0	0	0.00219298	0	0	0	0	0	0	0	0	0	0.0109649	0.00701754	0	0	0.000877193	0.0175439	0
3	0.0100313	0.121003	0.069906	0.111912	0.0106583	0.0633229	0.317555	0.00250784	0.0194357	0.0467085	0.0401254	0.0476489	0.0100313	0.00721003	0.00783699	0.0015674	0.00407524	0.00282132	0.0194357	0.0159875	0	0	0	0	0	0.00031348	0	0	0.00031348	0.0326019	0	0.00188088	0.000626959	0.00250784	0.00532915	0	0	0	0	0	0	0	0.00407524	0	0.000940439	0	0	0	0
3	0.0269058	0.170902	0.271383	0.0857	0.0182694	0.0521508	0.144494	0.04667	0.068095	0.00813818	0.0146155	0.0332171	0.00747384	0.00332171	0.000498256	0.00614516	0.000830427	0.0079721	0.000166085	0	0.00265737	0	0.0011626	0	0.000166085	0.00182694	0.000996512	0.000166085	0.000332171	0	0.000166085	0.00149477	0	0	0	0	0	0	0.000166085	0	0	0.000166085	0.0068095	0	0	0	0.00332171	0.00697559	0
3	0.0463097	0.236855	0.0299083	0.168114	0.0511336	0.0692233	0.10082	0.00217077	0.0438977	0.0209841	0.0176073	0.11288	0.0062711	0.0311143	0.00192957	0.00458273	0.000964785	0.00602991	0.00289436	0.00385914	0.00241196	0.000482393	0.000723589	0.00482393	0.00506512	0.00747709	0.00120598	0.00699469	0	0.000241196	0.000241196	0.00120598	0	0	0.000723589	0	0	0	0	0	0	0.000241196	0.00120598	0.000482393	0	0.00144718	0	0.000482393	0
3	0.022749	0.171097	0.220426	0.0322079	0.0559148	0.023228	0.191331	0.0747126	0.0480125	0.0125718	0.000718391	0.0460967	0.00203544	0.00466954	0.0202347	0.0026341	0.0029933	0.00191571	0	0	0.000359195	0.00107759	0.00395115	0.000119732	0	0.000957854	0	0.0307711	0.000838123	0.000838123	0.000119732	0.00203544	0.000838123	0.000598659	0	0	0	0	0	0	0	0	0.0029933	0	0.000119732	0	0.00155651	0.018319	0
3	0.0461113	0.293668	0.251381	0.021037	0.00637484	0.0662983	0.0101997	0.000849979	0.000424989	0.0820229	0.00339992	0.0278368	0.00722482	0.000212495	0.0040374	0.00127497	0.00212495	0.000212495	0.00297493	0.0444114	0.000212495	0.00871228	0.000212495	0	0	0.00127497	0.0195495	0	0.000212495	0	0	0	0.00148746	0.000849979	0.000212495	0	0	0.00212495	0.000212495	0	0	0	0	0.000424989	0	0.0176371	0	0.040374	0.000212495
3	0.0528574	0.215136	0.201872	0.0629998	0.0715818	0.0429101	0.135362	0.0185294	0.0645602	0.0181393	0.0093622	0.0493466	0.00117028	0.0347182	0.00390092	0.00448605	0.000780183	0.000975229	0.00292569	0.000195046	0.000195046	0.000195046	0	0.000195046	0	0	0	0.000975229	0.000780183	0	0	0.000780183	0.00175541	0.000195046	0.000390092	0	0	0.000195046	0	0	0.000195046	0	0.00136532	0	0.000195046	0	0.000195046	0	0.000195046
3	0.0119012	0.11812	0.116037	0.00505802	0.0324308	0.00476049	0.241	0.0666468	0.0535555	0.0446296	0	0.190122	0.0294555	0.0324308	0.0226123	0.000892591	0.00238024	0.00208271	0	0.00029753	0	0.00029753	0.00922345	0	0	0.00029753	0	0	0	0.00238024	0.00029753	0.00119012	0.000595061	0	0.00029753	0	0	0	0	0	0	0	0.00029753	0	0	0.00416543	0	0.00624814	0
3	0.123552	0.124196	0.175354	0.00836551	0.0781853	0.0376448	0.250322	0.000643501	0.00997426	0.0263835	0.0176963	0.0913771	0.000643501	0.001287	0.00579151	0.0032175	0.001287	0.00032175	0	0.00225225	0	0	0.0106178	0	0.00611326	0.0045045	0	0	0.00032175	0.00032175	0	0.000643501	0.00160875	0	0	0	0	0	0	0	0	0	0.0148005	0.001287	0	0.00032175	0	0	0.00032175
3	0.00758136	0.0098003	0.137019	0.0502959	0.0297707	0.163462	0.417714	0.00240385	0.0517751	0.0129438	0.024963	0.0242234	0.0033284	0.00684172	0.000739645	0.0120192	0.000184911	0.00480769	0.0109098	0	0	0	0	0	0	0.0171967	0.000184911	0	0.00443787	0	0	0.000369822	0.00203402	0	0.000554734	0.00110947	0	0	0	0	0	0	0.000184911	0.000184911	0	0	0	0	0
3	0.0255583	0.168238	0.046402	0.122829	0.0985112	0.0434243	0.146402	0.00545906	0.0426799	0.0483871	0.00992556	0.0578164	0.00248139	0.0769231	0.0501241	0.00521092	0.00198511	0.00347395	0.00198511	0.00223325	0.00372208	0	0	0	0	0.000248139	0	0.0057072	0.000248139	0.000248139	0.000248139	0.000496278	0.000744417	0.00173697	0.000744417	0	0	0	0.000248139	0	0.000248139	0	0	0.000248139	0	0.008933	0	0	0
3	0.0061385	0.157107	0.158834	0.00939958	0.167082	0.0157299	0.169576	0.0608095	0.0972569	0.00978323	0.0105505	0.0343372	0.00172645	0.0278151	0.00939958	0.00709764	0.000959141	0.0013428	0.00249377	0	0.0013428	0	0.0013428	0.00805678	0.0118933	0.00633033	0	0	0.000191828	0.00115097	0	0.000575484	0.00556302	0.000575484	0.000959141	0	0	0	0.000191828	0	0.000383656	0	0.000383656	0.000383656	0	0.00633033	0.00306925	0.00211011	0
3	0.0317183	0.187313	0.145854	0.0004995	0.110889	0.0322178	0.23951	0.022977	0.044955	0.0534466	0.0104895	0.0619381	0.004995	0.032967	0.001998	0.000999001	0.001998	0.00174825	0	0.001998	0	0.0004995	0	0	0.001998	0	0	0.0004995	0	0.00024975	0	0	0.00224775	0.0004995	0.0004995	0.00174825	0	0	0	0	0.0004995	0	0.00124875	0.00024975	0	0	0	0.00024975	0
3	0.0113729	0.144598	0.030463	0.0718928	0.0787977	0.0154346	0.370431	0.067831	0.0113729	0.00406174	0.000812348	0.10723	0	0.0223396	0.0215272	0.00203087	0.0016247	0.00284322	0.00893582	0.000406174	0.000406174	0	0.00284322	0.0016247	0	0.00446791	0.000812348	0.000406174	0	0.00121852	0	0.000406174	0	0.0016247	0.000812348	0	0.000406174	0	0	0	0.000406174	0	0.000406174	0	0	0.00609261	0.00121852	0	0.000812348
3	0.0863086	0.0977957	0.195902	0.0104005	0.0599193	0.0254579	0.248681	0.00139708	0.0560385	0.0114871	0.00869295	0.0963986	0.00900342	0.026855	0.0271655	0.00776156	0.00263893	0.0024837	0.00372555	0	0.00186278	0.000776156	0.000465694	0	0.00589879	0.00201801	0	0	0.000155231	0	0.000465694	0	0.000155231	0.00139708	0.000620925	0.000310463	0	0.000310463	0	0.000465694	0.000155231	0.000310463	0	0.000310463	0.000155231	0.000776156	0	0.00419124	0
3	0.0932476	0.137192	0.10343	0.0471597	0.0329582	0.108789	0.23955	0.00107181	0.0300107	0.00294748	0.0367095	0.114416	0.00696677	0	0.000803859	0.00428725	0.00133976	0.00107181	0.00133976	0.00267953	0	0	0	0.00401929	0	0.0045552	0.000267953	0	0.00348339	0	0	0.000803859	0	0	0	0	0	0	0.000267953	0	0	0	0.0163451	0	0	0	0	0	0
3	0.0131668	0.223329	0.295746	0.00371371	0.0730925	0.00759622	0.272451	0.000844024	0.0641458	0.00422012	0.00928427	0.0131668	0.00118163	0.00877785	0.000844024	0.000168805	0.00202566	0.000168805	0	0.000844024	0	0.000168805	0.000675219	0.000675219	0	0	0.00135044	0	0.000506415	0.000168805	0	0.00033761	0.000168805	0	0	0	0	0.000168805	0	0	0	0	0.000168805	0.000168805	0.000168805	0	0	0	0
3	0.0122699	0.146984	0.221881	0.00690184	0.101483	0.0043456	0.130624	0.0963701	0.114775	0.00102249	0.0173824	0.0184049	0.0452454	0.0347648	0.00792434	0	0.0043456	0.00204499	0.000766871	0	0.00178937	0.000511247	0	0.00715746	0.00357873	0	0.00255624	0	0.00587935	0	0.000255624	0.000511247	0	0.000511247	0.000511247	0	0.00178937	0	0	0	0.000511247	0.000255624	0	0	0	0.00102249	0	0	0
3	0.00163621	0.214344	0.147259	0.0264521	0.0534497	0.00654486	0.319607	0.0163621	0.0444505	0.000272702	0.0220889	0.0332697	0.0373602	0.0444505	0.00954459	0.000272702	0.00245432	0.00218162	0.00327243	0	0.000818107	0	0.00109081	0.000818107	0.00654486	0.00163621	0.000545405	0	0	0.000272702	0	0.000272702	0	0	0	0	0.000545405	0	0	0.000272702	0	0	0.000545405	0	0	0	0	0	0
3	0.05	0.338855	0.088253	0.00210843	0.071988	0.0343373	0.138253	0.00120482	0.060241	0.0063253	0.0343373	0.0319277	0.0551205	0.0231928	0.0370482	0.00271084	0.00572289	0.00060241	0	0.000301205	0.000301205	0	0.00060241	0	0.00993976	0	0.00210843	0	0	0.00060241	0	0.000903614	0	0	0	0	0	0.00120482	0.000301205	0	0	0	0	0	0	0	0	0.000301205	0
3	0.012279	0.331287	0.00466601	0.047888	0.125246	0.0120334	0.181974	0.000982318	0.0542731	0.00810413	0.0184185	0.0336444	0.0992141	0.00638507	0.00589391	0.0306974	0.0012279	0.00319253	0.00515717	0	0	0.00024558	0.00024558	0.00834971	0	0	0	0.00221022	0	0	0	0.000736739	0.000982318	0.000982318	0.00024558	0.000736739	0	0	0.000982318	0	0	0	0	0.00024558	0	0	0	0	0
3	0.0261569	0.319057	0.101753	0.00114976	0.0436907	0.0186835	0.28399	0.000862317	0.141995	0.00977292	0.00833573	0.00114976	0.00114976	0.00977292	0.000862317	0	0.00258695	0	0	0.000862317	0	0	0	0	0.0123599	0	0.000574878	0	0	0	0	0	0	0	0	0	0	0.000574878	0	0	0	0	0	0	0	0.000287439	0	0	0
3	0.00816502	0.22067	0.101848	0.0247099	0.0406102	0.00300817	0.328749	0.000644607	0.0571551	0.00171895	0.00580146	0.141169	0.00107434	0.0371723	0.0171895	0.000214869	0.00193382	0	0.00107434	0	0	0.000214869	0.00150408	0.00214869	0.000644607	0.000859476	0.000214869	0	0	0.000429738	0	0	0	0.000429738	0	0	0	0	0	0	0	0	0	0	0	0	0	0	0
3	0.0652995	0.275229	0.124123	0.00593632	0.0215866	0.0393956	0.246087	0.00323799	0.133297	0.00809498	0.0151106	0.012952	0.00215866	0.01619	0.001619	0.00323799	0.00107933	0.00269833	0.000539665	0	0	0.000539665	0.00107933	0.000539665	0.0102536	0.00215866	0	0.000539665	0.000539665	0	0	0	0.000539665	0	0.000539665	0	0	0	0.000539665	0	0	0	0	0.000539665	0	0	0	0.00107933	0
3	0.0376465	0.246393	0.000450857	0.0266005	0.139315	0.112714	0.138413	0.0450857	0.00225428	0.0218665	0.037872	0.125113	0.00653742	0.00450857	0.00450857	0.00247971	0.00112714	0.00225428	0.00225428	0.0103697	0	0.000450857	0.000225428	0.00225428	0	0	0	0.00112714	0.000225428	0.000225428	0	0.00225428	0.000901713	0.00608656	0.00901713	0	0	0.000225428	0.00112714	0.000676285	0	0	0.000450857	0	0	0.00270514	0	0.000225428	0.000676285
3	0.0127753	0.139855	0.106741	0.101866	0.0969911	0.10237	0.152799	0.000504286	0.104723	0.00151286	0.0149605	0.00252143	0.0102538	0.0189948	0.00151286	0.00773239	0.00151286	0.00184905	0.00117667	0	0.000336191	0.00184905	0.000168095	0	0.0455539	0.0300891	0.00100857	0.000168095	0.00453858	0	0.000840477	0.00235334	0	0	0.000168095	0	0	0	0.000168095	0	0.000504286	0.000840477	0	0	0	0	0	0	0
3	0.092849	0.207719	0.0699205	0.0195233	0.0858116	0.0113507	0.330306	0.00204313	0.0858116	0.00249716	0.00181612	0.0490352	0.00204313	0.00635641	0.00681044	0.000908059	0.00227015	0.00317821	0.00204313	0.00045403	0	0.00181612	0	0.000227015	0.00544835	0	0.0015891	0	0	0.000681044	0	0	0	0	0	0.000227015	0	0.00136209	0.00045403	0	0	0	0	0	0	0	0	0.00385925	0
3	0.0829026	0.20338	0.00516899	0.0538767	0.0083499	0.026839	0.479722	0.00238569	0.0304175	0.000397614	0.0153082	0.00874751	0.00337972	0.0238569	0.0145129	0.00357853	0.00218688	0.000596421	0.0141153	0.00119284	0	0	0.00258449	0.00675944	0	0.00238569	0	0	0.000596421	0.000596421	0	0.00238569	0	0.000198807	0.000596421	0	0	0	0	0.000596421	0	0	0	0	0	0.000596421	0	0	0.000994036
3	0.016893	0.181186	0.220934	0.0510103	0.0304737	0.040742	0.238821	0.00198741	0.00695595	0.00629347	0.00364359	0.0367671	0.0771779	0.00165618	0.0162305	0.0165618	0.000331236	0.00231865	0	0	0.000331236	0.000662471	0.00828089	0.00761842	0.0202054	0.00132494	0.000662471	0.000331236	0.000331236	0	0	0	0.000662471	0	0.00132494	0	0	0	0	0	0	0	0.00132494	0	0	0	0	0	0
3	0.00721464	0.1832	0.0066993	0.12033	0.0139139	0.0340119	0.474878	0.00128833	0.0340119	0.00309199	0.00128833	0.0386498	0.00695697	0.00772997	0.0170059	0.000257666	0.00206132	0.00206132	0.00334965	0.00128833	0	0	0.00360732	0.000772997	0.00128833	0.00772997	0	0	0.000515331	0.000772997	0	0	0.000257666	0	0	0.000257666	0	0	0	0	0	0	0.000257666	0	0	0	0	0	0
3	0.0158095	0.301981	0.0778467	0.0110066	0.0126076	0.0246148	0.408045	0.0164098	0.0108065	0	0.0208125	0.0128077	0.00320192	0.00840504	0.0410246	0.00120072	0.00540324	0.00320192	0.00120072	0.00020012	0.00040024	0.00020012	0.00020012	0.00840504	0.00440264	0.00040024	0.00040024	0.00020012	0	0.00020012	0.00020012	0.00140084	0	0	0	0	0	0.00020012	0	0.00020012	0.00060036	0.00040024	0	0	0	0	0	0	0
3	0.00333248	0.197129	0.030505	0.0820302	0.112792	0.00871571	0.319149	0.0199949	0.0576775	0.00281979	0.0205076	0.0587029	0.000512689	0.0215329	0.0243527	0.00358882	0.00589592	0.00794668	0.0046142	0.000512689	0.00102538	0.000256345	0.000256345	0.00615227	0	0	0.000256345	0.000256345	0.000256345	0.000256345	0	0.000769034	0	0	0	0	0	0	0	0	0	0	0	0	0.000512689	0.0046142	0	0.00205076	0
3	0.00885691	0.244949	0.101301	0.02491	0.0932743	0.0163299	0.207861	0.0182674	0.0631055	0.00553557	0.0326598	0.0885691	0.00553557	0.0110711	0.022419	0.0157764	0.0038749	0.00221423	0.00415167	0	0.00304456	0.000553557	0.000830335	0.00166067	0.00968724	0.000276778	0	0.000553557	0	0	0.00166067	0.000276778	0.000553557	0.00166067	0.00193745	0	0	0	0	0.000553557	0.000276778	0.000553557	0	0	0	0	0	0	0
3	0.0100551	0.18748	0.0016218	0.046059	0.00389231	0.166396	0.249108	0.000324359	0.0016218	0	0.0249757	0.00486539	0.279273	0.000973078	0.000324359	0.000973078	0.000973078	0.000324359	0	0.0110282	0	0.000324359	0.00129744	0	0	0	0.000324359	0	0.000324359	0	0	0	0	0	0	0	0	0	0.000648719	0	0	0	0.00421667	0	0	0	0	0	0
3	0.034153	0.137523	0.083561	0.0157104	0.122268	0.0111566	0.329007	0.00409836	0.0359745	0.0154827	0.00432605	0.0289162	0.0812842	0.03051	0.0159381	0.00068306	0.00364299	0	0.000227687	0.000227687	0.000227687	0.00136612	0.00227687	0.00136612	0.00637523	0	0.000227687	0	0.0100182	0.0034153	0	0.000455373	0.00204918	0.00204918	0.000227687	0.000455373	0	0.000227687	0	0	0	0	0	0.000227687	0	0	0	0.00159381	0
3	0.00323939	0.289278	0.0971817	0.0421121	0.0667315	0.016197	0.255588	0.0184645	0.015873	0.00226757	0.0197603	0.00712666	0.0758017	0.0181406	0.00129576	0.00323939	0.00323939	0.000323939	0.00842242	0.0291545	0	0.000323939	0	0.0100421	0	0.00647878	0	0	0	0.000323939	0.000647878	0.00226757	0.000323939	0	0	0	0	0	0.000323939	0	0.000323939	0	0.00323939	0	0	0.000647878	0	0	0.000323939
3	0.00300526	0.263524	0.0456424	0.100301	0.0597295	0.0144628	0.310481	0.00638618	0.0272352	0	0.0127724	0.0608565	0.00281743	0.00507137	0.00244177	0.00413223	0.00338092	0.00920361	0.00882795	0.000751315	0.000939144	0.000187829	0.00112697	0	0.00582269	0.000563486	0.00225394	0.0210368	0	0.00225394	0	0	0	0.000187829	0.0013148	0.000939144	0.000187829	0.000563486	0	0.00187829	0	0	0	0	0.00112697	0	0	0	0
3	0.00111483	0.237681	0.225195	0.00334448	0.0285396	0.077369	0.239688	0.00668896	0.057748	0.00156076	0.00200669	0.000222965	0.00780379	0.0198439	0.0740245	0.00401338	0.00267559	0.00111483	0.00111483	0.000222965	0	0	0.000668896	0	0.00401338	0	0	0	0.000222965	0	0	0.000668896	0	0	0	0	0	0.000222965	0	0	0	0	0	0	0	0	0	0.000891862	0.000222965
3	0.0488127	0.140897	0.253826	0.00131926	0.0699208	0.00237467	0.10343	0.0435356	0.0538259	0.00897098	0.0174142	0.0738786	0.00976253	0.0266491	0.0316623	0.00263852	0.00448549	0.00237467	0.000791557	0.000263852	0.00263852	0.000527704	0	0.0055409	0.0108179	0	0.0298153	0.000791557	0	0.000791557	0.000527704	0	0	0	0	0	0	0.00158311	0	0	0.000263852	0	0.000263852	0	0.000263852	0.0401055	0	0	0
3	0.000927644	0.1376	0.0655535	0.0497835	0.113173	0.00278293	0.180581	0.0473098	0.096475	0.00618429	0.00309215	0.139765	0.0213358	0.0596784	0.00278293	0	0.00401979	0.00340136	0.00340136	0.000309215	0.00340136	0.000618429	0.0145331	0.0207174	0.000618429	0.00185529	0.000618429	0.00185529	0.000309215	0.000309215	0	0	0	0	0	0.00123686	0.00154607	0.00340136	0.000309215	0	0.000309215	0.000309215	0	0	0	0.000309215	0	0.00587508	0
3	0.00961538	0.495779	0.0722326	0.00422139	0.00703565	0.0124296	0.246717	0.00117261	0.0337711	0.00117261	0.0569887	0.0138368	0.000938086	0.00961538	0.000703565	0.000703565	0.005394	0.000469043	0	0.000234522	0.000469043	0.000469043	0	0.000469043	0.0204034	0.000234522	0	0	0	0	0	0	0	0.000234522	0	0	0	0	0	0.00117261	0.000234522	0.000469043	0	0	0	0	0	0	0
3	0.0124905	0.294285	0.0247918	0.00794852	0.0813777	0.00283876	0.120174	0.0353899	0.0688872	0.00605602	0.0319833	0.0775927	0.111279	0.0340651	0.000567752	0.0187358	0.00586677	0.00492051	0.00473126	0	0.00454201	0.000378501	0.00321726	0.0117335	0.000189251	0.000567752	0.00132475	0	0.000189251	0.000567752	0.000378501	0	0	0.000567752	0	0.000757002	0	0.00170326	0.000189251	0.000757002	0.000757002	0	0	0	0.000189251	0.000757002	0	0	0
3	0.01175	0.178286	0.178129	0.0109666	0.0730064	0.0142566	0.299076	0.0595331	0.0490365	0.01363	0.00344666	0.0202099	0.0219333	0.0206799	0.0206799	0.00141	0.00830331	0.000156666	0.000156666	0	0.000313332	0.000313332	0.000469998	0.00141	0.00704998	0	0	0	0	0.000783331	0	0.000469998	0.000156666	0.000156666	0.000939997	0	0	0.000156666	0	0	0	0	0.000156666	0.000313332	0.000156666	0	0	0	0
3	0.00296296	0.168889	0.0780952	0.00698413	0.0643386	0.00444444	0.204656	0.0186243	0.0933333	0.00232804	0.0186243	0.141376	0.0021164	0.0177778	0.021164	0.0768254	0.00296296	0.00148148	0.000846561	0.00042328	0.00338624	0.00042328	0.000634921	0.0368254	0.00529101	0	0.00021164	0.00126984	0	0.00148148	0	0	0	0.00677249	0.00042328	0.00042328	0	0.00042328	0	0	0.00021164	0	0	0	0.00021164	0.00190476	0	0.00444444	0
3	0.0244101	0.193857	0.00142392	0.0034581	0.0284784	0.115134	0.333808	0.0154597	0.0189178	0.0856387	0.0551261	0.0465826	0.00366151	0.0132221	0.00528885	0.00406835	0.0034581	0.00223759	0.00101709	0.00427177	0.0012205	0.000406835	0	0.0166802	0.0058991	0	0.00447518	0	0	0.00203417	0	0.000203417	0.00142392	0	0.00284784	0	0	0	0	0	0	0	0.00305126	0.000203417	0	0	0	0.000406835	0
3	0.0114425	0.241023	0.0150943	0.0835058	0.0737675	0.0407791	0.305295	0.000486914	0.0444309	0.0017042	0.0135119	0.0288497	0.00121729	0.0365186	0.0720633	0.000608643	0.000608643	0.000486914	0.0108338	0.000243457	0	0	0.000121729	0.0008521	0.00803408	0.00401704	0	0	0.000243457	0.000243457	0.000121729	0	0	0	0	0.000121729	0	0	0	0	0	0	0.000730371	0	0	0	0	0.00109556	0
3	0.00622722	0.233597	0.00850547	0.0138214	0.146112	0.00759417	0.227066	0.0492102	0.0622722	0.0164034	0.0224787	0.0381227	0.0454131	0.0356926	0.0271871	0.000151883	0.00577157	0.00486027	0.0112394	0.000151883	0.00167072	0.000303767	0.00045565	0.0136695	0.00379708	0.00045565	0	0.00486027	0	0.00045565	0.0036452	0	0.000303767	0.000759417	0.000151883	0.000151883	0.000151883	0	0	0.000151883	0.00106318	0.000151883	0	0.000607533	0	0	0	0.000151883	0.000151883
3	0.0191829	0.0807175	0.289985	0.00149477	0.0079721	0.0949178	0.4001	0.00124564	0.04858	0.0017439	0.0169407	0.000747384	0.00597907	0.0122073	0.000747384	0.00124564	0.00249128	0	0	0.00249128	0	0.000249128	0	0	0	0	0	0	0.000996512	0.000996512	0	0.000249128	0	0	0.00298954	0	0	0	0	0	0	0	0	0	0	0	0	0.00523169	0
3	0.0185588	0.107001	0.0721874	0.0504288	0.119288	0.00332779	0.264559	0.0735953	0.062204	0.00102393	0.0127992	0.119928	0.00358377	0.0180468	0.0414693	0.000383975	0.00345578	0.00396775	0.00332779	0.0031998	0.000767951	0.000895943	0.000127992	0.00268783	0.00294381	0.00358377	0.000383975	0.00115193	0	0	0	0.000383975	0	0.000639959	0	0.000383975	0.000127992	0	0	0	0	0.00127992	0	0	0.000255984	0	0	0	0
3	0.035057	0.169442	0.0327198	0.0759568	0.0746421	0.0184049	0.343412	0.0106632	0.0388548	0.000730353	0.0182588	0.0302366	0.0914403	0.0140228	0.00262927	0.00175285	0.00744961	0.00365177	0.00569676	0.000146071	0.00189892	0.000146071	0.00189892	0.00934852	0	0.00116857	0	0.000438212	0	0.00175285	0	0.000438212	0	0	0	0.000876424	0	0	0	0.00131464	0	0.00102249	0	0	0	0	0	0	0
3	0.00531658	0.166747	0.0144998	0.0468826	0.0821653	0.00289995	0.280812	0.0555824	0.038666	0.020783	0.00628323	0.0937651	0.020783	0.0531658	0.0454326	0.000966651	0.0057999	0.00483325	0.00966651	0.000483325	0.000966651	0.00144998	0.0077332	0.00483325	0.0038666	0.000483325	0	0.000483325	0	0.0038666	0.00144998	0	0.00289995	0.00966651	0.000483325	0	0	0.000483325	0	0	0	0.000483325	0	0.000966651	0	0	0	0	0
3	0.00903196	0.0935618	0.16327	0.0757295	0.0217693	0.00995831	0.297128	0.000694766	0.0250116	0.0502547	0.00486336	0.110005	0.0398333	0.012969	0.0261695	0.00162112	0.00162112	0.000231589	0.00671607	0	0.000926355	0	0.00254748	0.000463177	0.0176007	0.000926355	0.00162112	0	0	0.00185271	0	0.000463177	0.000926355	0.00138953	0.000694766	0	0	0	0	0.000231589	0	0.000231589	0	0.000231589	0	0.0164428	0	0	0
3	0.0443894	0.101815	0.070297	0.161716	0.0806931	0.00528053	0.234653	0.00181518	0.0707921	0.0328383	0.00247525	0.0960396	0.0174917	0.0239274	0.00726073	0.000990099	0.00148515	0.0039604	0.000165017	0.00049505	0	0.000330033	0.00610561	0	0.00264026	0.00759076	0	0	0	0.00132013	0	0.00049505	0.000330033	0.000330033	0	0.000165017	0	0	0	0	0.000165017	0.000660066	0.00115512	0.000660066	0.000165017	0	0	0.00429043	0
3	0.0116214	0.187629	0.0298032	0.0873477	0.0676664	0.00337395	0.270291	0.0314902	0.0464855	0.00281162	0.0142455	0.0695408	0.0307404	0.0153702	0.0918463	0.000187441	0.00262418	0.000749766	0	0.000562324	0	0	0.00393627	0	0.00524836	0.00674789	0	0	0.00112465	0.00656045	0.000187441	0.000374883	0.000187441	0	0	0	0.000187441	0	0	0	0	0	0.000374883	0	0	0.00955951	0.000187441	0	0
3	0.0077951	0.0830735	0.177283	0.0126949	0.146102	0.0347439	0.257238	0.00244989	0.00979955	0.0182628	0.011804	0.141648	0.00356347	0.0289532	0.0182628	0.0100223	0.00178174	0.000890869	0.000222717	0	0	0.000668151	0.00178174	0	0.00556793	0	0.00489978	0	0.00267261	0.0013363	0	0.00178174	0.000890869	0	0.000890869	0	0	0	0.000222717	0	0	0	0.00846325	0	0	0.000445434	0	0.000890869	0.000222717
3	0.00650954	0.111785	0.0837262	0.0740741	0.0493827	0.00942761	0.197755	0.00763187	0.0372615	0.0383838	0.0141414	0.142761	0.000224467	0.00718294	0.0231201	0.107969	0.0040404	0.0020202	0.00673401	0	0.000673401	0	0	0.000224467	0.00718294	0.0150393	0	0	0	0.000224467	0.000224467	0.000224467	0.000448934	0	0.00224467	0.000673401	0	0.0217733	0.0026936	0	0	0	0.000448934	0.000448934	0	0.0204265	0	0	0.000224467
3	0.00441404	0.192231	0.0384021	0.0580446	0.0589274	0.014787	0.240565	0.0205253	0.0748179	0.0161112	0.00838667	0.0953432	0.0401677	0.00860737	0.0591481	0.000882807	0.00419333	0.00308983	0.00397263	0.000220702	0	0.00198632	0.0180976	0.00772456	0.00375193	0.00838667	0	0.000220702	0	0.00353123	0	0.000220702	0.00220702	0.00132421	0	0.000662105	0	0	0	0	0.000220702	0	0	0	0	0	0	0.00816597	0
3	0.000195925	0.214146	0.122453	0.00293887	0.0873824	0.00254702	0.301332	0.00764107	0.0865987	0.00352665	0.0370298	0.0252743	0.0340909	0.0121473	0.0278213	0	0.00509404	0.00137147	0.000587774	0	0.00117555	0	0.00039185	0.0168495	0.00470219	0	0	0	0.000195925	0	0.00333072	0	0.000195925	0	0.000195925	0	0	0.00039185	0	0.000195925	0	0	0	0	0	0	0	0	0
3	0.00750563	0.224418	0.0960721	0.0260195	0.0350263	0.0562922	0.305729	0.0020015	0.0117588	0.00575432	0.0137603	0.103578	0.0430323	0.0060045	0.000750563	0.00350263	0.00450338	0.00675507	0.00450338	0.000500375	0.000500375	0.000750563	0	0.0132599	0	0.000500375	0	0	0	0.00150113	0	0.00175131	0	0.00150113	0.004003	0.000500375	0.000250188	0	0.000250188	0	0	0	0.00525394	0	0	0	0	0	0
3	0.0267001	0.158147	0.0686901	0.106344	0.04199	0.00890005	0.32953	0.00114103	0.0801004	0.000456413	0.0193975	0.0899133	0.000912825	0.0146052	0.0296668	0.000228206	0.00205386	0.00387951	0.00410771	0.00114103	0.000456413	0.000228206	0.00251027	0.000912825	0.00182565	0.000456413	0.000228206	0	0	0.00136924	0	0.000456413	0.000228206	0	0.000228206	0.000228206	0	0.000228206	0	0	0.000228206	0	0	0	0.00114103	0	0	0	0
3	0.00480256	0.245464	0.0322839	0.132604	0.0298826	0.0104055	0.14301	0.0130736	0.0760406	0.00213447	0.0389541	0.136073	0.0490928	0.0130736	0.0333511	0.000266809	0.00320171	0.00453575	0.00827108	0.000266809	0.00186766	0.000266809	0	0.0058698	0.00266809	0.000266809	0.000533618	0.00186766	0	0	0.000533618	0.000266809	0	0	0.000266809	0.000266809	0.000800427	0	0.000266809	0	0.000800427	0.000266809	0	0	0.000266809	0	0.00106724	0.00213447	0
3	0.0128904	0.114774	0.090233	0.0493307	0.0713932	0.00470997	0.381259	0.00570154	0.0443728	0.0213188	0.0205751	0.0389192	0.034705	0.0198314	0.0237977	0.000247893	0.00297471	0.000495786	0.0123946	0	0	0	0.0292514	0.00842836	0.000495786	0.000495786	0.000247893	0.000247893	0	0.00322261	0	0.00123946	0	0.000495786	0	0.000743679	0	0	0	0	0	0.00123946	0.000247893	0.000247893	0	0	0	0.000247893	0
3	0.0269639	0.283015	0.151592	0.0169851	0.0583864	0.0845011	0.189809	0.0125265	0.0426752	0.0044586	0.018896	0.00997877	0.000636943	0.0184713	0.00127389	0.000636943	0.00169851	0.00403397	0.000849257	0.00191083	0.00212314	0.000424628	0.00976645	0.00233546	0.0121019	0	0.000212314	0	0.0320594	0.000636943	0.000636943	0.000636943	0.00106157	0	0.000424628	0	0	0.000424628	0.00127389	0.00127389	0.00254777	0	0.000212314	0	0	0	0	0.000424628	0
3	0.0155386	0.115354	0.153806	0.0213326	0.0637345	0.00237029	0.332368	0.00237029	0.0629444	0.100342	0.00526732	0.0531999	0.00105346	0.0100079	0.013695	0.000790097	0.00184356	0.000526732	0.000263366	0	0.000263366	0.00105346	0	0.00131683	0.016592	0.00184356	0	0	0.000263366	0.000263366	0	0.000526732	0.0123782	0.000526732	0.000526732	0	0	0	0.000526732	0	0	0	0.000526732	0.000263366	0	0.00105346	0	0	0
3	0.0054821	0.161883	0.0983554	0.130603	0.0951306	0.0116092	0.155434	0.0190261	0.096743	0.00935182	0.0132215	0.146727	0.000644953	0.0225734	0.00128991	0.000322477	0.0054821	0.00193486	0	0	0.00193486	0.000644953	0.00096743	0.000322477	0.00580458	0.00225734	0	0.00451467	0.000322477	0	0.00096743	0	0	0	0.00193486	0.00128991	0.000322477	0	0.000322477	0	0	0	0	0	0	0	0	0.00096743	0
3	0.0596206	0.122493	0.216531	0.00406504	0.0173442	0.104607	0.312466	0.00189702	0.0609756	0.00460705	0.0111111	0.000542005	0.0189702	0.0157182	0.0222222	0.00162602	0.00162602	0.000271003	0.00216802	0.00162602	0	0	0.000271003	0	0	0	0.000271003	0	0.0111111	0	0	0.00135501	0	0.000271003	0	0	0	0	0	0	0	0	0.00460705	0	0	0	0	0	0
3	0.00306827	0.219893	0.194579	0.00588085	0.0258246	0.00357965	0.264127	0.0212222	0.0595756	0.0120174	0.00409103	0.113782	0	0.0265917	0.0117617	0.000511378	0.00409103	0.00255689	0.00383534	0.000767067	0.00102276	0.000255689	0	0.000767067	0.00767067	0.000767067	0	0	0	0.000767067	0.00434671	0	0	0	0.000767067	0	0	0	0	0	0	0	0.000255689	0	0	0	0	0	0
3	0.00940695	0.242536	0.135583	0.00327198	0.0742331	0.0104294	0.0928425	0.0591002	0.091002	0.00102249	0.0116564	0.1182	0.0335378	0.0274029	0.0376278	0.000204499	0.00633947	0.00143149	0.000204499	0	0.00224949	0.000817996	0.00102249	0.00102249	0.0100204	0.000204499	0	0	0.000204499	0.000204499	0.00470348	0	0	0	0.00122699	0.000204499	0	0.0139059	0.000204499	0	0	0	0	0	0	0	0	0.00531697	0
3	0.00386847	0.249516	0.000725338	0.0236944	0.0229691	0.00507737	0.299323	0.0118472	0.0485977	0.0106383	0.0176499	0.0215184	0.0123308	0.020793	0.0440039	0.176499	0.00338491	0.00241779	0.00362669	0.000967118	0	0	0	0.000241779	0	0	0.000483559	0	0	0.000725338	0.000483559	0	0	0	0.000241779	0	0	0	0.000241779	0	0	0.00145068	0	0	0	0	0	0.000483559	0
3	0.00794552	0.206129	0.234052	0.0335982	0.0880817	0.0115778	0.305335	0.00045403	0.00204313	0.000227015	0.0140749	0.0585698	0.000681044	0.0061294	0	0.0015891	0.00272418	0.00431328	0.00136209	0.000227015	0	0	0.000908059	0	0.00862656	0.00045403	0	0	0.00045403	0	0.000227015	0.00204313	0	0	0.000227015	0.00045403	0	0	0	0	0	0	0.00340522	0.000227015	0	0	0.000227015	0.00340522	0
3	0.0125032	0.244705	0.109467	0.00765501	0.0579229	0.0329166	0.207706	0.00178617	0.0423577	0.0273029	0.016841	0.0729778	0.00331717	0.00995152	0.073233	0.001531	0.00331717	0.00331717	0	0.00102067	0.000765501	0.000510334	0.000255167	0.000765501	0.012248	0	0.000510334	0.0102067	0.000765501	0.0193927	0.0150549	0.000510334	0.001531	0.001531	0.000255167	0	0	0	0.000510334	0	0	0	0.00204134	0	0	0	0	0.000765501	0.000510334
3	0.0106555	0.242761	0.177901	0.0456335	0.142692	0.00949734	0.120454	0.0655548	0.0840862	0.00880241	0.0233959	0.00833912	0.000231642	0.00718091	0.00115821	0.00231642	0.00115821	0.00393792	0.00555942	0.000231642	0.00231642	0.000231642	0	0.00972898	0	0	0	0.0016215	0	0.000694927	0.000231642	0.000926569	0.000231642	0.000231642	0.00301135	0	0.000231642	0	0	0	0.000926569	0	0	0	0.000231642	0.0118138	0.00532777	0.000231642	0
3	0.0544752	0.22496	0.0567395	0.00625999	0.0962973	0.0117208	0.209643	0.0472829	0.063399	0.0371604	0.0127864	0.0645978	0.000133191	0.00293021	0.0448855	0.0186468	0.00745871	0.00719233	0.000665956	0.000266383	0.00226425	0.000399574	0.00133191	0	0.0045285	0	0.000133191	0.00106553	0	0	0.00199787	0.000266383	0.00372936	0.00426212	0.000133191	0	0.000133191	0	0	0	0	0	0	0.000399574	0	0.000133191	0	0	0
3	0.00363331	0.27697	0.0936277	0.039687	0.0329793	0.0578535	0.129122	0.00111794	0.069033	0.0114589	0.0304639	0.0262717	0.00531023	0.00251537	0.0737842	0.0553382	0.00223589	0.010341	0.00167691	0.00111794	0.000279486	0.00670766	0.00139743	0.0388485	0.00223589	0.00503074	0.000279486	0	0.000279486	0.00726663	0	0.00223589	0.000558971	0.00251537	0	0	0	0	0.000279486	0	0	0.00279486	0	0	0.000279486	0.00251537	0	0	0
3	0.0353982	0.176297	0.36769	0.00989068	0.0548326	0.0150963	0.184626	0.00659379	0.0841576	0.00208225	0.0149228	0.00607323	0.000867604	0.0173521	0.000173521	0.000173521	0.00798195	0.00121465	0.00104112	0.000867604	0.000694083	0	0	0.00104112	0	0.000173521	0.00104112	0	0.0041645	0	0.000173521	0.000694083	0.000173521	0.000520562	0.000347041	0	0	0	0	0.000173521	0.000520562	0	0.00173521	0	0	0	0.000173521	0.000520562	0.000173521
3	0.0390327	0.225057	0.0733054	0.000761615	0.0333206	0.00552171	0.123953	0.131379	0.0456969	0.0493145	0.0213252	0.0729246	0.0146611	0.0156131	0.0877761	0.00209444	0.00190404	0.00152323	0	0.00209444	0.00171363	0.000761615	0	0.0116146	0.0121858	0	0.00571211	0	0.00114242	0.000571211	0.00190404	0.000571211	0.00114242	0.000761615	0.000380807	0.000190404	0	0	0.000190404	0	0.000380807	0	0	0.000190404	0	0.00666413	0.000571211	0.00285605	0
3	0.0363196	0.146186	0.301755	0.00090799	0.0257264	0.134685	0.232143	0.000302663	0.034201	0.00151332	0.00726392	0.0217918	0.00453995	0.000605327	0.0320823	0.00302663	0.00090799	0.00211864	0	0	0.00090799	0.00090799	0.000302663	0.00363196	0	0	0.000302663	0	0	0.000302663	0	0.00121065	0.000302663	0	0	0	0	0	0	0.000605327	0	0	0.00393462	0	0	0	0	0	0
3	0.0462219	0.24799	0.0978698	0.00261254	0.0442122	0.0335611	0.346262	0.0096463	0.0520498	0.00200965	0.0150723	0.00482315	0.0251206	0.0116559	0.045619	0.000401929	0.00140675	0	0	0.000401929	0	0	0	0.00643087	0.00100482	0.00221061	0.000602894	0	0.000200965	0	0	0.000602894	0	0.000602894	0	0	0	0	0.000401929	0	0	0	0.000401929	0	0	0	0	0	0
3	0.0211295	0.239336	0.139021	0.00276461	0.0712875	0.0165877	0.235979	0.00315956	0.082346	0.00631912	0.0546998	0.024684	0.0167852	0.0310032	0.010466	0.00157978	0.00315956	0.00394945	0	0.000789889	0.000394945	0.000197472	0.000197472	0.0106635	0.0092812	0.000394945	0.000592417	0	0.000197472	0.000592417	0	0.00157978	0	0.000987362	0	0	0	0	0	0	0.00138231	0	0	0	0	0.000789889	0	0	0
3	0.00441566	0.218722	0.0494554	0.0167795	0.0752134	0.00235502	0.433324	0.0244333	0.0790403	0	0.0114807	0.0211952	0.000441566	0.0128054	0.0260524	0.000735943	0.00471004	0.00471004	0.00250221	0.000441566	0.000147189	0.00147189	0	0.00103032	0	0	0	0	0	0.000588755	0	0.00220783	0.000147189	0.000147189	0.00176626	0	0	0.000147189	0	0	0	0	0	0	0	0.0026494	0	0.000147189	0
3	0.0269815	0.100843	0.26543	0.00303541	0.0158516	0.0455312	0.290388	0.00775717	0.0384486	0.0269815	0.0317032	0.0293423	0.0215852	0.0172007	0.0198988	0.00674536	0.00269815	0.00472175	0.0010118	0	0.00505902	0.000337268	0.0010118	0.00134907	0.000337268	0.00775717	0.0141653	0	0.000674536	0.00236088	0	0.000337268	0.000674536	0.000674536	0	0	0	0.000337268	0	0	0	0	0.00202361	0.000337268	0	0.000674536	0	0	0
3	0.00182223	0.249646	0.264628	0.00344199	0.0145778	0.0581089	0.165823	0.00587163	0.0522373	0.0119457	0.0263211	0.0378619	0.00323952	0.0178174	0.047783	0.00668151	0.00263211	0.00546669	0	0.00020247	0.00283458	0	0.00020247	0	0	0	0	0.0139704	0.000809881	0	0	0.00161976	0.00060741	0	0.00141729	0	0.00020247	0.00020247	0.00020247	0	0.00020247	0	0	0.00020247	0	0	0	0.000809881	0
3	0.014964	0.363885	0.0864748	0.0107914	0.042446	0.0440288	0.248777	0.0102158	0.0834532	0.000863309	0.032518	0.0218705	0.00201439	0.0130935	0.00143885	0.00129496	0.00230216	0.00258993	0.00172662	0	0.000719424	0.000863309	0.000719424	0.000719424	0.0057554	0.000143885	0	0.000719424	0.00028777	0	0	0.00028777	0	0.000863309	0.00201439	0	0	0	0.000431655	0	0.00100719	0	0	0.000143885	0	0	0	0	0
3	0.0351484	0.198689	0.127117	0.110909	0.0351484	0.0278638	0.261337	0.00127481	0.0404298	0.00491714	0.00254963	0.040794	0.000728465	0.00145693	0.00127481	0.00182116	0.00163905	0.00163905	0.0604626	0.00127481	0	0.00127481	0.000182116	0.0149335	0.00746676	0.000364232	0.00163905	0	0.00509925	0.00254963	0	0.000182116	0	0	0	0	0	0	0	0	0	0	0.000182116	0	0.000182116	0.00418867	0	0.00163905	0
3	0.00165244	0.156431	0.0768383	0.01019	0.0694024	0.00716056	0.195538	0.0275406	0.0980446	0.00578353	0.0192784	0.132746	0.00302947	0.0220325	0.0206555	0.0864776	0.00302947	0.00165244	0.00110162	0.000826219	0.00192784	0.00110162	0.000550812	0.0327733	0.00358028	0	0.000275406	0.000275406	0	0	0.000275406	0	0	0.00798678	0.00110162	0	0	0.00165244	0	0	0.000275406	0.000275406	0	0	0	0.00137703	0	0.00385569	0
3	0.0271409	0.140618	0.0486664	0.00304165	0.0283107	0.0400094	0.509827	0.00163781	0.034394	0.000233973	0.0334581	0.00140384	0.0269069	0.0138044	0.0205896	0.00280767	0.00678521	0.000467946	0.000467946	0.000233973	0.000701919	0	0	0.000233973	0.00889097	0.000467946	0	0	0	0.0025737	0	0	0	0.000233973	0	0.000233973	0	0	0.000233973	0	0	0	0	0	0	0	0	0	0
3	0.000519076	0.19128	0.211004	0.0106411	0.0781209	0.0744874	0.1238	0.0555411	0.102518	0.0132364	0.00648845	0.065144	0.00726706	0.0249157	0.00155723	0.00389307	0.00285492	0.0075266	0.00259538	0.000778614	0.00129769	0.00103815	0.000259538	0	0.00570984	0	0	0	0.000259538	0.000259538	0.00363353	0	0	0.00233584	0	0	0	0	0	0	0	0	0	0	0	0	0	0	0
3	0.0165062	0.204723	0	0.0174232	0.0669418	0.00802384	0.566942	0.000458505	0.0243008	0.000229253	0.0364512	0.020862	0.00596057	0.00756534	0.0126089	0.00114626	0.00343879	0.000687758	0	0.000229253	0	0.000687758	0.000458505	0.000458505	0	0	0	0.000458505	0	0	0	0.000229253	0	0	0.00114626	0	0	0	0	0	0.00137552	0	0	0	0	0	0	0	0
3	0.00703235	0.0813994	0.088256	0.0386779	0.0518636	0.00351617	0.460795	0.045007	0.0279536	0.0223277	0.00879044	0.0219761	0.000703235	0.0135373	0.0363924	0.0583685	0.00351617	0.000351617	0.00105485	0.000175809	0	0	0.00298875	0.00246132	0.000879044	0	0.00228551	0.000351617	0	0.0019339	0	0.000351617	0	0.00123066	0.000175809	0	0	0	0	0.000351617	0.000175809	0	0.000703235	0.000175809	0	0.00105485	0	0.0021097	0
3	0.00122442	0.139409	0.135211	0.0416302	0.0309603	0.00174917	0.365926	0.0262375	0.0783628	0	0.0129439	0.0446038	0.023089	0.0232639	0.0164422	0.000174917	0.00157425	0.000699668	0.00647193	0.0092706	0.000174917	0.00157425	0.00262375	0.000524751	0.00454784	0.000699668	0.000874585	0.000699668	0	0.000874585	0	0	0	0	0.000874585	0.00139934	0	0.0124191	0	0.000349834	0.000174917	0.000174917	0.000174917	0	0.000174917	0	0	0	0
3	0.0015015	0.0369369	0.386186	0.0597598	0.0111111	0.150751	0.194895	0.0567568	0.0042042	0.0255255	0.0234234	0.00900901	0.012012	0.0036036	0.0042042	0.003003	0	0.0033033	0	0.0003003	0.000600601	0.0012012	0	0	0	0	0.0003003	0.0027027	0	0	0.0015015	0.0012012	0.0003003	0.0003003	0.000900901	0	0	0	0	0	0	0	0.0021021	0	0	0	0	0	0
3	0.00384094	0.196566	0.000903751	0.0214641	0.00271125	0.271125	0.0831451	0.0119747	0.0187528	0.00248531	0.00723	0.000451875	0.00700407	0.000677813	0.172842	0.00158156	0.00519657	0	0.0018075	0.0158156	0	0	0	0	0	0	0.000451875	0	0.156801	0	0	0.0018075	0	0.000225938	0	0	0	0	0	0.000225938	0	0	0.0119747	0	0	0.0018075	0	0.000225938	0.000225938
3	0.00892465	0.151573	0.0288222	0.0618873	0.0926116	0.0166789	0.429115	0.00190198	0.0456474	0.0152158	0.00863204	0.0310168	0.000731529	0.0185808	0.026774	0.0106803	0.00234089	0.00219459	0.00277981	0.000585223	0.000292612	0.000292612	0.000731529	0.000731529	0.00541331	0.000438917	0.000877835	0.000731529	0.000731529	0.00160936	0	0	0	0	0.000585223	0.000146306	0	0.000146306	0.000731529	0.000877835	0.000292612	0.000585223	0	0.000292612	0	0	0	0.000438917	0
3	0.0655738	0.197686	0.0016072	0.0973963	0.035037	0.0282867	0.355191	0.00096432	0.0257152	0.00867888	0.0157506	0.00867888	0.0646095	0.0305368	0.04018	0.0032144	0.00289296	0.00289296	0.0016072	0.00064288	0	0.00096432	0.00096432	0.00225008	0	0	0	0	0	0.00128576	0	0.0016072	0.00032144	0	0.00032144	0	0	0	0	0	0	0	0.0048216	0	0	0	0	0	0
3	0.00461574	0.259635	0.0147704	0.00415417	0.0761597	0.0180014	0.310178	0.00138472	0.128318	0.00115393	0.0415417	0.00392338	0.0514655	0.00415417	0.0447727	0.00438495	0.00646204	0.00207708	0	0	0.000923148	0	0	0.00207708	0.00738518	0.000461574	0	0.00323102	0	0.000692361	0	0.000461574	0	0	0	0	0	0	0	0	0	0	0	0	0	0.00461574	0.00253866	0	0
3	0.0049206	0.376202	0.0870051	0.00715724	0.0706777	0.0158801	0.232386	0.00156565	0.117647	0	0.0438381	0.000894654	0.000894654	0.00805189	0.00917021	0.00134198	0.00156565	0.000223664	0.00357862	0.000447327	0	0.000447327	0	0.00335495	0.00290763	0.00201297	0.000447327	0	0	0.000223664	0	0	0	0	0	0	0.000223664	0	0.000223664	0.00201297	0.00111832	0.00156565	0	0	0	0	0	0	0
3	0.00539128	0.42444	0.0331645	0.00212384	0.0111093	0.0509721	0.22578	0.00228721	0.0256494	0.0107826	0.0883843	0.000490116	0.00865872	0.07025	0.00130698	0.0093122	0.0052279	0.000163372	0.000163372	0.00130698	0	0	0.00196046	0	0.00637151	0	0	0	0	0.000653488	0	0.000326744	0	0.0119262	0.000163372	0	0	0.000163372	0.000980232	0	0	0	0	0.000326744	0	0	0	0	0
3	0.017152	0.389709	0.00159553	0.0139609	0.0299162	0.00438771	0.187675	0.0458716	0.12146	0.00618269	0.00937375	0.0327084	0.0219386	0.0418827	0.0293179	0.000199442	0.00558436	0.00199442	0.000598325	0.000398883	0.00159553	0.000797766	0.00219386	0.0245313	0.000199442	0	0.000398883	0.0023933	0	0	0.000199442	0.000199442	0.000398883	0.000199442	0.000199442	0	0.000199442	0.000199442	0	0	0.000199442	0.000997208	0	0.000199442	0	0.000199442	0.00139609	0	0
3	0.013344	0.265546	0.0160128	0.0394983	0.0464371	0.000800641	0.220443	0.0496397	0.049106	0.0520416	0.00186816	0.069122	0.00053376	0.0304243	0.0170803	0.0306912	0.006672	0.00346944	0.00453696	0.00453696	0.00213504	0.00026688	0.00240192	0	0.00106752	0	0.00053376	0.00053376	0.00160128	0	0.00320256	0	0.00053376	0.00053376	0.00026688	0	0.00053376	0	0	0	0	0	0.00026688	0.00106752	0	0.0419002	0.00293568	0.006672	0
3	0.156231	0.194439	0.00220044	0.0174035	0.0614123	0.00380076	0.322865	0.0670134	0.0522104	0.00920184	0.0194039	0.0208042	0.0010002	0.0334067	0.0110022	0.00320064	0.00440088	0.0030006	0.00480096	0	0.00260052	0	0.00020004	0.00040008	0	0	0	0.00260052	0.00020004	0.00020004	0.00280056	0	0.00020004	0	0.0010002	0	0.00040008	0	0	0	0	0	0	0	0	0	0	0.00020004	0
3	0.000558347	0.173367	0.00390843	0.012842	0.0742602	0.00307091	0.440536	0.0809604	0.0603015	0.00921273	0.0041876	0.0117253	0.0173088	0.00921273	0.00586265	0.0516471	0.00251256	0.00614182	0.00251256	0	0.00223339	0.000558347	0.00223339	0	0.00279174	0.000837521	0.000279174	0.00502513	0	0.00139587	0.00725851	0	0.00111669	0	0.000837521	0	0	0	0	0	0	0.000279174	0	0	0.000279174	0.00139587	0	0	0
3	0.0297865	0.168132	0.00125606	0.0256594	0.110353	0.00251211	0.213171	0.0683653	0.0976135	0.0039476	0.00592141	0.148215	0.0104073	0.0680065	0.00717746	0	0.00628028	0.00179437	0.00376817	0.000358873	0.00107662	0.000179437	0.0141755	0.00269155	0.00107662	0.00107662	0.00107662	0.000358873	0	0.00053831	0.000717746	0	0	0	0	0.000358873	0	0.00125606	0	0	0.000179437	0	0	0	0	0	0	0	0
3	0.00725115	0.219183	0.000494397	0.0179631	0.150461	0.0415293	0.298121	0.00692156	0.032795	0.00148319	0.0187871	0.169908	0.00230719	0.00642716	0.00230719	0.000988794	0.00461437	0.00774555	0	0.000164799	0.000164799	0	0	0.000164799	0	0	0.000494397	0	0.000164799	0.000494397	0	0.000164799	0	0	0.000164799	0.00164799	0	0.00214239	0	0	0	0	0	0	0	0.000329598	0	0.000494397	0
3	0.0619748	0.231092	0.0938375	0.00490196	0.0329132	0.0311625	0.186275	0.00315126	0.0945378	0.00245098	0.00945378	0.0917367	0.00490196	0.0689776	0.0217087	0.0017507	0.00210084	0.00035014	0.00035014	0	0.00105042	0.00035014	0.00035014	0.0231092	0	0.00105042	0.00420168	0	0.0182073	0	0.00035014	0.00140056	0	0	0	0	0	0	0	0	0.00140056	0	0.00035014	0	0	0.00140056	0	0	0
3	0.0022787	0.158983	0.000175285	0.139176	0.0709904	0.0296231	0.0948291	0.0192813	0.00701139	0.112007	0.0138475	0.122174	0.00420684	0.00297984	0.135145	0.00175285	0.00315513	0.00473269	0.0152498	0	0.000175285	0.00035057	0.0385627	0.00280456	0.00140228	0.00210342	0.00035057	0.000175285	0	0.0105171	0.000525855	0	0	0	0.000175285	0.000876424	0	0	0	0	0.000525855	0	0.00035057	0	0	0	0	0	0
3	0.0487969	0.0710591	0.00697099	0.0755566	0.0841016	0.00359793	0.193389	0.0447493	0.0148415	0.0899483	0.00742073	0.113335	0.00359793	0.0213627	0.0512705	0.00269845	0.000899483	0.00742073	0.00629638	0.0688104	0.00157409	0.000674612	0.0112435	0.00832022	0.000224871	0.00314819	0.00157409	0.00562177	0.000224871	0.00359793	0.000674612	0.000224871	0.00157409	0	0	0.000449741	0.000224871	0.00427254	0.000899483	0.000224871	0.000224871	0	0.000224871	0	0	0	0.000224871	0	0.00404767
3	0.0739949	0.320359	0.10864	0.00278015	0.0188195	0.0622327	0.223054	0.0442686	0.011976	0.0126176	0.0113345	0.0344311	0.00320787	0.0109068	0.00491873	0.0179641	0.00171086	0.0040633	0	0.000855432	0.000641574	0.00106929	0	0	0.000213858	0.000213858	0.000213858	0	0	0.000427716	0	0.00192472	0.00598802	0.00919589	0.00106929	0	0.000427716	0	0	0	0	0	0	0	0	0.00363559	0.00470488	0	0
3	0.0299163	0.198954	0.123013	0.0192469	0.00502092	0.0108787	0.279707	0.14477	0.0338912	0.0271967	0	0.0361925	0.00564854	0.0104603	0.0468619	0.00292887	0.00188285	0.00481172	0	0.000209205	0.00292887	0	0.00334728	0.000209205	0	0	0	0	0.00083682	0.00125523	0	0.00041841	0.000209205	0	0.000209205	0	0	0	0	0	0	0	0.00439331	0	0.000209205	0.00230126	0	0	0
3	0.0296963	0.111586	0.063892	0.00809899	0.0762655	0.0150731	0.220022	0.127784	0.0566929	0.0542182	0.00269966	0.0895388	0.0148481	0.0544432	0.00944882	0.000224972	0.0015748	0.00584927	0	0.0128234	0.00314961	0	0.000674916	0.0150731	0	0.000224972	0.000224972	0.00584927	0.000449944	0.000899888	0.000224972	0	0.00247469	0.00112486	0.000899888	0	0.000224972	0	0	0	0	0	0	0	0.000449944	0.00967379	0.0015748	0	0
3	0.0164718	0.290117	0.156482	0.0595112	0.022848	0.0916578	0.0478215	0.142136	0.00611052	0.0496812	0.0225824	0.00770457	0.00557917	0.00584485	0.0172689	0.0172689	0.00132837	0.0053135	0	0.00053135	0	0.000265675	0.00265675	0.000265675	0	0	0	0.00664187	0.00053135	0.000797024	0	0.00159405	0.0010627	0.000265675	0.00478215	0	0.00398512	0	0	0	0	0	0	0.00053135	0	0.0042508	0.000265675	0	0
3	0.00590353	0.192945	0.0349892	0.0469402	0.113319	0.00518359	0.256731	0.0910007	0.0463643	0.0113751	0.0115191	0.0562995	0.00115191	0.0480922	0.0410367	0.00100792	0.00259179	0.00547156	0.00662347	0.000143988	0.000575954	0.000431965	0.00475162	0.00215983	0.00316775	0.000143988	0.000143988	0.000863931	0.000431965	0.000575954	0.00100792	0.000143988	0.00172786	0	0	0.000863931	0.000143988	0.000143988	0	0	0.000431965	0	0	0	0.000287977	0	0.00230382	0	0
3	0.0615135	0.13208	0.166899	0.0273909	0.045961	0.00603528	0.210306	0.178041	0.0227484	0.0139276	0.00487465	0.0234448	0.000464253	0.0292479	0.00232126	0.000928505	0.0097493	0.00998143	0.0139276	0.000464253	0.00301764	0	0.00255339	0.00766017	0.0053389	0	0.00162488	0.00208914	0	0.000696379	0	0	0	0.00301764	0.000696379	0.000232126	0.000928505	0	0	0.000928505	0.000464253	0.000464253	0	0.000464253	0.000464253	0.00417827	0.00162488	0	0
3	0.0120292	0.318675	0.032538	0.0633011	0.0435811	0.0341156	0.244922	0.0280024	0.0562019	0.0274108	0.0143956	0.0536383	0.00492999	0.0175508	0.0017748	0.00631039	0.00492999	0.00473279	0.00453559	0	0.001972	0.0003944	0.0033524	0.000985999	0	0.002958	0	0	0	0.001972	0	0.0003944	0.0001972	0.0037468	0.001972	0	0.0011832	0	0	0	0	0	0	0	0	0.00512719	0	0	0.0001972
3	0.0173792	0.218978	0.0145985	0.00521376	0.0232881	0.0236357	0.421272	0.018422	0.049357	0.00799444	0.0149461	0.0246785	0.012513	0.022593	0.0285019	0.000695169	0.00417101	0	0.000347584	0.00173792	0	0	0	0	0.0111227	0	0.000347584	0	0	0	0.0066041	0	0.000695169	0	0	0	0	0.00104275	0	0	0	0	0	0.000347584	0	0.000347584	0	0	0
3	0.00795181	0.0313253	0.0518072	0.266988	0.0474699	0.0274699	0.160482	0.0691566	0.0250602	0.00819277	0.053012	0.0272289	0.00144578	0.0187952	0.00192771	0.00722892	0.000963855	0.0339759	0.046506	0.0298795	0.00313253	0	0.000240964	0.00481928	0.00554217	0.00337349	0.0101205	0.0190361	0.000722892	0.000240964	0.00409639	0.000722892	0.000240964	0.000481928	0.00144578	0	0.000481928	0	0.000481928	0.0026506	0.000722892	0.00939759	0	0	0.000240964	0	0.00216867	0	0
3	0.010279	0.127019	0.0774596	0.0345081	0.0194567	0.00403818	0.0425844	0.0234949	0.0697504	0.00367107	0.00624082	0.0121145	0.0392805	0.00403818	0.0400147	0.000734214	0.00734214	0.00587372	0.0117474	0.288913	0.00587372	0.000367107	0.000367107	0.000367107	0.0179883	0.000367107	0	0.00440529	0.00220264	0	0	0	0	0.000367107	0.00110132	0.000367107	0.000734214	0.000734214	0	0.000367107	0	0.000367107	0	0	0	0	0.00110132	0	0
3	0.0238022	0.078317	0.0522113	0.138514	0.07586	0.0127457	0.236486	0.0104423	0.0448403	0.00476044	0.0118243	0.046683	0.0334767	0.0116708	0.0383907	0.118243	0.0036855	0.00291769	0.0125921	0.00230344	0.00276413	0.000614251	0.00522113	0.00230344	0.002457	0.00168919	0.0036855	0.000614251	0.000153563	0.00598894	0.000153563	0	0.000153563	0.000307125	0	0	0	0	0	0.000460688	0.000153563	0.00168919	0.000153563	0	0.000614251	0.00291769	0	0	0
3	0.368149	0.333195	0.0186143	0.0033092	0.0856256	0.0312306	0.0167528	0.0403309	0.00579111	0.0179938	0.00268873	0.00641158	0.0107549	0.0254395	0.00206825	0.00496381	0.00227508	0.0024819	0.00351603	0	0.00517063	0.000206825	0	0	0	0	0	0	0.00041365	0.000206825	0	0.00041365	0.000206825	0.00289555	0.000206825	0	0.000206825	0	0	0	0	0	0	0.000206825	0	0.00558428	0	0	0
3	0.00187416	0.156359	0.151539	0.133066	0.0821954	0.0356091	0.208032	0.0131191	0.026506	0.0281124	0.0208835	0.0104418	0.0021419	0.0291834	0.000803213	0.0149933	0.00267738	0.00669344	0.0131191	0.00803213	0.00133869	0.000267738	0.000535475	0	0	0	0.000535475	0.0254351	0.000535475	0.000535475	0.000535475	0.00294511	0.000267738	0.00267738	0.0104418	0.000535475	0.000535475	0	0	0	0.000267738	0.00187416	0	0.000535475	0.00133869	0	0.000267738	0	0.000267738
3	0.0118392	0.130027	0.00632782	0.196367	0.089406	0.0253113	0.32129	0.0230659	0.0110227	0.0377628	0.0312309	0.0393958	0.00244948	0.00489896	0.00122474	0.00367422	0.000816493	0.00591958	0.00102062	0	0.00510308	0	0.00122474	0.000204123	0.00204123	0.00244948	0.000204123	0.00571545	0	0.000204123	0	0.00122474	0.00449071	0	0.0034701	0	0	0.000408247	0	0.00142886	0.00224536	0.00796081	0.00367422	0.000204123	0	0.000408247	0	0.00959379	0
3	0.00772627	0.276306	0.0842531	0.00441501	0.103385	0.0150846	0.140912	0.118102	0.0404709	0.0114054	0.0272259	0.0389993	0.00367918	0.0290655	0.000367918	0.0467255	0.00257542	0.00404709	0.000735835	0.000367918	0.00220751	0.000735835	0.000367918	0.00110375	0.013245	0	0.00662252	0.00147167	0.000367918	0	0.00478293	0	0	0.00183959	0.00183959	0	0	0	0	0	0.00110375	0	0	0	0	0	0	0	0.000735835
3	0.0245143	0.0559667	0.0890379	0.0217391	0.0786309	0.00809436	0.139454	0.138992	0.052729	0.150786	0.0286772	0.00115634	0.0460222	0.0344588	0.00555042	0.00346901	0.00508788	0.0191952	0	0.000462535	0.0203515	0.000693802	0.000231267	0.0154949	0.0117946	0	0.000693802	0.000231267	0	0	0.0238205	0	0.00393154	0.00231267	0.00208141	0.000231267	0.00208141	0	0	0.000231267	0.000231267	0	0	0.000693802	0	0	0	0.00647549	0
3	0.000687049	0.0666438	0.143937	0.0163174	0.0987633	0.0133975	0.109413	0.0147716	0.056338	0.00721402	0.00377877	0.0182068	0.00927516	0.112161	0.0120234	0.00790106	0.00291996	0.00824459	0.00240467	0.00171762	0.00291996	0.000171762	0.000858811	0	0.00790106	0.000171762	0.000171762	0.00240467	0.253693	0	0.00206115	0.000171762	0	0.000687049	0.000343525	0.000171762	0.00291996	0.000343525	0.000171762	0.000171762	0.000171762	0.000343525	0	0	0	0.00326348	0.00377877	0.00240467	0
3	0.000706215	0.215925	0.000176554	0.0753884	0.0596751	0.0681497	0.16596	0.0157133	0.0670904	0.00335452	0.0188912	0.114583	0.0598517	0.0148305	0.0277189	0.000529661	0.00865113	0.00670904	0.0045904	0.000176554	0.0022952	0.000176554	0.00635593	0.0123588	0.00441384	0.00282486	0.000176554	0.00370763	0	0.00176554	0.000529661	0.000176554	0	0	0.000353107	0.00141243	0.000176554	0.00865113	0.0139477	0	0.000353107	0	0	0	0.000176554	0.00776836	0.000529661	0	0.000353107
3	0.00203286	0.107911	0.0714891	0.0762324	0.0853803	0.000169405	0.249026	0.0694562	0.0770795	0.0115196	0.00440454	0.0847027	0.00728443	0.055565	0.0128748	0.000169405	0.00254108	0.00474335	0.0240556	0.000338811	0.00118584	0.000508216	0.0110114	0.00372692	0.00287989	0.000508216	0.00254108	0.00389632	0	0.000677622	0.00271049	0	0.000169405	0.00118584	0	0	0.00135524	0.00897849	0	0.000338811	0.000508216	0	0	0.000169405	0.000169405	0.00677622	0.000338811	0.000169405	0.000169405
3	0.00450286	0.146404	0.0915176	0.105635	0.0786175	0.00924912	0.155653	0.0417427	0.0438116	0.00413776	0.00328587	0.150663	0.0688816	0.0244615	0.0247049	0	0.00170378	0.00292077	0.00279908	0.000121699	0.00170378	0.000973591	0.00292077	0.00718024	0.00669344	0.000243398	0.000243398	0.00559815	0.000486796	0.00328587	0.000973591	0	0.000121699	0.000243398	0.000730194	0.000486796	0	0	0	0.000608495	0.000851892	0	0.000486796	0	0.000243398	0.000121699	0.000121699	0.00146039	0
3	0.000336078	0.287179	0	0.0315913	0.0379768	0.00537725	0.222988	0.0756175	0.0665434	0.0132751	0.0252058	0.106873	0.000336078	0.0297429	0.0157957	0.0162998	0.00856999	0.00655352	0.0115947	0.000168039	0.00252058	0	0	0.000672156	0.00319274	0.000336078	0	0.00739372	0	0.000504117	0.000672156	0.000168039	0.000168039	0	0.00117627	0.00100823	0.000840195	0.00252058	0.000168039	0	0.000168039	0.00369686	0	0.000168039	0	0	0	0.00336078	0
3	0.0161155	0.180829	0.0410213	0.0671829	0.0406028	0.00544161	0.221432	0.119715	0.0521139	0.0142319	0.0125576	0.0705316	0.0387191	0.0301381	0.0083717	0.00104646	0.00230222	0.00753453	0.0249058	0	0.00146505	0.000418585	0.000418585	0.0154877	0.00251151	0.00125576	0.00418585	0.000209293	0	0.000627878	0	0	0.0108832	0.000627878	0.00104646	0	0.000209293	0	0	0	0.000209293	0.0027208	0.000209293	0.000209293	0.000418585	0	0	0	0
3	0.0418741	0.23631	0.339385	0.0108346	0.134407	0.0535871	0.00527086	0.036896	0.0149341	0.0090776	0.00409956	0.0161054	0.00409956	0.000878477	0.0011713	0.00322108	0.0389458	0.000878477	0.00380673	0	0.00439239	0	0	0	0.00995608	0	0.000292826	0	0.00585652	0	0.00292826	0	0.000292826	0	0.00204978	0	0	0.000292826	0	0	0	0	0	0	0	0	0.000878477	0.00409956	0
3	0.00717602	0.375264	0.0371465	0	0.0181511	0.0392571	0.230055	0.10764	0.0367244	0.028282	0.0278599	0.00928662	0.00295483	0.0147742	0.024905	0.00126636	0.0139299	0.00295483	0	0.000422119	0.00337695	0	0	0	0.00337695	0	0.00337695	0	0	0	0.00126636	0.00126636	0	0	0.00253271	0	0	0.00168848	0.00126636	0	0.000844238	0	0	0	0	0	0	0	0
3	0.0147358	0.123476	0.438516	0.0381098	0.105691	0.00558943	0.0579268	0.00304878	0.027439	0.015752	0.0198171	0.0569106	0.00050813	0.0254065	0.00152439	0.00457317	0.00457317	0.0111789	0.00355691	0	0.00254065	0.00050813	0.00050813	0	0.00711382	0	0.00254065	0.0111789	0	0	0.00203252	0	0.00152439	0	0.00152439	0.00050813	0	0	0	0.00050813	0	0	0	0	0	0	0	0	0
3	0.000386324	0.125749	0.014294	0.042882	0.123044	0.00695383	0.362758	0.0639366	0.04887	0.00734016	0.00888545	0.0807417	0.0164188	0.0218273	0.0254974	0.000193162	0.0040564	0.00328376	0.00386324	0	0.00096581	0.000193162	0.00367008	0.00656751	0.00502221	0.00096581	0	0.000386324	0	0.00096581	0.000386324	0	0	0	0	0	0.000772648	0.000193162	0	0	0	0.00212478	0	0	0	0.00251111	0	0.00946494	0
3	0.00159716	0.183141	0.0839397	0.0624667	0.110027	0.0189885	0.10417	0.0512866	0.0725821	0.0340728	0.0104703	0.113753	0.0127773	0.0101154	0.0392192	0.00763088	0.00905058	0.00603372	0.0127773	0	0.00372671	0	0.000709849	0.000177462	0.00674357	0.000177462	0	0.0182786	0	0.000177462	0.000354925	0.000887311	0.000709849	0.000887311	0.000709849	0.000354925	0.0014197	0	0	0.000532387	0.00124224	0.00621118	0	0.000177462	0.00124224	0.00230701	0.00372671	0.00195209	0
3	0.000736594	0.2665	0.0587802	0.0453742	0.0836771	0.00633471	0.118886	0.116235	0.0453742	0.0100177	0.00677666	0.0959045	0.0312316	0.0232764	0.030495	0.00132587	0.00397761	0.00692398	0.00589275	0.000294638	0.00397761	0.000589275	0.00397761	0.000736594	0.00589275	0	0.000736594	0.00309369	0	0	0.00132587	0.000441956	0.000589275	0.000147319	0	0.000294638	0.000294638	0	0	0.000441956	0.000294638	0	0	0.000147319	0.000147319	0	0	0	0
3	0.00184464	0.131994	0.0405821	0.00635376	0.0551342	0.116417	0.276491	0.0196762	0.10371	0.015577	0.00368928	0.0110678	0.0379176	0.0387374	0.0368928	0.0040992	0.0145522	0.00881328	0	0	0.00942816	0.00040992	0.00020496	0	0.0129125	0	0	0.0010248	0	0.00040992	0.00266448	0	0.00020496	0	0.00020496	0	0.0020496	0	0	0	0.00020496	0.00020496	0	0	0.00020496	0.00122976	0.0010248	0.0397622	0
3	0.027562	0.159108	0.0874468	0.0145327	0.0348284	0.0243047	0.0751691	0.0105237	0.033325	0.00776748	0.0446004	0.0578802	0.000751691	0.00175395	0.0897018	0.272363	0.00501128	0.00501128	0.0055124	0.000751691	0.00851917	0.000751691	0.000250564	0	0.0165372	0.000250564	0.000501128	0.000250564	0	0	0.00100226	0	0.000250564	0.000751691	0	0	0	0.000501128	0	0	0	0	0	0	0	0	0	0	0.000250564
3	0.00440917	0.18739	0.0196208	0.112654	0.151455	0.0218254	0.042328	0.0568783	0.0811287	0.0496032	0.0132275	0.0434303	0.00529101	0.0218254	0.0165344	0.00661376	0.0246914	0.0127866	0.00815697	0.0174162	0.00837743	0.000220459	0.00308642	0.00198413	0.0112434	0.00198413	0.000881834	0.00507055	0.000881834	0	0.00418871	0.000220459	0.00176367	0.00110229	0	0.000220459	0.0026455	0.00352734	0	0	0.000220459	0.000220459	0	0.000440917	0.00154321	0	0.00110229	0.000220459	0
3	0.00243491	0.18393	0.0676157	0.00468252	0.169133	0.000561903	0.349504	0.0245364	0.0569395	0.000374602	0.019292	0.0297809	0.0104889	0.017419	0.0365237	0	0.00655553	0.00262221	0	0.000187301	0.000749204	0.000187301	0	0.00224761	0.000561903	0	0.000187301	0.00168571	0.000187301	0.00131111	0.00486983	0	0	0.000187301	0.000749204	0	0	0.000374602	0	0.000374602	0	0.000561903	0	0	0	0	0	0	0
3	0.0145161	0.100645	0.189677	0.0864516	0.0380645	0.0341935	0.0919355	0.0754839	0.0551613	0.0425806	0.0245161	0.0129032	0.0016129	0.0212903	0.0658065	0.00225806	0.00612903	0.0132258	0.00903226	0.000645161	0.00483871	0.000322581	0	0.000322581	0.0016129	0.000645161	0.0277419	0.0406452	0.000645161	0	0.00387097	0.00129032	0.000645161	0.00870968	0.00580645	0.000322581	0.000967742	0	0	0.000322581	0	0.000645161	0	0.000645161	0	0	0	0	0.000322581
3	0.00127687	0.184082	0.160885	0.00808683	0.0725686	0.0038306	0.183443	0.0346882	0.0706533	0.000212811	0.0536284	0.0204299	0.00659715	0.0108534	0.0334114	0.1113	0.00446904	0.00255373	0.000638434	0.000212811	0.00255373	0	0	0	0.00957651	0	0	0.0019153	0	0	0.00276655	0	0	0.000212811	0	0.000212811	0.000425622	0.000212811	0.000425622	0	0	0.000638434	0	0	0	0.0155352	0	0.000425622	0
3	0.00944128	0.219348	0.107087	0.00323332	0.0490171	0.0243145	0.330704	0.0712623	0.00258665	0.0221159	0.00866529	0.0455251	0	0.0117693	0.0108639	0.00103466	0.00439731	0.00271599	0.000258665	0.000387998	0.000905329	0.000129333	0	0.000905329	0.0164252	0	0	0.000129333	0	0.000905329	0.0067253	0	0.000129333	0.000387998	0.00362131	0	0	0	0	0.000129333	0	0.000129333	0	0.000387998	0	0	0	0.00258665	0
3	0.0387506	0.237483	0.220643	0.115618	0.00307832	0.0320507	0.173382	0.0225441	0.070077	0.00525124	0.0067904	0.0105025	0.00153916	0.0112268	0.00217293	0.0016297	0.00307832	0.0084201	0.00244455	0.000633771	0.001177	0.000181077	9.05387e-05	0	0.00769579	0.00181077	0.000271616	0.000362155	0.000362155	0.00144862	0.000181077	0.000905387	0	0	0.000543232	0.000814848	0	0	0	0	0.000452694	0	0	0	0	0	0	0.00262562	0
3	0.0101274	0.314603	0.207122	0.00392029	0.0646847	0.0784057	0.115975	0.0120876	0.0375694	0.0388762	0.0150278	0.00130676	0.0202548	0.00653381	0.0346292	0.000653381	0.00228683	0.00130676	0.00130676	0.000326691	0.000980072	0.00130676	0	0.000653381	0.0186214	0	0	0	0.000326691	0.000326691	0.000653381	0.000326691	0.00163345	0.00196014	0.00392029	0	0	0	0	0	0	0.000326691	0.000326691	0	0	0	0	0	0
3	0.000673627	0.451667	0.106265	0.00319973	0.213203	0.00555743	0.0572583	0.0240822	0.0227349	0.00589424	0.0193668	0	0.000336814	0.0156618	0.0119569	0.00202088	0.0170091	0.00454699	0.000336814	0.000505221	0.00319973	0.00134725	0	0.00151566	0.0229033	0.000336814	0.000168407	0.000673627	0.000505221	0.000168407	0.00185248	0.000168407	0	0.00168407	0.000336814	0.000336814	0	0.000336814	0	0	0	0.000168407	0	0	0	0	0.000673627	0	0
3	0.0147086	0.147454	0.0755654	0.0292333	0.0785071	0.000919287	0.268799	0.139364	0.0404486	0.00937672	0.00514801	0.0854937	0.0156279	0.0275786	0.0200404	0.000551572	0.00717044	0.00367715	0.000919287	0	0.000367715	0.000367715	0.00294172	0.000919287	0.00735429	0.000183857	0.000183857	0	0	0.00165472	0.00165472	0	0.00330943	0.000183857	0.000367715	0.000367715	0	0.00367715	0	0.000183857	0	0.000735429	0.000367715	0	0	0	0.000551572	0.000183857	0
3	0.0159702	0.249398	0.0483483	0.00437541	0.10501	0.0113761	0.264931	0.0573179	0.0345657	0.000437541	0.00875082	0.023846	0	0.00459418	0.0557865	0.000437541	0.00306279	0.00218771	0	0.000218771	0.00503172	0.000218771	0	0.00109385	0.0120324	0	0.00131262	0.000437541	0	0.000656312	0.00109385	0.000218771	0.000218771	0	0.00175016	0.000218771	0.000656312	0.000218771	0	0	0	0.000218771	0	0	0	0	0.000437541	0	0
3	0.119765	0.488397	0.000533476	0.00586823	0.0890904	0.00853561	0.0152041	0.0632169	0.0333422	0.00320085	0.0512137	0.00613497	0.0021339	0.0122699	0.00106695	0.0042678	0.011203	0.011203	0	0	0.011203	0	0.00186716	0.00133369	0.0450787	0.000533476	0	0	0	0	0.00293412	0.000533476	0.000266738	0	0.00160043	0	0	0	0.000266738	0	0	0.000266738	0	0	0	0	0	0	0
3	0.00358355	0.10298	0.30762	0.0211241	0.0818559	0.0341381	0.208978	0.0128253	0.0333836	0.0194266	0.0047152	0.0152773	0.00132026	0.00358355	0.00132026	0.00169747	0.00301773	0.00584685	0.00490381	0.000377216	0.000377216	0.000565824	0	0.000565824	0.00622407	0.000188608	0	0.00169747	0.000754432	0.000377216	0.00113165	0.000188608	0	0.00113165	0.00150886	0	0	0.00094304	0	0.00132026	0	0	0.00094304	0	0	0	0	0	0
3	0.028676	0.208054	0.108908	0.161989	0.0131178	0.0308115	0.208664	0.00701647	0.0225747	0.00976205	0.0500305	0.0460647	0.00549115	0.00884686	0.000610128	0.00945699	0.000305064	0.00884686	0.0152532	0.000305064	0.00274558	0	0.000305064	0	0.0207444	0	0	0.00579622	0.000305064	0	0.00549115	0.000610128	0	0.000305064	0.00518609	0.00122026	0	0	0.000305064	0.000305064	0.000610128	0.000305064	0	0	0.000610128	0	0	0	0
3	0.013638	0.163472	0.12735	0.0344637	0.0790638	0.0488389	0.154257	0.129008	0.0499447	0.0595282	0.0175083	0.00552893	0.00184298	0.00442315	0.00239587	0.00147438	0.00110579	0.0112422	0.0165868	0	0.00221157	0.000184298	0.000368596	0.00221157	0.00774051	0.00239587	0.00221157	0.0082934	0	0.00239587	0.000552893	0.000552893	0.000368596	0.0326207	0.000737191	0.000184298	0.000368596	0	0.000184298	0.000368596	0.000921489	0.00368596	0	0	0.000368596	0	0.00129008	0.00202728	0
3	0.149085	0.341412	0.0676548	0.0122058	0.00383609	0.322406	0.0163906	0.00174368	0.0101133	0.0092415	0.0224935	0.00906713	0.0116827	0.00104621	0.00104621	0.0097646	0.00156931	0.000523104	0.00209241	0.00209241	0.000348736	0	0	0	0	0	0	0	0.000174368	0	0	0.00087184	0	0	0.00104621	0.000174368	0	0	0.000523104	0	0	0	0	0	0	0	0	0	0
3	0.0035309	0.288777	0.108701	0.0168979	0.0423707	0.00882724	0.190416	0.0754098	0.0421185	0.00706179	0.0037831	0.0330391	0.00907945	0.00933165	0.0665826	0.0123581	0.00403531	0.0138714	0.00529634	0	0.00151324	0	0.00100883	0.00554855	0.0174023	0.000252207	0.000252207	0.00983607	0	0.00151324	0.00075662	0	0.00100883	0	0.00252207	0.000252207	0.000252207	0.000504414	0	0	0.00075662	0.00226986	0.000252207	0.000252207	0	0	0	0	0
3	0.0148633	0.140904	0.0805589	0.0297265	0.0760999	0.010107	0.0701546	0.0936385	0.0894768	0.162901	0.0148633	0.0228894	0.000297265	0.0526159	0.0457788	0.00148633	0.00178359	0.019025	0.00237812	0.000891795	0.00386445	0	0	0.00445898	0.0163496	0	0.00356718	0.00208086	0	0	0.000297265	0	0.0151605	0.00862069	0.00386445	0.000891795	0.00118906	0	0	0.000297265	0	0.000891795	0	0.000891795	0	0	0	0	0
3	0.00814775	0.0896252	0.0382944	0.12113	0.0684411	0.0141228	0.354155	0.0605649	0.0532319	0.000271592	0.00597501	0.0407387	0.000543183	0.0239001	0.0464422	0.000814775	0.0032591	0.0032591	0.00271592	0.00923411	0.00217273	0	0.000814775	0.00760456	0	0.000814775	0.000271592	0.0065182	0.000271592	0.000543183	0.000814775	0.00108637	0.000271592	0.000543183	0.00108637	0.000814775	0.000814775	0.000271592	0.000271592	0	0	0.00108637	0	0	0.000543183	0.00624661	0.00733297	0	0
3	0.0018367	0.276674	0.13842	0.00200367	0.108699	0.00467524	0.163633	0.00717983	0.067791	0.00601102	0.0150276	0.0171982	0.0101853	0.00484221	0.012189	0.121055	0.00667891	0.000333946	0	0.000166973	0.00217065	0.000166973	0	0.000834864	0.0153615	0	0.000166973	0	0.000166973	0.000333946	0.00417432	0	0	0.000500918	0	0	0	0	0	0	0	0.000166973	0	0.000166973	0	0.00801469	0	0.000166973	0
3	0.0244177	0.241923	0.277986	0.0105184	0.0514651	0.0202855	0.101803	0.0912847	0.0469572	0.00225394	0.0225394	0.0574756	0.00375657	0.0217881	0	0.000751315	0.0052592	0.00300526	0.000751315	0	0.00112697	0.000375657	0.000751315	0.00225394	0.00676183	0	0	0.00112697	0	0.00112697	0	0.000375657	0	0	0	0	0	0	0.000375657	0	0	0.000375657	0	0	0	0	0	0	0
3	0.000168833	0.115651	0.133041	0.0393382	0.0801958	0.014182	0.168665	0.0815465	0.11143	0.0102988	0.0275198	0.104339	0.018234	0.0133378	0.001013	0.000337667	0.003039	0.00894817	0.0055715	0.000337667	0.003039	0	0.00135067	0.000675333	0.004052	0.006078	0.0005065	0.0113118	0	0.000844167	0.0108053	0	0	0	0.000168833	0.000337667	0.00236367	0.00438967	0	0.000675333	0.0005065	0.00236367	0.0045585	0	0.000168833	0.000337667	0	0	0
3	0.00314935	0.122161	0.0556937	0.141223	0.152163	0.00265208	0.188132	0.039947	0.032488	0.0121001	0.0106083	0.0363003	0.0457484	0.0759158	0.0188961	0.00861926	0.00546992	0.00248633	0.00646445	0	0.00066302	0.00099453	0.00215482	0.0129289	0.00298359	0.00165755	0.000165755	0.00182331	0	0.00232057	0.00132604	0	0.00033151	0	0	0	0.000497265	0	0	0.000497265	0	0.00116029	0	0	0.000165755	0.00679596	0	0	0
3	0.00102835	0.159101	0.0393712	0.13589	0.052446	0.00440723	0.167768	0.0975466	0.0502424	0.0166006	0.0143969	0.0956368	0.015866	0.0506831	0.0334949	0	0.00411341	0.00308506	0.0141031	0.00146908	0.00264434	0.00132217	0.00896136	0.000440723	0.00102835	0.000146908	0	0.00249743	0.00058763	0.00249743	0.00264434	0	0.000440723	0.000440723	0	0.00117526	0.00249743	0	0	0.000734538	0	0.000146908	0	0.000440723	0.000146908	0	0	0.00264434	0
3	0.00320936	0.179913	0.106475	0.0528601	0.075892	0.00641873	0.0824995	0.0154805	0.0711724	0.000566358	0.0345479	0.0715499	0.0228431	0.0230319	0.0656976	0.144421	0.00358694	0.0101944	0.0117047	0.0013215	0.00245422	0.000377572	0.00113272	0.000755144	0.000377572	0	0.000188786	0.000188786	0.000755144	0.00169907	0.000188786	0.0013215	0	0.000377572	0.000188786	0	0.000377572	0	0	0.000377572	0.000755144	0.000188786	0	0.000188786	0	0	0	0	0
3	0.0283313	0.264826	0.0979592	0.0132053	0.097479	0.00648259	0.184394	0.0516206	0.0797119	0.00432173	0.0290516	0.0220888	0.0151261	0.0619448	0.00216086	0.00216086	0.00552221	0.0060024	0.000480192	0	0.0057623	0.000720288	0.000480192	0.00480192	0	0.000240096	0	0.000240096	0	0.000240096	0.00216086	0.000480192	0.000480192	0.000720288	0.000480192	0.000480192	0.000960384	0	0	0	0.000720288	0.000240096	0	0	0	0	0.00312125	0	0.000240096
3	0.0125313	0.319131	0.210693	0.00651629	0.0658312	0.067335	0.110777	0.00835422	0.0382623	0.0345865	0.0143693	0.000668338	0.0248956	0.00718463	0.0307435	0.000835422	0.0031746	0.00267335	0.00384294	0	0.00100251	0.000835422	0.000334169	0.000501253	0.0240602	0.000835422	0	0	0.000167084	0.000167084	0.000334169	0.000668338	0.00183793	0.00200501	0.00284043	0	0	0	0	0	0	0	0	0.000334169	0.000167084	0	0	0	0
3	0.00515198	0.215353	0.112313	0.0602782	0.0956552	0.0149408	0.179632	0.108363	0.0384681	0.00652585	0.0144256	0.0185471	0.0218101	0.0113344	0.0393268	0.00171733	0.00446505	0.00669758	0.00240426	0.000171733	0.00429332	0.000343466	0.000343466	0.0010304	0.0120213	0.000343466	0	0.00498025	0	0.000343466	0.00704104	0.000171733	0	0.000858664	0.00257599	0	0.000686931	0	0	0	0.000171733	0.00309119	0	0	0	0	0	0.000171733	0.000171733
3	0.00482356	0.243717	0.000761615	0.0231023	0.0868241	0.0116781	0.0469662	0.0939325	0.10688	0.0327494	0.0241178	0.0302107	0.0144707	0.0147245	0.00634679	0.18228	0.00863163	0.0144707	0.00406194	0	0.00304646	0.000507743	0.000253872	0.0017771	0.00939325	0	0.000253872	0.00685453	0	0	0.00837776	0	0.00126936	0.00431582	0	0	0.000253872	0.000253872	0.000253872	0.000761615	0	0	0	0.00152323	0.000507743	0.00583905	0.000761615	0.000253872	0
3	0.0126738	0.232011	0.0257563	0.00429272	0.0220769	0.0151267	0.159648	0.0026574	0.0441537	0.00408831	0.0100164	0.000613246	0.0104252	0.0322976	0.0917825	0.303352	0.00327065	0.00122649	0.000408831	0.000613246	0	0	0.00327065	0.000204415	0.0104252	0.000204415	0.000204415	0.000204415	0	0.00347506	0	0.000817661	0	0.00122649	0	0.000204415	0	0	0.000204415	0	0	0	0	0.000204415	0	0	0	0	0
3	0.00336852	0.139232	0.120593	0.0215585	0.103077	0.00157197	0.0633281	0.0812935	0.0175163	0.0110038	0.0107792	0.0303166	0.0168426	0.0905008	0.0069616	0.186391	0.0105547	0.0148215	0.00112284	0	0.00247024	0.000673703	0.00651246	0.0247024	0.000224568	0.000224568	0.000224568	0.00898271	0	0	0.00538962	0	0	0	0	0.000673703	0.00134741	0.00202111	0	0	0	0.00157197	0	0	0.000224568	0.000224568	0.00179654	0	0
3	0.00351831	0.213977	0.00671678	0.0569327	0.0860387	0.00783624	0.142811	0.0348633	0.0925956	0.00671678	0.0167919	0.0732448	0.0342236	0.0967536	0.0199904	0.0279866	0.00575724	0.00543739	0.0126339	0.000319846	0.00255877	0	0.00111946	0.00255877	0.00111946	0	0.000319846	0.00879578	0.000319846	0	0.000639693	0	0	0.000159923	0	0	0.000639693	0	0	0.00047977	0.000159923	0.00143931	0	0.000639693	0.000639693	0.000319846	0	0.00607708	0
3	0.00453172	0.172205	0.0689199	0.0383308	0.0787387	0.00339879	0.191465	0.0978097	0.0583459	0.0205816	0.0134063	0.0874245	0.000755287	0.0802492	0.0364426	0.000377644	0.00207704	0.0026435	0.00509819	0.000566465	0.0016994	0	0.00283233	0.00113293	0.00641994	0.000566465	0	0.0043429	0	0.00132175	0.00415408	0	0.000188822	0	0.000755287	0	0.000377644	0	0	0.000188822	0	0.000188822	0	0	0	0	0.000377644	0	0
3	0.0101488	0.241137	0.117185	0.0133965	0.117591	0.0151556	0.18092	0.0783491	0.0300406	0.0113667	0.00947226	0.0649526	0.00243572	0.0266576	0.00284168	0.000270636	0.00243572	0.00446549	0.00514208	0.00162382	0.0037889	0	0.000405954	0.0376184	0	0	0.000270636	0.000270636	0	0.000811908	0.000405954	0.000947226	0.000270636	0.000405954	0.000541272	0	0.00243572	0	0.000135318	0.000135318	0.000811908	0	0	0.000270636	0	0.00798376	0.000541272	0.00270636	0
3	0.0027972	0.155045	0.047952	0.0105894	0.108292	0.0027972	0.204795	0.022977	0.0991009	0.044955	0.00539461	0.0673327	0.0311688	0.0145854	0.0167832	0.0373626	0.00959041	0.00599401	0.00539461	0.0001998	0.00519481	0.0003996	0.0001998	0.0181818	0.00939061	0.0001998	0.000999001	0.00639361	0	0.000599401	0.0027972	0	0.0023976	0.0041958	0.0001998	0	0.000799201	0.00619381	0	0	0	0.000599401	0	0.000599401	0.0001998	0.03996	0.000799201	0	0
3	0.0690742	0.395056	0.0908871	0.00339312	0.00315075	0.042414	0.15681	0.0070286	0.0130877	0.0113912	0.057683	0.000242365	0.00678623	0.000242365	0.0433834	0.00799806	0.00363548	0.00799806	0	0.00169656	0.0070286	0.000242365	0	0	0.0322346	0	0.00193892	0	0.000484731	0	0.00484731	0	0.000242365	0	0.00799806	0	0	0.000242365	0	0	0.000484731	0	0	0	0	0	0	0	0
3	0.00065775	0.191405	0.123438	0.0181978	0.0721333	0.001754	0.13155	0.173865	0.0997588	0.0195133	0.0160053	0.0416575	0.00877001	0.034203	0.00241175	0.00021925	0.00898926	0.00548125	0.00153475	0.00021925	0.000877001	0.00021925	0.00021925	0.00153475	0.0004385	0	0.00109625	0.000877001	0.0030695	0	0.00548125	0	0.00021925	0.00241175	0	0	0.00679676	0.00241175	0	0	0.00021925	0	0	0.00021925	0	0.0116203	0	0.00021925	0
3	0.0228209	0.259271	0.0212361	0.0199683	0.0995246	0.0022187	0.176228	0.0985737	0.0586371	0.00190174	0.00380349	0.0671949	0.000316957	0.0399366	0.0139461	0.0339144	0.00316957	0.00570523	0.00316957	0	0.0044374	0.00190174	0.00253566	0.0044374	0.00285261	0	0	0.000950872	0	0.00158479	0.0022187	0	0	0	0	0.000316957	0.00158479	0.00190174	0.0114105	0.000316957	0	0	0	0	0.00126783	0.000633914	0.000633914	0	0
3	0.00433889	0.15209	0.0826673	0.0664535	0.203243	0.00890614	0.152318	0.0212377	0.0564056	0.0018269	0.0127883	0.0621146	0.0328842	0.0575474	0.0237497	0.000685088	0.0054807	0.00890614	0.0130167	0.000456725	0.00342544	0	0.000456725	0.00296871	0.00570907	0.000228363	0.00228363	0.00274035	0.000228363	0	0.000913451	0	0	0	0	0	0.000228363	0	0	0.000228363	0.000685088	0.00159854	0	0	0	0	0.00205526	0	0
3	0.0103694	0.233312	0.021819	0.0412616	0.0496868	0.0209548	0.160294	0.166991	0.0892201	0.0127457	0.00237632	0.0494707	0.00108015	0.0371571	0.0423418	0.00151221	0.00842515	0.00518471	0.000216029	0.000216029	0.00410456	0.000216029	0.00216029	0.00972132	0.0103694	0.000432059	0	0.000864118	0	0.00259235	0.000432059	0.000432059	0	0	0	0	0.000864118	0	0	0	0.000648088	0	0	0.000432059	0	0.00237632	0.00583279	0	0
3	0.0192805	0.216788	0.0134023	0.0298613	0.159652	0.00470256	0.0900541	0.0674818	0.137785	0.0409123	0.0159887	0.0195156	0.0242182	0.0310369	0.0171644	0.0378556	0.00564308	0.0108159	0.00352692	0.000470256	0.00470256	0.000235128	0.000235128	0.0103456	0	0	0.000235128	0.00517282	0	0	0.00517282	0.000470256	0.000235128	0.000235128	0	0	0.00329179	0	0	0	0.000705384	0.000235128	0	0	0.000235128	0	0	0	0
3	0.00433213	0.133755	0.0575812	0.103791	0.0779783	0.000361011	0.252166	0.0362816	0.051444	0.000361011	0.00613718	0.111733	0.000180505	0.0601083	0.0101083	0.000180505	0.00180505	0.0032491	0.0319495	0.0032491	0.00216606	0	0.0110108	0.00505415	0.000361011	0.0034296	0.00433213	0.00144404	0	0.000180505	0	0	0	0	0.000180505	0.000902527	0	0.0034296	0	0	0	0.000902527	0.000180505	0	0.000722022	0	0	0.000180505	0
3	0	0.143208	0.0033732	0.0447715	0.0965961	0.000613309	0.203312	0.0349586	0.0699172	0.00398651	0.00766636	0.0987427	0.127262	0.0564244	0.0205458	0.00735971	0.0067464	0.00613309	0.0067464	0	0.00275989	0.000919963	0.00153327	0.0067464	0.00122662	0.000306654	0	0.00245324	0	0.000613309	0.000613309	0	0	0	0	0.00153327	0.00214658	0.0125728	0	0	0	0.000306654	0.000306654	0	0	0	0	0	0
3	0.00671853	0.191301	0.0381895	0.00424328	0.114215	0.0137907	0.130481	0.0360679	0.0325318	0.192362	0.0049505	0.0360679	0.00176803	0.0367751	0.0569307	0.00106082	0.0120226	0.00742574	0.00247525	0.011669	0.0102546	0	0.000707214	0.000353607	0.0180339	0	0.00141443	0	0	0.000353607	0.00141443	0.00247525	0.00106082	0.000353607	0	0	0.00141443	0.00141443	0	0	0	0.000353607	0	0.000707214	0	0.00742574	0.00282885	0	0
3	0.00317644	0.122726	0.0724805	0.0713254	0.132544	0.00808548	0.258158	0.0762345	0.0880739	0.00519781	0.0121282	0.0118394	0.000577534	0.0236789	0.0147271	0.00375397	0.0101068	0.00693041	0.0181923	0.000866301	0.00750794	0	0.0025989	0.00115507	0	0.00231014	0	0.00693041	0	0	0.00895178	0.000288767	0	0	0.00317644	0.000866301	0.0103956	0.000577534	0	0.000288767	0.00144383	0	0	0	0	0	0.00548657	0.00144383	0
3	0.0208881	0.101191	0.0674609	0.0550828	0.198515	0.000618908	0.143277	0.0662231	0.0629739	0.0122234	0.0303265	0.0423952	0.00495126	0.0691629	0.0193409	0.000773635	0.0057249	0.0040229	0.00943834	0.000154727	0.00123782	0.000618908	0.00293981	0.000464181	0.00433235	0	0.000464181	0.0106762	0	0.00154727	0.000309454	0	0.00139254	0.0040229	0	0	0.000464181	0.000154727	0	0	0.000154727	0.00386817	0	0.000154727	0.000309454	0.000928361	0.000154727	0	0
3	0.00113314	0.168555	0.0456091	0.0147309	0.076204	0.00254958	0.151841	0.0767705	0.104816	0.0657224	0.00424929	0.0473088	0.0175637	0.0498584	0.0322946	0.000283286	0.00623229	0.0121813	0.00849858	0	0.00594901	0.000849858	0.00368272	0.000849858	0.00538244	0.000283286	0	0.0104816	0	0	0.00396601	0	0.000849858	0.00254958	0.000283286	0	0.0152975	0	0	0.000283286	0.000566572	0.000283286	0	0	0	0	0.001983	0.000283286	0
3	0.00381497	0.253696	0.000953743	0.00429185	0.0815451	0.00691464	0.209585	0.0693848	0.0660467	0.00309967	0.0312351	0.0305198	0.0169289	0.0274201	0.0171674	0.129471	0.0200286	0.0033381	0.000476872	0	0.00143062	0.000715308	0	0.0033381	0	0.000238436	0	0.000476872	0	0	0.00214592	0	0	0.000238436	0	0	0.000238436	0.000238436	0	0.000953743	0	0	0	0	0	0.00977587	0.00381497	0	0
3	0.020595	0.204519	0.128146	0.00915332	0.116419	0.00886728	0.109554	0.0128719	0.0746568	0.00743707	0.0131579	0.00343249	0.00171625	0.203375	0.00143021	0.00114416	0.0131579	0.00572082	0	0.000858124	0.00228833	0	0.00114416	0.00600686	0.00514874	0	0	0.000858124	0	0	0.00400458	0.000572082	0	0.00143021	0.00114416	0	0	0	0	0.000286041	0	0.000572082	0	0	0	0	0.000572082	0	0
3	0.00929636	0.0392691	0.166213	0.0262863	0.117968	0.00993749	0.0435967	0.14185	0.0344607	0.077256	0.00689213	0.0379869	0.000320564	0.0347812	0.00240423	0.00336592	0.00288508	0.00641128	0	0.000320564	0.00464818	0.000320564	0.000320564	0	0.0163488	0.000480846	0.000160282	0.0577016	0.00929636	0	0.00432762	0.000961693	0.00288508	0.0719667	0.000320564	0.000320564	0.01138	0.000320564	0	0	0.000641128	0	0.000160282	0.000320564	0.00192339	0	0.00304536	0	0
3	0.116283	0.173034	0.013724	0.0009273	0.0485905	0.00723294	0.210682	0.0498887	0.0476632	0.0202151	0.0296736	0.0296736	0.0148368	0.0337537	0.0304154	0.126298	0.009273	0.00241098	0	0.0046365	0.00222552	0.00074184	0.00259644	0	0.00686202	0	0.00778932	0	0	0.00018546	0.00222552	0	0	0.00129822	0.00018546	0	0.00074184	0.00148368	0	0	0	0	0	0	0	0	0	0	0
3	0.00174802	0.186903	0.00510959	0.0466586	0.0711308	0.00228587	0.28533	0.0605083	0.0402044	0.0036305	0.0094124	0.0984268	0.0734167	0.0248756	0.014522	0.00416835	0.014522	0.000806777	0.0240688	0.000268926	0.00094124	0.000268926	0.000134463	0.00295818	0.00228587	0.000134463	0	0.00255479	0.000134463	0	0.000537851	0.000134463	0.000134463	0	0.000134463	0.000806777	0.000134463	0.0119672	0	0.000134463	0	0.00094124	0	0	0.000268926	0	0	0.000134463	0
3	0.0148883	0.0377171	0.232258	0.0508685	0.0736973	0.00645161	0.0449132	0.0528536	0.0166253	0.261787	0.00992556	0.00397022	0.000744417	0.042928	0.0258065	0.00272953	0.00248139	0.0265509	0.0163772	0.00223325	0.019603	0	0.00124069	0.000496278	0.0153846	0.000744417	0.000744417	0.00148883	0.000992556	0	0.00297767	0.000248139	0.00148883	0.0156328	0.00173697	0	0.00223325	0.000248139	0	0.000496278	0	0	0	0.000496278	0	0	0.00223325	0	0.000744417
3	0.0284303	0.126802	0.0361719	0.0174853	0.139482	0.00173518	0.234917	0.0451148	0.113454	0.0868927	0.0160171	0.035638	0.00840897	0.0432461	0.013748	0.000133476	0.00333689	0.00306994	0.00427122	0.000133476	0.00226909	0.000133476	0.00213561	0.00226909	0.00186866	0	0.000533903	0.00226909	0.000133476	0.000133476	0.00186866	0	0.00093433	0.022157	0	0	0.000133476	0	0	0	0.000533903	0	0	0	0	0	0.000266951	0	0.000133476
3	0.01351	0.0938679	0.0426353	0.00342135	0.0847443	0.0120186	0.144048	0.0684271	0.120449	0.197123	0.0203527	0.033424	0.0304413	0.0316694	0.0362312	0	0.00903588	0.00280726	0.00166681	0.000175454	0.00447408	0.000438635	0.00105272	0.00149136	0.00464953	0	0.00271954	0.000701816	0	0.000350908	0.00271954	0	0.00938679	0.00684271	0.000175454	8.7727e-05	0.000350908	0.00271954	0	0	0	0.000175454	8.7727e-05	0.000263181	0	0	0.00201772	0	0
3	0.0205428	0.0571464	0.00684761	0.165214	0.0692231	0.00361056	0.204059	0.0705926	0.0397161	0.030005	0.000996016	0.143675	0.00560259	0.0611305	0.00672311	0.00112052	0.00385956	0.00298805	0.0166833	0.00236554	0.000498008	0.000871514	0.00796813	0.00672311	0.000871514	0.00896414	0.00186753	0.00448207	0.000373506	0.000124502	0.000124502	0	0.00249004	0.00684761	0	0	0.00112052	0	0.000249004	0.000249004	0.000124502	0.0063496	0.00062251	0.000124502	0.00199203	0.00236554	0.00224104	0.000124502	0
3	0.0301082	0.170143	0.0183472	0.0413988	0.076525	0.000627254	0.196644	0.0431237	0.0873451	0.027756	0.00658617	0.0602164	0.00564529	0.0871883	0.0514348	0	0.00705661	0.00109769	0.0208562	0.000784068	0.00219539	0.000784068	0.0023522	0.0152109	0.00156814	0	0.00329308	0.00250902	0	0.00125451	0	0.000313627	0	0	0	0	0.00141132	0	0	0	0	0.000940881	0.00423397	0	0.000156814	0.00705661	0	0.000940881	0.00564529
3	0.00663796	0.0608181	0.107463	0.0154288	0.0968784	0.00663796	0.0396484	0.0480804	0.0348044	0.299964	0.017761	0.00269107	0.00107643	0.040366	0.0304987	0.00287047	0.00520273	0.0157876	0.00304987	0.000179404	0.00789379	0.00125583	0.00897022	0.0206315	0.0200933	0.000358809	0.00538213	0.00304987	0.000179404	0	0.022605	0.000179404	0.0041263	0.04216	0.000538213	0	0.00663796	0	0.000538213	0.000538213	0.000179404	0.000538213	0	0.00322928	0	0.00717618	0.000358809	0	0.000358809
3	0.0165451	0.120022	0.0266405	0.0678632	0.120022	0.00392597	0.125631	0.0779585	0.032249	0.0305665	0.00280426	0.0734717	0.000280426	0.0600112	0.0344924	0.111049	0.00476725	0.00588895	0.00224341	0.000280426	0.00420639	0.00364554	0.00476725	0.00364554	0.00252384	0.000560852	0.00196298	0.00280426	0.000280426	0.00168256	0.00252384	0	0.00224341	0.00673023	0	0.000280426	0.00140213	0.00224341	0	0	0.000280426	0	0	0	0	0	0	0	0.000560852
3	0.0835064	0.0498546	0.00851683	0.133984	0.114873	0.00706273	0.0936851	0.0575405	0.0405069	0.0758205	0.0180723	0.0783133	0.00249273	0.0369755	0.0270046	0.00207727	0.00186955	0.0207727	0.0153718	0.0168259	0.00186955	0.00103864	0.00997092	0.0112173	0.00103864	0.00124636	0.00436228	0.00893228	0.00083091	0	0.000415455	0	0.0191109	0.00166182	0.00124636	0	0.00373909	0.000415455	0.000415455	0.000207727	0	0.00311591	0	0.000415455	0.00145409	0.00332364	0.00311591	0	0.0197341
3	0.01134	0.143451	0.004347	0.0723871	0.139482	0.017388	0.0527311	0.0508411	0.020223	0.0952561	0.016443	0.043848	0.000945001	0.026838	0.00737101	0.0621811	0.002268	0.020601	0.013797	0.046872	0.004536	0.004536	0.037989	0.002079	0.001512	0	0.000378	0.00963901	0.001701	0.000378	0.004725	0	0.001323	0.021546	0.001323	0	0.001134	0.024948	0.000189	0.000189	0.000945001	0	0	0.000378	0.000567001	0.00831601	0.00510301	0	0.002646
3	0.00805477	0.129279	0.207008	0.0330246	0.0426903	0.00805477	0.0930326	0.0571889	0.0253725	0.0132904	0.00483286	0.0177205	0.00161095	0.0688683	0.0241643	0.00483286	0.00684656	0.0269835	0.0205397	0.00966573	0.00563834	0.00241643	0	0.00604108	0.00402739	0.000805477	0.00443012	0.00604108	0.00201369	0.000805477	0.00120822	0	0.000402739	0.000402739	0.00120822	0	0.0181232	0.00765203	0.000805477	0.00161095	0.000402739	0.00322191	0.000402739	0	0.000805477	0	0.00120822	0.000402739	0.00120822
3	0.0703461	0.0934178	0.00520244	0.118299	0.161954	0.0255598	0.0766795	0.0934178	0.066727	0.0180955	0.00361909	0.0190002	0.00407148	0.0115359	0.00067858	0.00497625	0.00271432	0.0221669	0.0266908	0.0196788	0.00407148	0.000452386	0	0.00497625	0	0.00113097	0.032798	0.0104049	0.00361909	0.000226193	0.0314409	0.00248812	0.00859534	0.000452386	0.00361909	0.00067858	0.00158335	0	0.000226193	0.00113097	0.000452386	0	0	0	0.00113097	0	0.0033929	0.000904773	0.0223931
3	0.00714761	0.49252	0.00265957	0.0274269	0.0570146	0.00365691	0.028258	0.021609	0.058012	0.00149601	0.0118019	0.00116356	0.00864362	0.0236037	0.00199468	0.00049867	0.0056516	0.0234375	0.00764628	0.180519	0.0104721	0.00049867	0.000166223	0.000831117	0.00049867	0.000166223	0	0.00265957	0	0	0.000664894	0.000332447	0	0.000166223	0.000332447	0	0.00315824	0.000166223	0	0	0	0.00166223	0	0	0.000332447	0	0.0021609	0	0.00049867
3	0.0273059	0.0509605	0.0168281	0.118273	0.191459	0.00111129	0.111764	0.0939832	0.0177806	0.0682648	0.00508017	0.0919194	0.000476266	0.044134	0.0166693	0.00365137	0.00539768	0.00793777	0.00508017	0.00111129	0.00238133	0.0028576	0.0125417	0.0112716	0.00396888	0.000952532	0.00857279	0.00317511	0	0.00111129	0.00127004	0	0.029211	0.0106366	0.000476266	0	0.000317511	0	0	0.00127004	0.000158755	0.0088903	0.000158755	0.000317511	0.000635021	0.00111129	0	0.000158755	0.00428639
3	0.0533597	0.225296	0.152613	0.0777339	0.0509442	0.0248134	0.0873957	0.0498463	0.0735617	0.0283267	0.0111989	0.00570927	0.0267896	0.0136144	0.00439174	0.00307422	0.00395257	0.0153711	0.00351339	0.0017567	0.0017567	0	0.00307422	0.0017567	0.00834431	0.00131752	0.0316206	0.0103206	0.00417216	0.000439174	0.00197628	0.000658762	0	0.000219587	0	0.000878349	0.00395257	0	0.000439174	0.000658762	0.000439174	0.000439174	0	0	0	0.000219587	0.000878349	0	0.000439174
3	0.0109529	0.0468237	0.114321	0.0302574	0.178532	0.00191676	0.0376506	0.119797	0.0436747	0.167579	0.00629792	0.0109529	0.00164294	0.0668127	0.00876232	0.00903614	0.0115005	0.0132804	0.00492881	0.00273823	0.00451807	0.00273823	0.000821468	0.0245071	0.00657174	0.000136911	0.00794085	0.00219058	0.000410734	0	0.00150602	0	0.0102683	0.0113636	0.00109529	0.000136911	0.00492881	0.000136911	0.000410734	0.000273823	0.000410734	0.00342278	0	0.00164294	0.000136911	0.00355969	0.000136911	0.000136911	0.00136911
3	0.00411449	0.194454	0.164401	0.0436494	0.0976744	0.00322004	0.0948122	0.0466905	0.0735242	0.00214669	0.0347048	0.0318426	0.00143113	0.0423971	0.00554562	0.109839	0.00232558	0.0112701	0.00429338	0.000357782	0.00178891	0.000178891	0.00232558	0	0.00876565	0.000178891	0.00125224	0.000715564	0	0.000715564	0.00411449	0	0.000178891	0	0.000536673	0.00107335	0.000357782	0	0.000178891	0	0	0.000894454	0	0	0.000178891	0	0.00107335	0.000178891	0.000178891
3	0.00073193	0.105398	0.0219579	0.0748399	0.0788655	0.0344007	0.0666057	0.0497713	0.0536139	0.0241537	0.0095151	0.127356	0.010247	0.0662397	0.0190302	0.0120769	0.00457457	0.00658737	0.0252516	0.111253	0.000914913	0.00713632	0.000548948	0.00640439	0.00256176	0.0031107	0	0.000365965	0.000182983	0.000365965	0.00073193	0	0.00182983	0.00933211	0	0.000548948	0.0053065	0.000914913	0.000182983	0.000914913	0.00073193	0.010064	0	0.00073193	0.00347667	0	0.00073193	0	0.0122598
aundance	4.38104	15.0983	11.5485	7.494	6.29361	4.08025	16.3333	3.74125	4.21104	2.65011	1.52487	4.48537	1.48709	2.48591	1.77966	1.7071	0.443569	0.653276	1.14904	2.37514	0.26076	0.908444	0.459592	0.54999	0.593428	0.243838	1.18826	0.533563	2.28452	0.139268	0.231965	0.0950538	0.188272	0.37932	0.197607	0.0877803	0.449489	0.714721	0.192957	0.0853903	0.0545501	0.163312	0.550871	0.0706256	0.139225	0.437016	0.335662	0.269772	1.13716
prevalence	99.4609	98.9218	98.6523	98.6523	98.3827	98.1132	97.5741	97.3046	97.035	95.6873	95.6873	95.6873	95.6873	94.8787	94.0701	91.6442	91.3747	90.027	79.7844	79.7844	73.8544	70.3504	70.0809	69.8113	69.5418	64.4205	63.6119	61.9946	60.6469	59.2992	59.0296	57.4124	56.0647	54.717	54.717	44.2049	43.9353	43.6658	40.4313	39.8922	39.6226	39.3531	38.2749	36.3881	35.0404	35.0404	34.5013	33.9623	33.6927
検定統計量a,b
	VAR00002	VAR00003	VAR00004	VAR00005	VAR00006	VAR00007	VAR00008	VAR00009	VAR00010	VAR00011	VAR00012	VAR00013	VAR00014	VAR00015	VAR00016	VAR00017	VAR00018	VAR00019	VAR00020	VAR00021	VAR00022	VAR00023	VAR00024	VAR00025	VAR00026	VAR00027	VAR00028	VAR00029	VAR00030	VAR00031	VAR00032	VAR00033	VAR00034	VAR00035	VAR00036	VAR00037	VAR00038	VAR00039	VAR00040	VAR00041	VAR00042	VAR00043	VAR00044	VAR00045	VAR00046	VAR00047	VAR00048	VAR00049	VAR00050
カイ 2 乗	34.0786	105.646	81.7792	93.6276	114.766	5.55765	117.544	92.5012	99.828	4.03886	34.586	85.714	7.68369	96.9929	81.8353	9.58319	94.4487	109.465	131.327	79.2689	63.5613	15.3277	67.8938	47.0741	44.3692	61.4285	22.455	75.3295	53.2101	47.2572	64.2937	9.37181	4.94562	14.8765	12.2588	100.058	60.9913	31.0121	54.7648	69.6278	42.5519	24.0144	30.2673	2.4478	70.5265	12.2884	20.342	11.83	55.0798
df	2	2	2	2	2	2	2	2	2	2	2	2	2	2	2	2	2	2	2	2	2	2	2	2	2	2	2	2	2	2	2	2	2	2	2	2	2	2	2	2	2	2	2	2	2	2	2	2	2
漸近有意確率	3.98044e-08	1.14592e-23	1.74534e-18	4.6669e-21	1.19909e-25	0.0621113	2.9901e-26	8.19639e-21	2.10196e-22	0.132731	3.08851e-08	2.44035e-19	0.021454	8.67484e-22	1.69705e-18	0.00829923	3.09546e-21	1.69826e-24	3.03949e-29	6.12327e-18	1.57705e-14	0.000469507	1.80739e-15	5.99777e-11	2.31928e-10	4.58115e-14	1.33033e-05	4.38935e-17	2.78975e-12	5.47301e-11	1.09346e-14	0.00922437	0.0843474	0.000588309	0.00217794	1.87349e-22	5.70054e-14	1.84423e-07	1.28224e-12	7.59476e-16	5.75397e-10	6.10021e-06	2.67631e-07	0.29408	4.84571e-16	0.00214593	3.82635e-05	0.0026986	1.09542e-12
a. Kruskal Wallis 検定
b. グループ化変数: VAR00001
検定統計量a
inf vs elder	k__Bacteria;p__Firmicutes;c__Bacilli;o__Lactobacillales;f__Streptococcaceae;g__Streptococcus	k__Bacteria;p__Firmicutes;c__Clostridia;o__Clostridiales;f__Lachnospiraceae;g__Blautia	k__Bacteria;p__Actinobacteria;c__Actinobacteria;o__Bifidobacteriales;f__Bifidobacteriaceae;g__Bifidobacterium	k__Bacteria;p__Bacteroidetes;c__Bacteroidia;o__Bacteroidales;f__Bacteroidaceae;g__Bacteroides	k__Bacteria;p__Firmicutes;c__Clostridia;o__Clostridiales;f__Ruminococcaceae;g__	k__Bacteria;p__Firmicutes;c__Clostridia;o__Clostridiales;f__Lachnospiraceae;g__[Ruminococcus]	k__Bacteria;p__Firmicutes;c__Clostridia;o__Clostridiales;f__Lachnospiraceae;g__	k__Bacteria;p__Firmicutes;c__Clostridia;o__Clostridiales;f__Ruminococcaceae;g__Ruminococcus	k__Bacteria;p__Firmicutes;c__Clostridia;o__Clostridiales;f__Lachnospiraceae;g__Coprococcus	k__Bacteria;p__Firmicutes;c__Clostridia;o__Clostridiales;f__Clostridiaceae;g__	k__Bacteria;p__Firmicutes;c__Clostridia;o__Clostridiales;f__Lachnospiraceae;g__Dorea	k__Bacteria;p__Firmicutes;c__Clostridia;o__Clostridiales;f__Ruminococcaceae;g__Faecalibacterium	k__Bacteria;p__Firmicutes;c__Erysipelotrichi;o__Erysipelotrichales;f__Erysipelotrichaceae;g__	k__Bacteria;p__Firmicutes;c__Clostridia;o__Clostridiales;f__;g__	k__Bacteria;p__Firmicutes;c__Clostridia;o__Clostridiales;Other;Other	k__Bacteria;p__Firmicutes;c__Erysipelotrichi;o__Erysipelotrichales;f__Erysipelotrichaceae;g__[Eubacterium]	k__Bacteria;p__Firmicutes;c__Clostridia;o__Clostridiales;f__Lachnospiraceae;Other	k__Bacteria;p__Firmicutes;c__Clostridia;o__Clostridiales;f__Ruminococcaceae;g__Oscillospira	k__Bacteria;p__Bacteroidetes;c__Bacteroidia;o__Bacteroidales;f__Porphyromonadaceae;g__Parabacteroides	k__Bacteria;p__Proteobacteria;c__Gammaproteobacteria;o__Enterobacteriales;f__Enterobacteriaceae;g__	k__Bacteria;p__Firmicutes;c__Clostridia;o__Clostridiales;f__[Mogibacteriaceae];g__	k__Bacteria;p__Firmicutes;c__Clostridia;o__Clostridiales;f__Clostridiaceae;g__Clostridium	k__Bacteria;p__Firmicutes;c__Clostridia;o__Clostridiales;f__Lachnospiraceae;g__Lachnospira	k__Bacteria;p__Firmicutes;c__Clostridia;o__Clostridiales;f__Lachnospiraceae;g__Anaerostipes	k__Bacteria;p__Actinobacteria;c__Coriobacteriia;o__Coriobacteriales;f__Coriobacteriaceae;g__Collinsella	k__Bacteria;p__Proteobacteria;c__Betaproteobacteria;o__Burkholderiales;f__Alcaligenaceae;g__Sutterella	k__Bacteria;p__Firmicutes;c__Bacilli;o__Lactobacillales;f__Lactobacillaceae;g__Lactobacillus	k__Bacteria;p__Bacteroidetes;c__Bacteroidia;o__Bacteroidales;f__Rikenellaceae;g__	k__Bacteria;p__Firmicutes;c__Bacilli;o__Lactobacillales;f__Enterococcaceae;g__Enterococcus	k__Bacteria;p__Firmicutes;c__Clostridia;o__Clostridiales;f__Lachnospiraceae;g__Roseburia	k__Bacteria;p__Actinobacteria;c__Coriobacteriia;o__Coriobacteriales;f__Coriobacteriaceae;g__	k__Bacteria;p__Actinobacteria;c__Coriobacteriia;o__Coriobacteriales;f__Coriobacteriaceae;g__Eggerthella	k__Bacteria;p__Firmicutes;c__Clostridia;o__Clostridiales;f__Clostridiaceae;Other	k__Bacteria;p__Firmicutes;c__Bacilli;o__Turicibacterales;f__Turicibacteraceae;g__Turicibacter	k__Bacteria;p__Firmicutes;c__Erysipelotrichi;o__Erysipelotrichales;f__Erysipelotrichaceae;g__Coprobacillus	k__Bacteria;p__Firmicutes;c__Clostridia;o__Clostridiales;f__Veillonellaceae;g__Phascolarctobacterium	k__Bacteria;p__Firmicutes;c__Clostridia;o__Clostridiales;f__Christensenellaceae;g__	k__Bacteria;p__Bacteroidetes;c__Bacteroidia;o__Bacteroidales;f__Prevotellaceae;g__Prevotella	k__Bacteria;p__Fusobacteria;c__Fusobacteriia;o__Fusobacteriales;f__Fusobacteriaceae;g__Fusobacterium	k__Bacteria;p__Proteobacteria;c__Deltaproteobacteria;o__Desulfovibrionales;f__Desulfovibrionaceae;g__Bilophila	k__Bacteria;p__Firmicutes;c__Erysipelotrichi;o__Erysipelotrichales;f__Erysipelotrichaceae;g__Holdemania	k__Bacteria;p__Bacteroidetes;c__Bacteroidia;o__Bacteroidales;f__[Barnesiellaceae];g__	k__Bacteria;p__Firmicutes;c__Clostridia;o__Clostridiales;f__Veillonellaceae;g__Veillonella	k__Bacteria;p__Firmicutes;c__Clostridia;o__Clostridiales;f__Peptostreptococcaceae;g__	k__Bacteria;p__Bacteroidetes;c__Bacteroidia;o__Bacteroidales;f__[Odoribacteraceae];g__Odoribacter	k__Bacteria;p__Firmicutes;c__Clostridia;o__Clostridiales;f__Veillonellaceae;g__Dialister	k__Bacteria;p__Verrucomicrobia;c__Verrucomicrobiae;o__Verrucomicrobiales;f__Verrucomicrobiaceae;g__Akkermansia	k__Bacteria;p__Firmicutes;c__Bacilli;o__Bacillales;f__Bacillaceae;g__Bacillus	k__Bacteria;p__Proteobacteria;c__Gammaproteobacteria;o__Enterobacteriales;f__Enterobacteriaceae;g__Klebsiella
Mann-Whitney の U	1953	2311	932.5	1069	399.5	2529	1608	526	1399	2598	2058.5	944	2835	597	1301	2400	1037	463	448.5	2698.5	991	2596	976	1319	1803	1122	2037	682.5	2610.5	1359	845	2328	2532.5	2135	2593	871	1205	1876	1797	1356.5	1486	1924	1874	2728.5	1295	2551	2107	2651	2561.5
Wilcoxon の W	7518	4141	6497.5	2899	2229.5	8094	3438	2356	3229	4428	3888.5	2774	4665	2427	3131	4230	2867	2293	2278.5	8263.5	2821	4426	2806	3149	3633	2952	3867	2512.5	8175.5	3189	2675	7893	4362.5	3965	4423	2701	3035	3706	3627	3186.5	3316	3754	7439	4558.5	3125	4381	3937	4481	4391.5
Z	-4.05472	-2.84205	-7.51156	-7.04922	-9.31726	-2.10365	-5.22379	-8.88951	-5.93221	-1.87005	-3.69847	-7.4754	-1.06723	-8.65364	-6.26887	-2.54317	-7.1814	-9.12423	-9.19132	-1.53077	-7.46064	-1.90015	-7.52082	-6.38247	-4.70901	-6.95577	-3.84608	-8.61345	-1.84168	-6.46099	-8.18583	-2.90245	-2.19295	-3.66159	-2.0682	-8.14479	-7.24636	-4.61952	-4.83541	-6.55719	-6.60939	-4.79668	-4.75391	-1.6491	-7.06742	-2.52946	-4.08069	-2.15481	-2.11781
漸近有意確率 (両側)	5.01952e-05	0.0044825	5.84262e-14	1.79919e-12	1.19386e-20	0.0354087	1.753e-07	6.1377e-19	2.9889e-09	0.0614769	0.000216903	7.69707e-14	0.285866	4.98839e-18	3.63676e-10	0.0109853	6.90002e-13	7.22455e-20	3.88042e-20	0.125826	8.61003e-14	0.0574141	5.44336e-14	1.74259e-10	2.48925e-06	3.50652e-12	0.000120021	7.08911e-18	0.0655223	1.04017e-10	2.70424e-16	0.00370258	0.0283109	0.000250654	0.0386215	3.79934e-16	4.28112e-13	3.84637e-06	1.3287e-06	5.48316e-11	3.85906e-11	1.61318e-06	1.99518e-06	0.0991269	1.57839e-12	0.0114239	4.49013e-05	0.0311765	0.0341912
a. グループ化変数: VAR00001
検定統計量a
inf vs adul	VAR00002	VAR00003	VAR00004	VAR00005	VAR00006	VAR00007	VAR00008	VAR00009	VAR00010	VAR00011	VAR00012	VAR00013	VAR00014	VAR00015	VAR00016	VAR00017	VAR00018	VAR00019	VAR00020	VAR00021	VAR00022	VAR00023	VAR00024	VAR00025	VAR00026	VAR00027	VAR00028	VAR00029	VAR00030	VAR00031	VAR00032	VAR00033	VAR00034	VAR00035	VAR00036	VAR00037	VAR00038	VAR00039	VAR00040	VAR00041	VAR00042	VAR00043	VAR00044	VAR00045	VAR00046	VAR00047	VAR00048	VAR00049	VAR00050
Mann-Whitney の U	3040	2447	3137.5	3997	784	5045	1279	1655	1570	5259	3346	1362	4905	1243.5	1765	5541	1265.5	2152.5	3025.5	2300.5	2337.5	6032	3099	2898	3148	4583	5528	2994.5	3151.5	2923	2855	5146.5	5387.5	4433.5	4530	4501	3818	5446	6180	4933.5	3597.5	4406.5	3800	5748	4514	4649	5171	4729	4640
Wilcoxon の W	24361	4277	24458.5	5827	2614	26366	3109	3485	3400	7089	5176	3192	6735	3073.5	3595	7371	3095.5	3982.5	4855.5	23621.5	4167.5	27353	4929	4728	4978	6413	7358	4824.5	24472.5	4753	4685	26467.5	7217.5	6263.5	6360	6331	5648	7276	27501	6763.5	5427.5	6236.5	25121	7578	6344	6479	7001	6559	25961
Z	-5.98764	-7.11843	-5.80172	-4.16276	-10.2896	-2.16434	-9.3458	-8.62891	-8.79107	-1.75637	-5.40461	-9.18793	-2.43146	-9.41482	-8.42071	-1.21921	-9.37688	-7.69035	-6.07582	-7.44059	-7.44538	-0.287849	-6.01369	-6.39658	-5.90102	-3.20376	-1.29108	-6.42543	-6.05988	-6.5171	-6.76735	-2.04438	-1.59411	-3.53302	-3.29744	-3.91433	-5.2729	-1.61827	0	-2.9815	-5.84295	-3.95914	-5.14443	-0.980842	-4.21327	-3.44035	-2.40263	-3.27163	-3.89462
漸近有意確率 (両側)	2.12913e-09	1.0916e-12	6.56367e-09	3.1443e-05	7.84904e-25	0.0304383	9.12013e-21	6.19406e-18	1.48138e-18	0.0790246	6.49492e-08	4.00468e-20	0.015038	4.73897e-21	3.74219e-17	0.222763	6.79561e-21	1.46732e-14	1.23354e-09	1.00236e-13	9.6664e-14	0.773462	1.81351e-09	1.58898e-10	3.6126e-09	0.00135644	0.196675	1.31496e-10	1.36221e-09	7.16796e-11	1.31162e-11	0.0409161	0.110912	0.00041084	0.000975702	9.06569e-05	1.34286e-07	0.105605	1	0.00286838	5.1284e-09	7.52207e-05	2.68335e-07	0.326671	2.51697e-05	0.000580957	0.0162776	0.00106931	9.83522e-05
a. グループ化変数: VAR00001
検定統計量a
elde vs adul	VAR00002	VAR00003	VAR00004	VAR00005	VAR00006	VAR00007	VAR00008	VAR00009	VAR00010	VAR00011	VAR00012	VAR00013	VAR00014	VAR00015	VAR00016	VAR00017	VAR00018	VAR00019	VAR00020	VAR00021	VAR00022	VAR00023	VAR00024	VAR00025	VAR00026	VAR00027	VAR00028	VAR00029	VAR00030	VAR00031	VAR00032	VAR00033	VAR00034	VAR00035	VAR00036	VAR00037	VAR00038	VAR00039	VAR00040	VAR00041	VAR00042	VAR00043	VAR00044	VAR00045	VAR00046	VAR00047	VAR00048	VAR00049	VAR00050
Mann-Whitney の U	9964.5	4063	6045.5	4403	10641	10417	5397	9204	6323	10390	8528	10402.5	9409	10745.5	7736	8861.5	8389.5	6222	4005.5	5747.5	10590	7809.5	7385	10235.5	8123	6257	7756	7802	6751	10778	9204	9542	10023	10398	9533.5	5089	7493	7564.5	6053	6030.5	9776.5	9452.5	10672	10280	6602	10007	8741	9758	6251
Wilcoxon の W	31285.5	9628	11610.5	25724	16206	15982	10962	30525	11888	31711	14093	15967.5	14974	32066.5	13301	30182.5	13954.5	27543	25326.5	27068.5	31911	29130.5	28706	31556.5	13688	27578	29077	29123	28072	32099	30525	15107	31344	31719	15098.5	26410	28814	28885.5	27374	27351.5	31097.5	30773.5	16237	31601	27923	15572	30062	15323	27572
Z	-1.13412	-9.00363	-6.36002	-8.55025	-0.232025	-0.530723	-7.22477	-2.14823	-5.98997	-0.566732	-3.04966	-0.550059	-1.87487	-0.0926766	-4.10578	-2.60504	-3.23435	-6.12473	-9.09318	-6.79624	-0.30082	-4.045	-4.60012	-0.776819	-3.61036	-6.16366	-4.15527	-4.07079	-5.63385	-0.0502058	-2.18264	-1.77151	-1.09497	-0.576017	-1.76867	-8.13513	-4.71348	-4.7148	-7.04465	-6.97499	-1.50145	-2.00045	-0.225732	-0.813872	-6.29575	-1.22918	-3.17029	-1.62375	-7.33886
漸近有意確率 (両側)	0.256744	2.18381e-19	2.0173e-10	1.22827e-17	0.816519	0.595611	5.01948e-13	0.0316955	2.09877e-09	0.570896	0.002291	0.582279	0.0608102	0.926161	4.02961e-05	0.00918636	0.00121919	9.08394e-10	9.61838e-20	1.07385e-11	0.763552	5.23232e-05	4.22251e-06	0.437266	0.000305778	7.10803e-10	3.24907e-05	4.68533e-05	1.76231e-08	0.959958	0.029062	0.0764767	0.27353	0.564604	0.0769495	4.11513e-16	2.43525e-06	2.41946e-06	1.85934e-12	3.05897e-12	0.133238	0.0454513	0.82141	0.415718	3.05918e-10	0.219006	0.00152286	0.10443	2.15419e-13
a. グループ化変数: VAR00001
[truncated: 138 more columns]

## Sheet: LEfSe
cluster	3	1	1	1	1	1	1	1	1	1	1	1	1	1	1	1	1	1	1	1	1	2	1	1	1	1	3	1	3	1	1	1	2	3	3	1	1	1	2	3	3	3	3	3	1	3	3	1	1
sub	4	1	1	1	1	1	1	1	1	1	1	1	1	1	1	1	1	1	1	1	1	2	1	1	1	1	4	1	4	1	1	1	3	4	5	1	1	1	3	4	4	4	4	5	1	5	5	1	1
id	F00503	Od002	F04803	F05002	F01704	F06203	MINAMI02	F00604	F04004	F04603	F04702	MINAMI03	F06301	Od028	F04901	F00901	MINAMI	F05201	F00304	F05501	Od012	F05401	F00403	F03203	F05302	F04302	F01903	F00104	F02701	F01603	F04203	F04504	F01103	F02103	F03502	F01001	F01703	F03301	F04704	F01801	F03204	F03603	F04404	F03904	F04003	F00103	F03001	F04307	F04403
Archaea|Euryarchaeota|Methanobacteria|Methanobacteriales|Methanobacteriaceae|Methanobrevibacter	0	0	0	0	0	0	0	0	0	0	0	0	0	0	0	0	0	0	0	0	0	0	0	0	0	0	0	0	0	0	0	0	0	0	0	0	0	0	0	0	0	0	0	0	0	0	0	0	0
Bacteria|Actinobacteria|Actinobacteria|Actinomycetales|Actinomycetaceae	0	0	0	0	0	0	0	0	0	0	0	0	0	0	0	0	0	0	0	0	0	0	0	0	0	0	0	0	0	0	0	0	0	0	0	0	0	0	0	0	0	0	0	0	0	0	0	0	0
Bacteria|Actinobacteria|Actinobacteria|Actinomycetales|Actinomycetaceae|Actinomyces	0	0	0	0	0	0.00249861	0	0	0.00029577	0	0.00343694	0	0	0.000220228	0.000264201	0	0	0.000299312	0	0	0.00238212	0	0	0	0	0.000395101	0.00025455	0	0	0	0	0.00021645	0	0	0.000427716	0	0	0	0	0.000166085	0	0	0.000212495	0	0	0	0.00053135	0	0
Bacteria|Actinobacteria|Actinobacteria|Actinomycetales|Actinomycetaceae|Trueperella	0	0	0	0	0	0	0	0	0	0	0	0	0	0	0	0	0	0	0	0	0	0	0	0	0	0	0	0	0	0	0	0	0	0	0	0	0	0	0	0	0	0	0	0	0	0	0	0	0
Bacteria|Actinobacteria|Actinobacteria|Actinomycetales|Actinomycetaceae|Varibaculum	0	0	0.000502134	0	0	0	0	0	0	0	0.000597729	0	0	0	0	0	0	0	0	0	0.000280249	0	0	0	0	0	0.000127275	0	0	0	0	0	0	0	0	0	0	0	0	0	0	0	0	0	0	0	0	0	0
Bacteria|Actinobacteria|Actinobacteria|Actinomycetales|Corynebacteriaceae|Corynebacterium	0	0	0	0	0	0	0	0	0.00029577	0	0	0	0.000266241	5.5057e-05	0	0	0	0	0	0	0	0	0	0	0	0	0	0	0	0	0	0	0	0	0	0	0	0	0	0	0	0	0	0	0	0	0	0	0
Bacteria|Actinobacteria|Actinobacteria|Actinomycetales|Dermabacteraceae|Dermabacter	0	0	0	0	0.000281294	0.000277624	0	0	0	0	0	0	0	0	0	0	0	0	0	0	0	0	0	0	0	0	0	0	0	0	0	0	0	0	0	0	0	0	0	0	0	0	0	0	0	0	0	0	0
Bacteria|Actinobacteria|Actinobacteria|Actinomycetales|Micrococcaceae|Rothia	0	0	0	0	0	0	0	0.000264831	0	0	0.000298864	0	0	5.5057e-05	0	0.000343112	0.00132159	0	0	0.000405351	0	0	0	0.000508776	0	0.000395101	0	0	0	0	0	0	0	0	0	0	0	0	0	0	0	0	0.000212495	0	0	0.000224972	0	0	0
Bacteria|Actinobacteria|Actinobacteria|Bifidobacteriales|Bifidobacteriaceae	0	0	0	0	0	0	0	0	0	0	0	0	0	0	0	0	0	0	0	0	0.00217193	0	0	0	0	0	0	0	0	0	0	0	0	0	0	0	0	0	0	0	0	0	0	0	0	0	0	0	0
Bacteria|Actinobacteria|Actinobacteria|Bifidobacteriales|Bifidobacteriaceae|Bifidobacterium	0	0.64601	0.68943	0.000352609	0.618003	0.430316	0.309722	0.722722	0.699793	0.421656	0.6448	0.0831732	0.135517	0.945659	0.190489	0.00102934	0.528634	0.680934	0.000522193	0.406972	0.443705	0.0833333	0.654498	0.669295	0	0.715132	0.135293	0.150347	0.0824561	0.382912	0.20069	0.0344156	0.0776471	0.069906	0.10864	0.0556755	0.260025	0.164344	0.0987903	0.271383	0.0299083	0.220426	0.251381	0.123013	0.0553125	0.063892	0.156482	0.215571	0.106731
Bacteria|Actinobacteria|Actinobacteria|Bifidobacteriales|Bifidobacteriaceae|Scardovia	0	0	0	0	0	0	0	0	0	0	0	0	0	0	0	0	0	0	0	0	0	0	0	0	0	0	0	0	0	0	0	0	0	0	0	0	0	0	0	0	0	0	0	0	0	0	0	0	0
Bacteria|Actinobacteria|Coriobacteriia|Coriobacteriales|Coriobacteriaceae	0.000251953	0	0	0	0	0	0	0.000264831	0	0	0	0	0	0	0	0	0	0	0	0	0	0	0	0	0	0	0.000127275	0	0	0	0.000265463	0	0	0	0	0	0	0	0	0.000166085	0.000241196	0.000119732	0	0	0	0.000224972	0	0	0
Bacteria|Actinobacteria|Coriobacteriia|Coriobacteriales|Coriobacteriaceae|Adlercreutzia	0	0	0	0	0	0	0	0	0	0	0	0	0	0	0	0	0	0	0	0	0	0	0	0	0	0	0	0	0	0	0	0	0	0	0	0	0	0	0	0	0	0.000359195	0	0	0	0.000224972	0	0	0
Bacteria|Actinobacteria|Coriobacteriia|Coriobacteriales|Coriobacteriaceae|Atopobium	0	0	0	0	0	0.000277624	0	0	0	0	0	0	0	0	0	0	0	0.000598623	0	0	0.000630561	0	0	0	0	0	0	0	0	0	0	0	0	0	0	0	0	0	0	0	0	0	0	0.000209205	0	0	0	0	0
Bacteria|Actinobacteria|Coriobacteriia|Coriobacteriales|Coriobacteriaceae|Collinsella	0	6.88563e-05	0	0	0	0	0	0.0143008	0	0	0	0	0	0	0	0	0.00330396	0	0	0	0	0	0	0	0	0	0.0035637	0	0.00219298	0	0	0	0	0	0.000213858	0.00383969	0	0	0	0.000166085	0.00506512	0	0	0	0	0	0	0	0
Bacteria|Actinobacteria|Coriobacteriia|Coriobacteriales|Coriobacteriaceae|Eggerthella	0.000503905	0	0	0	0	0.00194336	0.00195408	0.00211864	0.00916888	0	0	0	0.000266241	0	0.00184941	0	0	0.000897935	0	0.00121605	0.0106495	0	0.00065189	0	0	0	0.000381825	0	0	0.000783853	0.00079639	0.0017316	0.000294118	0.00188088	0.00192472	0.000239981	0.000626566	0.000193573	0	0.00149477	0.00120598	0.00203544	0	0.00041841	0.000625	0	0.00159405	0	0.000711541
Bacteria|Actinobacteria|Coriobacteriia|Coriobacteriales|Coriobacteriaceae|Slackia	0.00176367	0	0	0	0	0	0	0	0	0	0	0	0	0	0	0	0	0	0	0	0	0	0	0	0	0	0	0	0	0	0	0	0	0	0	0	0	0	0.000378024	0	0	0	0	0	0	0	0	0	0
Bacteria|Bacteroidetes|Bacteroidia|Bacteroidales	0	0	0	0	0	0	0	0	0	0	0	0	0	0	0	0	0	0	0	0	0	0	0	0	0	0	0	0	0	0	0	0	0	0	0	0	0	0	0	0	0	0	0	0	0	0	0	0	0
Bacteria|Bacteroidetes|Bacteroidia|Bacteroidales|[Barnesiellaceae]	0	0	0	0	0	0	0	0	0	0	0	0	0	0	0	0.000171556	0	0	0	0	0	0	0.00065189	0	0	0	0	0	0	0	0	0	0	0	0	0	0	0	0	0.000166085	0.000241196	0	0	0	0	0	0	0	0
Bacteria|Bacteroidetes|Bacteroidia|Bacteroidales|[Odoribacteraceae]|Butyricimonas	0	0	0	0	0	0	0	0	0	0	0	0	0	0	0	0	0	0	0	0	0	0	0	0	0	0	0	0	0	0	0	0	0	0	0	0	0	0	0	0	0	0	0.000212495	0	0	0	0	0	0
Bacteria|Bacteroidetes|Bacteroidia|Bacteroidales|[Odoribacteraceae]|Odoribacter	0	0	0	0	0	0	0	0	0	0	0	0	0	0	0	0	0	0	0	0	0	0	0	0	0	0	0	0	0	0	0	0	0	0.000940439	0	0	0	0	0	0	0	0.000119732	0	0.000209205	0	0.000449944	0	0	0
Bacteria|Bacteroidetes|Bacteroidia|Bacteroidales|[Paraprevotellaceae]	0	0	0	0	0	0	0	0	0	0	0	0	0	0	0	0	0	0	0	0	0	0	0	0	0	0	0	0	0	0	0	0	0	0	0	0	0	0	0	0	0	0	0	0	0	0	0	0	0
Bacteria|Bacteroidetes|Bacteroidia|Bacteroidales|[Paraprevotellaceae]|[Prevotella]	0	0	0	0	0	0	0	0	0	0	0	0	0	0	0.000264201	0	0	0	0	0	0	0	0	0	0	0	0.000127275	0	0	0	0	0	0	0	0	0	0	0	0	0	0	0	0	0	0	0	0	0	0
Bacteria|Bacteroidetes|Bacteroidia|Bacteroidales|[Paraprevotellaceae]|CF231	0	0	0	0	0	0	0	0	0	0	0	0	0	0	0	0	0	0	0	0	0	0	0	0	0	0	0	0	0	0	0	0	0	0	0	0	0	0	0	0	0	0	0	0	0	0	0	0	0
Bacteria|Bacteroidetes|Bacteroidia|Bacteroidales|[Paraprevotellaceae]|Paraprevotella	0	0	0	0	0	0	0	0	0	0	0	0	0	0	0	0	0	0	0	0	0	0	0	0	0	0	0	0	0	0	0	0	0	0	0	0	0	0	0	0	0	0	0	0	0	0.000224972	0	0	0
Bacteria|Bacteroidetes|Bacteroidia|Bacteroidales|[Paraprevotellaceae]|YRC22	0	0	0	0	0	0	0	0	0	0	0	0	0	0	0	0	0	0	0	0	0	0	0	0	0	0	0	0	0	0	0	0	0	0	0	0	0	0	0	0	0	0	0	0	0	0	0	0	0
Bacteria|Bacteroidetes|Bacteroidia|Bacteroidales|Bacteroidaceae|Bacteroides	0.00100781	0.000344281	0.00125534	0.000705219	0.000562588	0.438645	0	0.000529661	0.00177462	0.413057	0.173042	0.686248	0	5.5057e-05	0.522325	0.000686224	0.000881057	0.000299312	0.00104439	0.000405351	0.000210187	0.590385	0.00130378	0.000508776	0	0	0.148403	0.0205603	0.0991228	0.00411523	0.00132732	0.00238095	0.175882	0.111912	0.00278015	0.0050396	0.0253759	0.00561363	0.0432208	0.0857	0.168114	0.0322079	0.021037	0.0192469	0.0053125	0.00809899	0.0595112	0.00795848	0.361036
Bacteria|Bacteroidetes|Bacteroidia|Bacteroidales|Porphyromonadaceae|Paludibacter	0	0	0	0	0	0	0	0	0	0	0	0	0	0	0	0	0	0	0	0	0	0	0	0	0	0	0	0	0	0	0	0	0	0	0	0	0	0	0	0	0	0	0	0	0	0	0	0	0
Bacteria|Bacteroidetes|Bacteroidia|Bacteroidales|Porphyromonadaceae|Parabacteroides	0	0	0.000251067	0	0	0	0	0.000264831	0	0.000318471	0	0.00960747	0	0	0	0	0	0	0	0	7.00624e-05	0.157372	0	0	0.0389825	0	0	0	0	0.000979816	0	0	0	0.0194357	0	0.000239981	0	0.000193573	0.00365423	0.000166085	0.00289436	0	0.00297493	0	0	0	0	0.00103806	0.000142308
Bacteria|Bacteroidetes|Bacteroidia|Bacteroidales|Porphyromonadaceae|Porphyromonas	0	0	0	0	0	0	0	0	0	0	0	0	0	0	0	0	0	0	0	0	0	0	0	0	0	0	0	0	0	0	0	0	0	0	0	0	0	0	0	0	0	0	0	0	0	0	0	0	0
Bacteria|Bacteroidetes|Bacteroidia|Bacteroidales|Prevotellaceae|Prevotella	0	0	0	0	0.000562588	0	0	0	0	0.000318471	0.000149432	0	0	0	0	0	0	0.000897935	0	0	0	0	0	0	0	0	0	0.000514007	0	0	0	0.00021645	0.000882353	0	0	0	0	0.000193573	0.0288558	0	0	0	0.00212495	0	0.0003125	0	0	0.000346021	0
Bacteria|Bacteroidetes|Bacteroidia|Bacteroidales|Rikenellaceae	0	6.88563e-05	0	0	0	0	0	0	0	0	0.000149432	0	0	0	0	0	0	0	0	0	7.00624e-05	0.000320513	0	0	0	0	0	0	0.00614035	0	0	0.00021645	0	0	0	0	0	0	0	0.000166085	0.00699469	0.0307711	0	0	0	0.00584927	0.00664187	0	0
Bacteria|Bacteroidetes|Bacteroidia|Bacteroidales|Rikenellaceae|Rikenella	0	0	0	0	0	0	0	0	0	0	0	0	0	0	0	0	0	0	0	0	0	0	0	0	0	0	0	0	0	0	0	0	0	0	0	0	0	0	0	0	0	0	0	0	0	0	0	0	0
Bacteria|Bacteroidetes|Bacteroidia|Bacteroidales|Rikenellaceae|Other	0	0	0	0	0	0	0	0	0	0	0.000149432	0	0	0	0	0	0	0	0	0	0	0	0	0	0	0	0	0	0	0	0	0	0	0.00031348	0	0	0	0	0	0.000332171	0	0	0	0	0	0	0	0	0
Bacteria|Bacteroidetes|Bacteroidia|Bacteroidales|S24-7	0	0	0	0	0	0	0	0	0	0	0	0	0	0	0	0	0.000220264	0	0	0	0	0	0	0	0	0	0	0	0	0	0	0	0	0	0	0	0	0	0	0	0	0	0	0	0	0	0	0	0
Bacteria|Cyanobacteria|4C0d-2|YS2	0	0	0	0	0	0	0	0	0	0	0	0	0	0	0	0	0	0	0	0	0	0	0	0	0	0	0	0	0	0	0	0	0	0	0	0	0	0	0	0	0	0	0	0	0	0	0	0	0
Bacteria|Cyanobacteria|Chloroplast|Streptophyta	0	0	0	0	0	0	0	0	0	0	0	0	0	0	0	0	0	0	0	0	0	0	0	0	0	0	0	0	0	0	0	0	0	0	0	0	0	0	0	0.000166085	0	0	0	0	0	0	0	0	0
Bacteria|Deferribacteres|Deferribacteres|Deferribacterales|Deferribacteraceae|Mucispirillum	0	0	0	0	0	0	0	0	0	0	0	0	0	0	0	0	0	0	0	0	0	0	0	0	0	0	0	0	0	0	0	0	0	0	0	0	0	0	0	0	0	0	0	0	0	0	0	0	0
Bacteria|Firmicutes|Bacilli|Bacillales	0	0	0	0	0	0	0	0	0	0	0	0	0	0	0	0	0	0	0	0	0	0	0	0	0	0	0	0	0	0	0	0	0	0	0	0	0	0	0	0	0	0	0	0	0	0	0	0	0
Bacteria|Firmicutes|Bacilli|Bacillales|Bacillaceae	0	0	0	0	0	0	0	0	0	0	0	0	0	0	0	0	0	0	0	0	0	0	0	0	0	0	0	0	0	0	0	0	0	0	0	0	0	0	0	0	0	0	0	0	0	0	0	0	0
Bacteria|Firmicutes|Bacilli|Bacillales|Bacillaceae|Bacillus	0	0.000137713	0	0	0	0	0	0	0	0	0	0	0	0	0	0	0	0	0	0	7.00624e-05	0	0.00065189	0.00279827	0	0	0.000636375	0	0.0175439	0.00195963	0.00371649	0	0	0	0	0	0	0	0.000882056	0.00697559	0.000482393	0.018319	0.040374	0	0	0	0	0	0
Bacteria|Firmicutes|Bacilli|Bacillales|Bacillaceae|Geobacillus	0	0	0	0	0	0	0	0	0	0	0	0	0	0	0	0	0	0	0	0	0	0	0	0	0	0	0	0	0	0	0	0	0	0	0	0	0	0	0	0	0	0	0	0	0	0	0	0	0
Bacteria|Firmicutes|Bacilli|Bacillales|Planococcaceae	0	0	0	0	0	0	0	0	0	0	0	0	0	0	0	0	0	0	0	0	0	0	0	0	0	0	0	0	0	0	0	0	0	0	0	0	0	0	0	0	0	0	0	0	0	0	0	0	0
Bacteria|Firmicutes|Bacilli|Bacillales|Planococcaceae|Other	0	0	0	0	0	0	0.00097704	0	0	0	0	0	0	0	0	0	0	0	0	0	0	0	0	0	0	0	0	0	0	0	0	0	0	0	0	0	0	0	0	0	0	0	0	0	0	0	0	0	0
Bacteria|Firmicutes|Bacilli|Bacillales|Staphylococcaceae|Staphylococcus	0	0.0228603	0.00979161	0.160437	0.00253165	0.00277624	0.0703468	0.00317797	0.00177462	0	0.00209205	0	0.00186368	0.000165171	0	0	0.00528634	0.000897935	0.000261097	0	0	0	0	0	0	0	0.000636375	0.000257003	0	0	0	0	0	0	0	0.00191985	0	0	0	0	0	0	0.000212495	0	0	0	0	0	0
Bacteria|Firmicutes|Bacilli|Gemellales|Gemellaceae	0	0.000344281	0	0	0.000281294	0	0	0.000264831	0.00029577	0	0.000149432	0	0	0.000220228	0	0	0	0.00149656	0.000261097	0	0.000210187	0	0	0	0	0	0.000127275	0.000257003	0	0	0.000265463	0.00021645	0	0.00031348	0.000213858	0.00335973	0.000313283	0	0.00063004	0	0.000241196	0	0.000424989	0.000209205	0.000625	0	0	0.000692042	0.000142308
Bacteria|Firmicutes|Bacilli|Gemellales|Gemellaceae|Gemella	0	0	0.000251067	0	0	0	0	0	0	0	0	0	0	0	0	0	0	0	0	0	0	0	0	0	0	0	0	0	0	0	0	0	0	0	0	0	0	0	0	0	0	0	0	0	0	0	0	0	0
Bacteria|Firmicutes|Bacilli|Lactobacillales	0	6.88563e-05	0	0	0.000562588	0	0.00048852	0.000264831	0.00029577	0	0	0	0.00292865	0	0.00237781	0	0	0.000897935	0	0.00121605	0	0	0	0	0	0	0	0	0	0	0	0	0	0	0	0	0	0	0	0	0	0	0	0	0	0	0	0	0
Bacteria|Firmicutes|Bacilli|Lactobacillales|Aerococcaceae|Abiotrophia	0	0	0	0	0	0	0	0	0	0	0	0	0	0	0	0	0	0	0	0	0	0	0	0	0	0	0	0	0	0	0	0.00021645	0	0	0.000213858	0	0	0	0	0	0	0	0.000212495	0	0	0	0	0	0
Bacteria|Firmicutes|Bacilli|Lactobacillales|Aerococcaceae|Aerococcus	0	0	0	0	0	0	0	0	0	0	0	0	0	0	0	0	0	0	0	0	0	0	0	0	0	0	0	0	0	0	0	0	0	0	0	0	0	0	0	0	0	0	0	0	0	0	0	0	0
Bacteria|Firmicutes|Bacilli|Lactobacillales|Aerococcaceae|Facklamia	0	0	0	0	0	0	0	0	0	0	0	0	0	0	0	0	0	0	0	0	0	0	0	0	0	0	0	0	0	0	0	0	0	0	0	0	0	0	0	0	0	0	0	0	0	0	0	0	0
Bacteria|Firmicutes|Bacilli|Lactobacillales|Carnobacteriaceae|Granulicatella	0	0	0	0	0	0	0	0	0	0	0	0	0	5.5057e-05	0	0	0	0	0	0	0.000840748	0	0	0.00279827	0	0.000790202	0.000890925	0	0	0	0	0.000649351	0.000294118	0	0	0.00239981	0.000313283	0	0	0	0	0	0.00106247	0.00041841	0.0009375	0.000224972	0.00053135	0.000346021	0
Bacteria|Firmicutes|Bacilli|Lactobacillales|Carnobacteriaceae|Other	0	0	0	0	0	0	0	0	0	0	0	0	0	0	0	0	0	0	0	0	0	0	0	0	0	0	0	0	0	0	0	0	0	0	0	0	0	0	0	0	0	0	0	0	0	0	0	0	0
Bacteria|Firmicutes|Bacilli|Lactobacillales|Enterococcaceae	0	0.000344281	0	0	0	0	0	0	0.00118308	0	0	0	0.00612354	0.000110114	0.000528402	0	0	0	0	0	0.000210187	0	0	0	0	0	0	0	0	0	0	0	0	0	0	0	0	0	0	0	0	0	0	0	0	0	0	0	0
Bacteria|Firmicutes|Bacilli|Lactobacillales|Enterococcaceae|Enterococcus	0	0.0669972	0.0158172	0	0.246695	0	0.0781632	0.0105932	0.200828	0	0.0191273	0	0.772364	0.0209767	0.102246	0	0.00440529	0.0215504	0.00652742	0.0960681	0.0495341	0	0.00065189	0.0063597	0	0.00987752	0.00674558	0.000514007	0.00175439	0.000783853	0.00876029	0.0038961	0.000294118	0.00031348	0	0	0.00657895	0.000967867	0.000504032	0.000332171	0	0.000838123	0.000212495	0.00083682	0	0.000449944	0.00053135	0.0017301	0.000569233
Bacteria|Firmicutes|Bacilli|Lactobacillales|Enterococcaceae|Other	0	0.000137713	0	0	0	0	0	0	0	0	0	0	0.000798722	0	0	0	0	0	0	0	0	0	0	0	0	0	0	0	0	0	0	0	0	0	0	0	0	0	0	0	0	0	0	0	0	0	0	0	0
Bacteria|Firmicutes|Bacilli|Lactobacillales|Lactobacillaceae|Lactobacillus	0.00151172	0.000206569	0	0	0.000281294	0	0.0674157	0	0	0	0.000298864	0	0.00559105	0.000330342	0.000528402	0.000171556	0	0	0	0	0.00581518	0.0102564	0.00130378	0.00152633	0	0.0276571	0.000127275	0.00077101	0	0	0	0.00021645	0.000294118	0	0.000213858	0	0	0	0.000126008	0.000996512	0.00120598	0	0.0195495	0	0	0.000224972	0	0.000346021	0.000142308
Bacteria|Firmicutes|Bacilli|Lactobacillales|Lactobacillaceae|Pediococcus	0	0	0	0	0	0	0	0	0	0	0	0	0	0	0	0	0	0	0	0	0	0	0	0	0	0	0	0	0	0	0	0	0	0	0	0	0	0	0	0	0	0	0.0231619	0	0	0	0	0	0
Bacteria|Firmicutes|Bacilli|Lactobacillales|Lactobacillaceae|Other	0	0	0	0	0	0	0	0	0	0	0	0	0	0	0	0	0	0	0	0	0	0	0	0	0	0	0	0	0	0	0	0	0	0	0	0	0	0	0	0	0	0	0	0	0	0	0	0	0
Bacteria|Firmicutes|Bacilli|Lactobacillales|Leuconostocaceae	0	0	0	0	0	0	0	0	0	0	0	0	0	0	0	0	0	0	0	0	0	0	0	0	0	0	0	0	0	0	0	0	0	0	0	0	0	0	0	0	0	0	0	0	0	0	0	0	0
Bacteria|Firmicutes|Bacilli|Lactobacillales|Leuconostocaceae|Leuconostoc	0	0	0	0	0	0	0	0	0	0	0	0	0	0	0	0	0	0	0	0	0	0	0	0	0	0.000395101	0	0	0	0	0	0	0	0	0	0	0	0	0	0	0.000241196	0	0	0	0	0	0	0	0
Bacteria|Firmicutes|Bacilli|Lactobacillales|Leuconostocaceae|Weissella	0	0	0	0	0	0	0	0	0	0	0	0	0	0	0	0	0	0	0	0	0	0	0	0	0	0	0	0	0	0	0	0	0	0	0	0	0	0	0	0	0	0	0	0	0	0	0	0	0
Bacteria|Firmicutes|Bacilli|Lactobacillales|Streptococcaceae|Lactococcus	0	0.0144598	0	0	0.00421941	0	0	0.000794492	0	0	0	0	0	0	0	0	0.00110132	0.00718348	0	0	0	0	0	0.00356143	0	0.0383248	0	0	0	0	0.00318556	0	0	0.00031348	0	0	0.000313283	0.00193573	0	0.00182694	0.00289436	0	0	0	0.0103125	0	0	0	0
Bacteria|Firmicutes|Bacilli|Lactobacillales|Streptococcaceae|Streptococcus	0.00251953	0.180472	0.097414	0.188646	0.0992968	0.000832871	0.00146556	0.0222458	0.0124224	0.0044586	0.120741	0.0779577	0.00665602	0.00644167	0.00290621	0.0164694	0.354185	0.111943	0.00130548	0.180381	0.147762	0.0121795	0.185137	0.242178	0.00231252	0.0841565	0.0322006	0.217168	0.0491228	0.22183	0.191399	0.0201299	0.0652941	0.0100313	0.0739949	0.0763139	0.134085	0.217576	0.239289	0.0269058	0.0463097	0.022749	0.0461113	0.0299163	0.253437	0.0296963	0.0164718	0.00449827	0.00370001
Bacteria|Firmicutes|Bacilli|Turicibacterales|Turicibacteraceae|Turicibacter	0	6.88563e-05	0	0	0	0	0	0	0	0	0.000149432	0	0	0	0	0	0	0	0	0	0.000840748	0	0	0	0	0	0.00178185	0.00102801	0	0.00333137	0.000530926	0	0	0.00250784	0.00919589	0	0	0.00522648	0.00793851	0	0	0.000598659	0.000849979	0	0.0003125	0.00112486	0.000265675	0	0
Bacteria|Firmicutes|Clostridia|Clostridiales	0.00176367	0.000137713	0.000251067	0	0.000562588	0	0	0.000794492	0	0	0	0	0	0	0.00501982	0	0	0	0	0	0.000140125	0	0.00456323	0.000508776	0	0.000395101	0.00292733	0.00102801	0.00438596	0.00587889	0.00822936	0.00021645	0.00264706	0.00721003	0.0109068	0.00215983	0.00219298	0.000387147	0.00100806	0.00332171	0.0311143	0.00466954	0.000212495	0.0104603	0.0003125	0.0544432	0.00584485	0.00103806	0.00498079
Bacteria|Firmicutes|Clostridia|Clostridiales|[Mogibacteriaceae]	0.00100781	0	0	0	0	0	0	0	0	0	0	0	0	0	0	0	0	0	0	0	0	0	0	0.000254388	0	0	0	0	0	0.000783853	0	0	0	0	0.000641574	0.000239981	0	0.00058072	0.000126008	0.00265737	0.00241196	0.000359195	0.000212495	0.00292887	0.0003125	0.00314961	0	0.00103806	0.000142308
Bacteria|Firmicutes|Clostridia|Clostridiales|[Mogibacteriaceae]|Mogibacterium	0	0	0	0	0	0	0	0	0	0	0	0	0	0	0	0	0	0	0	0	7.00624e-05	0	0	0	0	0	0	0	0.00219298	0	0	0.00021645	0	0.00031348	0	0	0	0	0	0	0	0	0	0	0	0	0	0	0
Bacteria|Firmicutes|Clostridia|Clostridiales|[Tissierellaceae]|1-68	0	0	0	0	0	0	0	0	0	0	0	0	0	0	0.000264201	0	0	0	0	0	0	0	0	0	0	0	0	0	0	0	0	0	0	0	0	0	0	0	0	0	0	0	0	0	0	0	0	0	0
Bacteria|Firmicutes|Clostridia|Clostridiales|[Tissierellaceae]|Anaerococcus	0	0	0	0	0	0.00638534	0	0.000529661	0	0.000636943	0	0	0	0	0	0	0	0	0	0	0.00210187	0	0	0	0	0.000790202	0	0	0	0	0	0	0	0	0	0	0	0	0	0	0	0	0	0	0	0	0	0	0
Bacteria|Firmicutes|Clostridia|Clostridiales|[Tissierellaceae]|Finegoldia	0	0	0	0	0	0	0	0	0.00029577	0.000318471	0	0	0	0	0	0	0	0	0	0	0	0	0	0	0	0	0	0	0	0	0.000265463	0	0	0	0	0	0	0	0	0	0	0	0	0	0	0	0	0	0
Bacteria|Firmicutes|Clostridia|Clostridiales|[Tissierellaceae]|Gallicola	0	0	0	0	0	0	0	0	0	0	0	0	0	0	0	0	0	0	0	0	0	0	0	0	0	0	0	0	0	0	0	0	0	0	0	0	0	0	0	0	0	0	0	0	0	0	0	0	0
Bacteria|Firmicutes|Clostridia|Clostridiales|[Tissierellaceae]|Helcococcus	0	0	0	0	0	0	0	0	0	0	0	0	0	0	0	0	0	0	0	0	0	0	0	0	0	0	0	0	0	0	0	0	0	0	0	0	0	0	0	0	0	0	0	0	0	0	0	0	0
Bacteria|Firmicutes|Clostridia|Clostridiales|[Tissierellaceae]|Parvimonas	0	0	0	0	0	0	0	0	0	0	0	0	0	0	0	0	0	0	0	0	0	0	0	0	0	0	0	0.000257003	0	0	0	0	0	0	0	0	0	0	0	0	0	0	0	0	0.0003125	0	0	0	0
Bacteria|Firmicutes|Clostridia|Clostridiales|[Tissierellaceae]|Peptoniphilus	0	0	0.000251067	0	0	0	0	0	0	0	0	0	0	0	0	0	0	0	0	0	7.00624e-05	0	0	0	0	0.000790202	0	0	0	0	0	0	0	0	0	0	0	0	0	0	0.000482393	0	0.000212495	0	0	0	0	0	0
Bacteria|Firmicutes|Clostridia|Clostridiales|[Tissierellaceae]|WAL_1855D	0	0	0	0	0	0	0	0	0	0	0	0	0	0	0	0	0	0	0	0	0	0	0	0	0	0.000395101	0	0	0	0	0	0	0	0	0.000213858	0	0	0	0	0	0	0	0	0	0	0	0	0	0
Bacteria|Firmicutes|Clostridia|Clostridiales|Christensenellaceae	0	0	0	0	0	0	0	0	0	0	0	0	0	0	0	0	0	0	0	0	0	0	0	0	0	0	0	0	0	0	0	0	0	0	0.000427716	0	0	0	0	0	0	0	0	0	0.0003125	0.000224972	0.00398512	0	0
Bacteria|Firmicutes|Clostridia|Clostridiales|Christensenellaceae|Christensenella	0	0	0	0	0	0	0	0.000264831	0	0	0	0	0	0	0	0	0	0	0	0	0	0	0	0	0	0	0	0	0	0	0	0	0	0	0.000213858	0	0	0	0	0	0	0	0	0	0	0	0	0	0
Bacteria|Firmicutes|Clostridia|Clostridiales|Clostridiaceae	0.000251953	6.88563e-05	0	0	0.000281294	0	0.0180752	0.000529661	0	0.0226115	0	0	0.000266241	0.000165171	0.000264201	0	0.00991189	0.0077821	0.00130548	0.0117552	0.0748266	0.00160256	0.00065189	0.000763165	0.00396432	0.00750691	0.0220186	0.24698	0.123684	0.0195963	0.00345102	0.00519481	0.0120588	0.0467085	0.0126176	0.25582	0.0134712	0.0286489	0.0432208	0.00813818	0.0209841	0.0125718	0.0820229	0.0271967	0.006875	0.0542182	0.0496812	0.12872	0.0482425
Bacteria|Firmicutes|Clostridia|Clostridiales|Clostridiaceae|Candidatus Arthromitus	0	0	0	0	0	0	0	0	0	0	0	0	0	0	0	0	0	0	0	0	0	0	0	0	0	0	0	0	0	0	0	0	0	0	0	0	0	0	0	0	0	0	0	0	0	0	0	0	0
Bacteria|Firmicutes|Clostridia|Clostridiales|Clostridiaceae|Clostridium	0.00100781	0	0.0210896	0	0.00112518	0	0.0674157	0.000794492	0.00946466	0.0267516	0	0	0.0412673	0	0	0.600103	0.000881057	0	0.546997	0.0101338	0.0117705	0	0.0123859	0	0.420218	0	0.000381825	0.000514007	0.000438596	0.00431119	0	0	0	0	0.00106929	0	0	0	0.000126008	0	0.000482393	0.00107759	0.00871228	0	0	0	0.000265675	0.000346021	0.00796926
Bacteria|Firmicutes|Clostridia|Clostridiales|Clostridiaceae|SMB53	0	0	0	0	0	0	0	0	0	0	0	0	0	0	0	0	0	0	0	0	0	0	0	0	0	0	0	0	0	0	0	0	0	0	0	0.000239981	0	0.000193573	0	0	0	0.000239464	0	0	0	0	0	0.000346021	0
Bacteria|Firmicutes|Clostridia|Clostridiales|Clostridiaceae|Other	0	0	0	0	0	0	0	0.00264831	0	0.000318471	0	0	0	5.5057e-05	0	0	0	0	0	0.00324281	7.00624e-05	0	0	0	0.00066072	0	0.0005091	0.00179902	0.00219298	0.000391926	0	0	0.000294118	0.000626959	0.00598802	0.00383969	0	0.0209059	0.00100806	0	0	0.000838123	0.00148746	0.000209205	0.0003125	0.00247469	0.0010627	0.0017301	0.000284616
Bacteria|Firmicutes|Clostridia|Clostridiales|Dehalobacteriaceae	0	0	0	0	0	0	0	0	0	0	0	0	0	0	0	0	0	0	0	0	0	0	0	0	0	0	0	0	0	0	0	0	0	0	0	0	0	0	0	0	0	0	0	0	0	0	0	0	0
Bacteria|Firmicutes|Clostridia|Clostridiales|Dehalobacteriaceae|Dehalobacterium	0	0	0	0	0	0	0	0	0	0	0	0	0	0	0	0	0	0	0	0	0	0	0	0	0	0	0	0	0	0	0	0	0	0	0	0	0	0	0	0	0	0	0	0	0	0	0	0	0
Bacteria|Firmicutes|Clostridia|Clostridiales|EtOH8	0	0	0	0	0	0	0	0	0	0	0	0	0	0	0	0	0	0	0	0	0	0	0	0	0	0	0	0	0	0	0	0	0	0	0	0	0	0	0	0	0	0	0	0	0	0	0	0	0
Bacteria|Firmicutes|Clostridia|Clostridiales|Eubacteriaceae|Anaerofustis	0	0	0	0	0	0	0	0	0	0	0	0	0	0	0	0	0	0	0	0	0	0	0	0	0	0	0	0	0	0	0	0	0	0	0.000641574	0	0	0	0	0	0	0	0	0.000627615	0	0.000449944	0.00053135	0	0
Bacteria|Firmicutes|Clostridia|Clostridiales|Eubacteriaceae|Pseudoramibacter_Eubacterium	0	0	0	0	0	0	0	0	0	0	0.000149432	0	0	0	0	0	0	0	0	0	0	0	0	0	0	0	0	0	0	0.00862238	0	0	0	0	0	0	0	0.00135501	0	0.00365388	0.000482393	0	0	0	0	0.000224972	0.00345377	0.000346021	0
Bacteria|Firmicutes|Clostridia|Clostridiales|Lachnospiraceae	0.262535	0.000619707	0.0015064	0	0.00225035	0	0	0.0291314	0.00207039	0.0022293	0.000448296	0	0	0	0	0.00102934	0.00330396	0.0131697	0.00156658	0	0.0103692	0	0.00977836	0.00152633	0.0350182	0.0264718	0.505155	0.0141352	0.0982456	0.00881834	0.043536	0.0525974	0.171765	0.317555	0.223054	0.0386369	0.0588972	0.10182	0.0580897	0.144494	0.10082	0.191331	0.0101997	0.279707	0.0934375	0.220022	0.0478215	0.280969	0.0627579
Bacteria|Firmicutes|Clostridia|Clostridiales|Lachnospiraceae|[Ruminococcus]	0.0836483	0.000413138	0.00853628	0.000352609	0.000281294	0	0	0.000264831	0.00029577	0	0.000597729	0	0	0	0.0110964	0.000514668	0.00132159	0.0197546	0	0.0194568	7.00624e-05	0.0310897	0.0697523	0.00101755	0.443013	0.0248913	0.0682194	0.128502	0.0644737	0.141681	0.197239	0.685065	0.0314706	0.0633229	0.0622327	0.240941	0.203321	0.172861	0.0478831	0.0521508	0.0692233	0.023228	0.0662983	0.0108787	0.04375	0.0150731	0.0916578	0.0467128	0.238224
Bacteria|Firmicutes|Clostridia|Clostridiales|Lachnospiraceae|Anaerostipes	0.000755858	6.88563e-05	0	0	0	0	0	0	0	0	0	0	0	0	0	0.000171556	0	0	0.000261097	0	0	0	0	0	0	0	0	0	0	0.00627082	0	0	0	0	0	0	0.000313283	0	0	0	0.00482393	0.000119732	0	0.000209205	0.0003125	0.0150731	0.000265675	0.000346021	0
Bacteria|Firmicutes|Clostridia|Clostridiales|Lachnospiraceae|Blautia	0.251449	0.000481994	0.000753201	0.000352609	0.00168776	0.000277624	0	0.154396	0.00118308	0.00127389	0.000597729	0	0.000798722	5.5057e-05	0	0.000686224	0.0414097	0.00329243	0.00208877	0.00283745	0.00497443	0.000641026	0.0110821	0.0363775	0	0.00276571	0.00840015	0.159599	0.12193	0.0727023	0.207858	0.00627706	0.08	0.121003	0.320359	0.0530358	0.1651	0.144212	0.0826613	0.170902	0.236855	0.171097	0.293668	0.198954	0.4	0.111586	0.290117	0.215225	0.0277501
Bacteria|Firmicutes|Clostridia|Clostridiales|Lachnospiraceae|Coprococcus	0.0131015	0	0	0	0.000562588	0	0	0.000529661	0	0.000318471	0	0	0	0.000110114	0.000264201	0	0.000220264	0.00538761	0.000522193	0.000405351	0.000210187	0.0339744	0.00260756	0.000508776	0.00858936	0.000790202	0.010182	0.00179902	0.0179825	0.0101901	0.0533581	0.00735931	0.0591176	0.0194357	0.011976	0.000719942	0.0181704	0.0112273	0.0333921	0.068095	0.0438977	0.0480125	0.000424989	0.0338912	0.0028125	0.0566929	0.00611052	0.00380623	0.0910773
Bacteria|Firmicutes|Clostridia|Clostridiales|Lachnospiraceae|Dorea	0.104812	0.000137713	0	0	0.000281294	0	0	0.000529661	0.00177462	0.000318471	0.000298864	0	0	0	0	0.000171556	0	0.000897935	0	0.000810701	7.00624e-05	0	0.00065189	0	0	0.000395101	0.000381825	0.0110511	0.00175439	0.00587889	0.0124768	0.0294372	0.0117647	0.0401254	0.0113345	0.0172786	0.00908521	0.00425861	0.00352823	0.0146155	0.0176073	0.000718391	0.00339992	0	0.0121875	0.00269966	0.0225824	0.0145329	0.000996158
Bacteria|Firmicutes|Clostridia|Clostridiales|Lachnospiraceae|Epulopiscium	0	0	0	0	0	0	0	0	0	0	0	0	0	0	0	0	0	0.000598623	0	0	0	0	0	0	0	0	0	0	0	0	0	0	0	0	0	0	0	0	0	0	0	0	0	0	0	0	0	0	0.00113847
Bacteria|Firmicutes|Clostridia|Clostridiales|Lachnospiraceae|Lachnobacterium	0	0	0	0	0	0	0	0	0	0	0	0	0	0	0	0	0	0	0	0	7.00624e-05	0	0	0	0	0	0	0	0	0	0	0	0	0	0	0	0	0	0	0	0	0	0	0	0	0.000224972	0	0	0
Bacteria|Firmicutes|Clostridia|Clostridiales|Lachnospiraceae|Lachnospira	0	0	0	0	0	0	0	0	0	0	0	0	0	0	0	0	0	0	0	0	0	0	0	0	0	0	0	0.00359805	0.0188596	0.000195963	0.000530926	0	0.0364706	0	0	0.000239981	0.000313283	0.000387147	0.031754	0.0011626	0.000723589	0.00395115	0.000212495	0.00334728	0.000625	0.000674916	0.00265675	0.00415225	0.000142308
Bacteria|Firmicutes|Clostridia|Clostridiales|Lachnospiraceae|Moryella	0	0	0	0	0	0	0	0	0	0	0	0	0	0	0	0	0	0	0	0	0	0	0	0	0	0	0	0	0	0	0	0	0	0	0	0	0	0	0	0	0	0	0	0	0	0	0	0	0
Bacteria|Firmicutes|Clostridia|Clostridiales|Lachnospiraceae|Oribacterium	0	0	0	0	0	0	0	0	0	0	0	0	0	0	0	0	0	0	0	0	0	0	0	0	0	0	0	0	0	0	0	0	0	0	0	0	0	0	0	0	0	0	0	0	0	0	0	0	0
Bacteria|Firmicutes|Clostridia|Clostridiales|Lachnospiraceae|Roseburia	0	0	0	0	0	0	0	0	0	0	0	0	0	0	0	0	0	0	0	0	0	0	0	0	0	0	0.00025455	0	0.00394737	0.000391926	0	0	0	0.0326019	0.000427716	0	0	0	0.000504032	0	0.000241196	0.000838123	0	0.00125523	0.0009375	0.000899888	0.000797024	0	0
Bacteria|Firmicutes|Clostridia|Clostridiales|Lachnospiraceae|Other	0.00604686	0	0	0	0	0	0	0.00105932	0	0	0	0	0	0	0	0	0.000440529	0	0.000261097	0	0.139985	0	0.00065189	0	0	0.000395101	0.00216368	0.00102801	0.00219298	0.000391926	0.000265463	0	0	0.00407524	0.00171086	0.000239981	0.000313283	0.000387147	0.000126008	0.000830427	0.000964785	0.0029933	0.00212495	0.00188285	0.001875	0.0015748	0.00132837	0.00138408	0.000284616
Bacteria|Firmicutes|Clostridia|Clostridiales|Peptococcaceae	0	0	0	0	0	0	0	0	0	0	0	0	0	0	0	0	0	0	0	0	0	0	0	0	0	0	0	0	0	0	0	0	0	0	0	0	0	0	0	0	0	0	0	0	0	0	0	0	0
Bacteria|Firmicutes|Clostridia|Clostridiales|Peptococcaceae|Desulfitobacter	0	0	0	0	0	0	0	0	0	0	0	0	0	0	0	0	0	0	0	0	0	0	0	0	0	0	0	0	0	0	0	0	0	0	0	0	0	0	0	0	0	0	0	0	0	0	0	0	0
Bacteria|Firmicutes|Clostridia|Clostridiales|Peptococcaceae|Peptococcus	0	0	0	0	0	0	0	0	0	0	0	0	0	0	0	0	0	0	0	0	0	0	0	0	0	0	0	0	0	0	0	0	0	0	0.000213858	0.000239981	0	0	0	0	0	0	0	0	0	0	0	0	0
Bacteria|Firmicutes|Clostridia|Clostridiales|Peptococcaceae|rc4-4	0	0	0	0	0	0	0	0	0	0	0	0	0	0	0	0	0	0	0	0	0	0	0	0	0	0	0	0	0	0	0	0	0	0	0	0	0	0	0	0	0	0	0	0	0	0	0	0	0
Bacteria|Firmicutes|Clostridia|Clostridiales|Peptostreptococcaceae	0	0	0	0	0	0	0	0	0	0	0	0	0	0	0	0	0	0	0	0	0.000280249	0.00512821	0.0104302	0	0.00033036	0	0.000381825	0.000257003	0.00701754	0.000587889	0	0	0	0	0	0.00455964	0	0	0.000126008	0	0.000482393	0	0.000424989	0	0	0	0.00053135	0.0017301	0.000142308
Bacteria|Firmicutes|Clostridia|Clostridiales|Peptostreptococcaceae|Filifactor	0	0	0	0	0	0	0	0	0	0	0	0	0	0	0	0	0	0	0	0	0	0	0	0	0	0	0	0	0	0	0	0	0	0	0	0	0	0	0	0	0	0	0	0	0	0	0	0	0
Bacteria|Firmicutes|Clostridia|Clostridiales|Peptostreptococcaceae|Peptostreptococcus	0	0	0	0	0	0.00194336	0	0	0	0	0	0	0	0	0	0	0	0.000299312	0	0	0	0	0	0	0	0	0	0	0	0	0	0	0	0	0	0.000239981	0	0	0	0	0.00168837	0	0	0	0	0	0	0	0
Bacteria|Firmicutes|Clostridia|Clostridiales|Peptostreptococcaceae|Other	0	0	0	0	0.000562588	0	0	0	0	0	0	0	0	0	0	0	0	0	0	0	0	0	0	0	0	0	0	0	0	0	0	0	0	0	0	0	0	0	0	0	0	0	0	0	0	0	0	0	0
Bacteria|Firmicutes|Clostridia|Clostridiales|Ruminococcaceae	0.04258	0.000137713	0.000251067	0	0.000843882	0.0174903	0	0.00105932	0.00207039	0.00127389	0.000149432	0.000274499	0.000798722	0.000220228	0	0.000171556	0	0	0.000261097	0.0113498	7.00624e-05	0	0.00391134	0.00178072	0.00033036	0.0015804	0.00394553	0.00231303	0.00701754	0.00725064	0.0148659	0.00021645	0.06	0.0106583	0.0188195	0.000959923	0.00595238	0.00425861	0.00352823	0.0182694	0.0511336	0.0559148	0.00637484	0.00502092	0.0053125	0.0762655	0.022848	0.0193772	0.00327309
Bacteria|Firmicutes|Clostridia|Clostridiales|Ruminococcaceae|Anaerotruncus	0	0	0	0	0	0	0	0	0	0	0	0	0	0	0	0	0	0	0	0	0	0	0	0	0	0	0.00025455	0	0	0	0	0	0.000294118	0	0	0	0	0	0	0.000166085	0.000241196	0	0	0.000209205	0	0	0.000265675	0	0
Bacteria|Firmicutes|Clostridia|Clostridiales|Ruminococcaceae|Faecalibacterium	0.00428319	6.88563e-05	0.000502134	0	0.000562588	0	0	0	0.000591541	0	0.000149432	0	0	0.000220228	0	0.000343112	0.000220264	0	0.00078329	0.0016214	0.000210187	0	0.00260756	0.013737	0	0.00829712	0.000127275	0.00334104	0.113596	0.0313541	0.0106185	0.00021645	0.155588	0.0476489	0.0344311	0.000959923	0.0344612	0.0199381	0.110509	0.0332171	0.11288	0.0460967	0.0278368	0.0361925	0.0228125	0.0895388	0.00770457	0.0100346	0.000426925
Bacteria|Firmicutes|Clostridia|Clostridiales|Ruminococcaceae|Oscillospira	0	0	0	0	0	0	0	0	0.00029577	0	0	0	0	5.5057e-05	0	0	0	0	0	0	0	0.00929487	0	0.000254388	0.00594648	0	0	0.000257003	0.00482456	0.00137174	0.00159278	0.00021645	0.00676471	0.00282132	0.0040633	0	0.00438596	0.00058072	0.00126008	0.0079721	0.00602991	0.00191571	0.000212495	0.00481172	0.0003125	0.00584927	0.0053135	0.00103806	0.00611925
Bacteria|Firmicutes|Clostridia|Clostridiales|Ruminococcaceae|Ruminococcus	0.00176367	6.88563e-05	0.00100427	0	0.000562588	0	0	0.000529661	0	0	0.000597729	0	0	0	0.000792602	0.000343112	0.000220264	0.0026938	0.00078329	0	7.00624e-05	0.00160256	0.00391134	0.00127194	0	0.000395101	0.0104366	0.00514007	0.00175439	0.0307662	0.0127422	0.00021645	0.00352941	0.00250784	0.0442686	0.000719942	0.0150376	0.0795587	0.0652722	0.04667	0.00217077	0.0747126	0.000849979	0.14477	0.013125	0.127784	0.142136	0.00242215	0.00199232
Bacteria|Firmicutes|Clostridia|Clostridiales|Ruminococcaceae|Other	0	0	0	0	0	0	0	0	0	0	0	0	0	0	0	0	0	0	0	0	0	0	0	0	0	0	0	0	0	0	0	0	0	0	0	0	0	0	0	0	0	0	0	0	0	0	0	0	0
Bacteria|Firmicutes|Clostridia|Clostridiales|Veillonellaceae	0	0	0	0	0	0	0	0	0	0	0	0	0	0	0	0	0	0	0	0	0	0	0	0	0	0	0	0	0	0	0	0	0	0	0	0	0	0	0	0	0	0	0	0	0	0	0	0	0
Bacteria|Firmicutes|Clostridia|Clostridiales|Veillonellaceae|Acidaminococcus	0	0	0	0	0	0	0	0	0	0	0	0	0	0	0	0	0	0	0	0	0	0	0	0	0	0	0	0	0	0	0	0	0	0	0	0	0	0	0	0	0	0	0.00212495	0	0	0	0	0	0
Bacteria|Firmicutes|Clostridia|Clostridiales|Veillonellaceae|Dialister	0.000251953	0	0	0	0	0.00360911	0	0	0	0	0	0	0	0	0	0	0	0	0	0	0	0	0	0	0	0	0	0.000257003	0	0.00156771	0	0	0.00147059	0	0.00363559	0	0	0	0.00441028	0	0.00144718	0	0.0176371	0.00230126	0	0.00967379	0.0042508	0.000346021	0
Bacteria|Firmicutes|Clostridia|Clostridiales|Veillonellaceae|Megamonas	0	0	0	0	0	0	0	0	0	0	0	0	0	5.5057e-05	0	0	0	0.000299312	0	0	0	0	0	0	0	0	0	0	0	0	0	0	0	0	0	0	0	0	0.0575857	0	0	0	0	0	0	0	0	0	0
Bacteria|Firmicutes|Clostridia|Clostridiales|Veillonellaceae|Megasphaera	0	0	0	0	0	0	0	0	0	0	0	0	0	0.000110114	0	0	0	0	0	0	0.000770686	0	0	0	0	0	0	0	0	0	0	0	0	0	0	0.000239981	0	0	0.00806452	0	0	0	0	0	0	0	0	0	0
Bacteria|Firmicutes|Clostridia|Clostridiales|Veillonellaceae|Mitsuokella	0	0	0	0	0	0	0	0	0	0	0	0	0	0	0	0	0	0	0	0	0	0	0	0	0	0	0	0	0	0	0	0	0	0	0	0	0	0	0.000126008	0	0	0	0	0	0	0	0	0	0
Bacteria|Firmicutes|Clostridia|Clostridiales|Veillonellaceae|Phascolarctobacterium	0	0	0	0	0	0	0	0	0	0	0	0	0	0	0	0	0	0	0	0	0	0	0	0	0	0	0	0	0	0	0	0	0	0	0	0	0	0	0	0	0	0	0	0	0	0	0	0	0
Bacteria|Firmicutes|Clostridia|Clostridiales|Veillonellaceae|Succiniclasticum	0	0	0	0	0	0	0	0	0	0	0	0	0	0	0	0	0	0	0	0	0	0	0	0	0	0	0	0	0	0	0	0	0	0	0	0	0	0	0	0	0	0	0	0	0	0	0	0	0
Bacteria|Firmicutes|Clostridia|Clostridiales|Veillonellaceae|Veillonella	0	0	0.0361537	0.12976	0	0	0.00683928	0	0.00709849	0.00318471	0.000149432	0	0	0	0.068428	0	0.00594714	0.0703382	0.00104439	0.0802594	0.0340503	0.00769231	0.00782269	0.00686848	0.0016518	0.0169893	0.00369098	0.00950912	0.0109649	0	0.00106185	0.0004329	0.00705882	0.00407524	0	0.00287977	0.0018797	0.000967867	0	0.0068095	0.00120598	0.0029933	0	0.00439331	0.0053125	0	0	0.00346021	0.00213462
Bacteria|Firmicutes|Clostridia|Clostridiales|Other|Other	0.084908	0	0	0	0	0	0.00341964	0	0.00029577	0	0.000149432	0	0	0.000110114	0	0.000171556	0	0	0.000522193	0.000405351	0.000840748	0.000961538	0.00130378	0	0	0.0015804	0.0020364	0.00514007	0.100439	0.000195963	0	0.000649351	0.000882353	0.00783699	0.00491873	0.00695944	0.000313283	0.00174216	0.00126008	0.000498256	0.00192957	0.0202347	0.0040374	0.0468619	0.0115625	0.00944882	0.0172689	0.0083045	0.00355771
Bacteria|Firmicutes|Clostridia|SHA-98	0	0	0	0	0	0	0	0	0	0	0	0	0	0	0	0	0	0	0	0	0	0	0	0	0	0	0	0	0	0	0	0	0	0	0	0	0	0	0	0	0	0	0	0	0	0	0	0	0
Bacteria|Firmicutes|Erysipelotrichi|Erysipelotrichales|Erysipelotrichaceae	0.0624843	6.88563e-05	0.000251067	0	0	0	0.0625305	0.000264831	0.0286897	0	0	0	0	5.5057e-05	0.0015852	0	0	0.000299312	0	0.0016214	7.00624e-05	0.00192308	0.00065189	0.000254388	0.0066072	0.00750691	0.00954563	0.00411205	0.00701754	0.00921027	0.00849482	0.0562771	0.00147059	0.0100313	0.00320787	0.0275978	0.00595238	0.00309717	0.00113407	0.00747384	0.0062711	0.00203544	0.00722482	0.00564854	0.0071875	0.0148481	0.00557917	0.0110727	0.00583464
Bacteria|Firmicutes|Erysipelotrichi|Erysipelotrichales|Erysipelotrichaceae|[Eubacterium]	0.0501386	6.88563e-05	0	0	0	0	0	0.00211864	0	0	0	0	0	0.000165171	0	0	0	0.00299312	0	0.0271585	0.000140125	0.0173077	0.00130378	0.000508776	0.00958044	0.00316081	0.00649103	0.00257003	0.0127193	0.0145013	0.00159278	0.0532468	0.00147059	0.0015674	0.0179641	0.000239981	0.0241228	0.00251645	0.0016381	0.00614516	0.00458273	0.0026341	0.00127497	0.00292887	0.0365625	0.000224972	0.0172689	0.00519031	0.000853849
Bacteria|Firmicutes|Erysipelotrichi|Erysipelotrichales|Erysipelotrichaceae|Allobaculum	0	0	0	0	0	0	0	0	0.00029577	0	0	0	0	0	0	0	0	0	0	0	0	0	0	0	0	0	0	0	0	0	0	0	0	0	0	0	0	0	0	0	0	0	0	0	0	0	0	0	0
Bacteria|Firmicutes|Erysipelotrichi|Erysipelotrichales|Erysipelotrichaceae|Bulleidia	0	0	0	0	0	0	0	0	0	0	0	0	0	0	0	0	0	0	0	0	7.00624e-05	0	0	0	0	0	0	0	0	0	0	0	0	0	0	0	0	0	0	0.000166085	0	0	0	0	0.0003125	0	0	0	0
Bacteria|Firmicutes|Erysipelotrichi|Erysipelotrichales|Erysipelotrichaceae|Catenibacterium	0	0	0	0	0	0	0	0	0	0	0	0	0	0	0	0	0	0	0.000261097	0	0	0	0	0	0	0	0	0	0	0	0	0	0	0	0	0	0	0	0	0	0	0	0	0	0	0	0	0	0
Bacteria|Firmicutes|Erysipelotrichi|Erysipelotrichales|Erysipelotrichaceae|cc_115	0	0	0	0	0	0	0	0	0	0	0	0	0	0	0	0	0	0	0	0	0	0	0	0	0	0	0	0	0	0	0	0	0	0	0	0	0	0	0	0	0	0	0	0	0	0	0	0	0
Bacteria|Firmicutes|Erysipelotrichi|Erysipelotrichales|Erysipelotrichaceae|Clostridium	0	0	0	0	0	0	0	0	0	0	0	0	0	0	0	0	0	0	0	0	0	0	0	0	0	0	0	0	0	0	0	0	0	0	0	0	0	0	0	0	0	0	0	0	0	0	0	0	0
Bacteria|Firmicutes|Erysipelotrichi|Erysipelotrichales|Erysipelotrichaceae|Coprobacillus	0	0	0	0	0	0	0	0	0	0	0	0	0	0	0	0	0	0	0	0	0.0249422	0	0	0	0	0	0	0.000257003	0	0.000391926	0.0103531	0	0	0.00532915	0.00106929	0	0.00156642	0.000193573	0.00743448	0	0.000723589	0	0.000212495	0.000209205	0	0.000899888	0.00478215	0	0.00298847
Bacteria|Firmicutes|Erysipelotrichi|Erysipelotrichales|Erysipelotrichaceae|Holdemania	0.000251953	0	0	0	0	0	0	0	0	0	0	0	0	0	0	0	0	0	0	0	0	0	0	0	0	0	0	0	0	0	0	0	0	0	0	0	0	0	0	0	0	0	0	0	0	0	0	0	0
Bacteria|Firmicutes|Erysipelotrichi|Erysipelotrichales|Erysipelotrichaceae|p-75-a5	0	0	0	0	0	0	0	0	0	0	0	0	0	0	0	0	0	0	0	0	0	0	0	0	0	0	0	0	0	0	0	0	0	0	0	0	0	0	0	0	0	0	0	0	0	0	0	0	0
Bacteria|Firmicutes|Erysipelotrichi|Erysipelotrichales|Erysipelotrichaceae|RFN20	0	0	0	0	0	0	0	0	0	0	0	0	0	0	0	0	0	0	0	0	0	0	0	0	0	0	0	0	0	0	0	0	0	0	0	0	0	0	0	0	0	0	0	0	0	0	0	0	0
Bacteria|Fusobacteria|Fusobacteriia|Fusobacteriales|Fusobacteriaceae|Cetobacterium	0	0	0	0	0	0	0	0	0	0	0	0	0	0	0	0	0	0	0	0	0	0	0	0	0	0	0	0	0	0	0	0	0	0	0	0	0	0	0	0	0	0	0	0	0	0	0	0	0
Bacteria|Fusobacteria|Fusobacteriia|Fusobacteriales|Fusobacteriaceae|Fusobacterium	0	0.000206569	0	0	0	0	0	0	0.00029577	0	0	0	0	0	0	0	0	0	0.000522193	0	0	0.000641026	0	0	0	0.000395101	0.000127275	0	0	0	0	0.00021645	0.000294118	0	0	0.000479962	0	0	0.000126008	0.000166085	0	0	0.000212495	0	0	0	0	0.000692042	0
Bacteria|Fusobacteria|Fusobacteriia|Fusobacteriales|Leptotrichiaceae|Sneathia	0	0	0	0	0	0	0	0	0	0	0	0	0	0	0	0	0	0	0	0	0	0	0	0	0	0	0	0	0	0	0	0	0	0	0	0	0	0	0	0	0	0	0	0	0	0	0	0	0
Bacteria|Proteobacteria|Alphaproteobacteria|RF32	0	0	0	0	0	0	0	0	0	0	0	0	0	0	0	0	0	0	0	0	0	0	0	0	0	0	0	0	0	0	0	0	0	0	0	0	0	0	0	0	0	0	0	0	0	0	0	0	0
Bacteria|Proteobacteria|Alphaproteobacteria|Rhodobacterales|Rhodobacteraceae|Paracoccus	0	0	0	0	0	0	0	0	0	0	0	0	0	0	0	0	0	0	0	0	0	0	0	0	0	0	0	0	0	0	0	0	0	0	0	0	0	0	0	0	0	0	0	0	0	0	0	0	0
Bacteria|Proteobacteria|Alphaproteobacteria|Rhodospirillales|Acetobacteraceae|Acidocella	0	0	0	0	0	0	0	0	0	0	0	0	0	0	0	0	0	0	0	0	0	0	0	0	0	0	0	0	0	0	0	0	0	0	0	0	0	0	0	0	0	0	0	0	0	0	0	0	0
Bacteria|Proteobacteria|Betaproteobacteria|Burkholderiales|Alcaligenaceae|Achromobacter	0	0	0	0	0	0	0	0	0	0	0	0	0	0	0	0	0	0	0	0	0	0	0	0	0	0	0	0	0	0	0	0	0	0	0	0	0	0	0	0	0	0	0	0	0	0	0	0	0
Bacteria|Proteobacteria|Betaproteobacteria|Burkholderiales|Alcaligenaceae|Sutterella	0	0.000137713	0	0	0	0	0	0	0	0	0.000149432	0	0	5.5057e-05	0.0010568	0	0.000220264	0	0	0	0	0.00769231	0	0.00381582	0	0.000395101	0	0	0	0	0.000265463	0	0.0235294	0.00031348	0.000213858	0	0	0	0.000126008	0.00182694	0.00747709	0.000957854	0.00127497	0	0	0.000224972	0	0.000346021	0.00711541
Bacteria|Proteobacteria|Betaproteobacteria|Burkholderiales|Comamonadaceae|Comamonas	0	0	0	0	0	0	0	0	0	0	0	0	0	0	0	0	0	0	0	0	0	0	0	0	0	0	0	0	0	0	0	0	0	0	0	0	0	0	0	0	0	0	0	0	0	0	0	0	0
Bacteria|Proteobacteria|Betaproteobacteria|Burkholderiales|Oxalobacteraceae	0	0	0	0	0	0	0	0	0	0	0	0	0	0	0	0	0	0	0	0	0	0	0	0	0	0	0	0	0	0	0	0	0	0	0	0	0	0	0	0	0	0	0	0	0	0	0	0	0
Bacteria|Proteobacteria|Betaproteobacteria|Burkholderiales|Oxalobacteraceae|Janthinobacterium	0	0	0	0	0	0	0	0	0	0	0	0	0	0	0	0	0	0	0	0	0	0	0	0	0	0	0	0	0	0	0	0	0	0	0	0	0	0	0	0	0	0	0	0	0	0	0	0	0
Bacteria|Proteobacteria|Betaproteobacteria|Burkholderiales|Oxalobacteraceae|Oxalobacter	0	0	0	0	0	0	0	0	0	0	0	0	0	0	0	0	0	0	0	0	0	0	0	0	0	0	0	0	0	0	0	0	0	0	0	0	0	0	0	0	0	0	0	0	0	0	0	0	0
Bacteria|Proteobacteria|Betaproteobacteria|Burkholderiales|Oxalobacteraceae|Other	0	0	0	0	0	0	0	0	0	0	0	0	0	0	0	0	0	0	0	0	0	0	0	0	0	0	0	0	0	0	0	0	0	0	0	0	0	0	0	0	0	0	0	0	0	0	0	0	0
Bacteria|Proteobacteria|Betaproteobacteria|Nitrosomonadales|Nitrosomonadaceae	0	0	0	0	0	0	0	0	0	0	0	0	0	0	0	0	0	0	0	0	0	0	0	0	0	0	0	0	0	0	0	0	0	0	0	0	0	0	0	0	0	0	0	0	0	0	0	0	0
Bacteria|Proteobacteria|Deltaproteobacteria|Desulfovibrionales|Desulfovibrionaceae	0	0	0	0	0	0	0	0	0	0	0	0	0	0	0	0	0	0	0	0	0	0	0	0	0	0	0	0	0	0	0	0	0	0	0	0	0	0	0	0	0	0	0	0	0	0	0	0	0
Bacteria|Proteobacteria|Deltaproteobacteria|Desulfovibrionales|Desulfovibrionaceae|Bilophila	0	0	0	0	0	0	0	0.00105932	0	0	0	0	0	0	0	0	0	0	0	0	0	0	0	0	0	0	0.00025455	0	0	0	0	0	0	0	0	0	0.000626566	0	0	0	0	0	0	0	0	0	0	0	0
Bacteria|Proteobacteria|Deltaproteobacteria|Desulfovibrionales|Desulfovibrionaceae|Desulfovibrio	0	6.88563e-05	0	0	0	0	0	0	0	0	0	0	0	0	0	0	0	0	0	0	0	0	0	0	0	0	0	0	0	0	0	0	0	0	0	0	0	0	0	0	0	0.000119732	0	0	0	0	0	0	0
Bacteria|Proteobacteria|Deltaproteobacteria|Desulfovibrionales|Desulfovibrionaceae|Other	0	0	0	0	0	0	0	0	0	0	0	0	0	0	0	0	0	0	0	0	0	0	0	0	0	0	0	0	0	0	0	0	0	0	0	0	0	0	0	0	0	0	0	0	0	0	0	0	0
Bacteria|Proteobacteria|Epsilonproteobacteria|Campylobacterales|Campylobacteraceae|Campylobacter	0	0	0	0	0	0	0	0	0	0	0	0	0	0	0	0	0	0	0.000261097	0	0	0	0	0	0	0	0	0	0	0	0	0	0	0	0	0	0	0	0	0	0	0	0	0	0	0	0	0	0
Bacteria|Proteobacteria|Gammaproteobacteria|Aeromonadales|Aeromonadaceae	0	0.000413138	0	0	0	0	0	0	0	0	0	0	0	0	0	0	0	0	0	0	0	0	0	0	0	0	0	0	0	0	0	0	0	0	0	0	0	0	0	0	0	0	0	0	0	0	0	0	0
Bacteria|Proteobacteria|Gammaproteobacteria|Aeromonadales|Succinivibrionaceae	0.000251953	0	0	0	0	0	0	0	0	0	0	0	0	0	0	0	0	0	0	0	0	0	0	0	0	0	0	0	0	0	0	0	0	0	0	0	0	0	0	0	0	0	0	0	0	0	0	0	0
Bacteria|Proteobacteria|Gammaproteobacteria|Aeromonadales|Succinivibrionaceae|Succinivibrio	0	0	0	0	0	0	0	0	0	0	0	0	0	0	0	0	0	0	0	0	0	0	0	0	0	0	0	0	0	0	0	0	0	0	0	0	0	0	0	0	0	0	0	0	0	0	0	0	0
Bacteria|Proteobacteria|Gammaproteobacteria|Enterobacteriales|Enterobacteriaceae	0	0.00151484	0.114738	0.516573	0.0165963	0.0927263	0.310699	0.0251589	0.0165631	0.1	0.0313808	0.142465	0.0242279	0.0230689	0.0871863	0.339338	0.035022	0.0407064	0.118538	0.101743	0.0268339	0.0205128	0	0.000763165	0.00264288	0.0146187	0.0106911	0.00488306	0.0118421	0	0	0.0374459	0.00147059	0.0159875	0.000855432	0.151428	0.00689223	0.00174216	0.0093246	0	0.00385914	0	0.0444114	0.000209205	0.0025	0.0128234	0.00053135	0.0017301	0.000284616
Bacteria|Proteobacteria|Gammaproteobacteria|Enterobacteriales|Enterobacteriaceae|Citrobacter	0	0.000344281	0	0	0	0	0	0	0	0	0	0	0	0	0	0	0	0	0	0.00364816	0.000140125	0	0.00065189	0	0.0148662	0.0015804	0	0	0	0	0	0	0	0.0200627	0	0.00311975	0	0	0	0	0	0	0.00424989	0	0	0	0	0	0.00426925
Bacteria|Proteobacteria|Gammaproteobacteria|Enterobacteriales|Enterobacteriaceae|Klebsiella	0.0191484	0.00881361	0	0	0.000562588	0	0.00048852	0.000529661	0	0	0	0	0	0.000440456	0	0.0380854	0.00154185	0	0.313838	0.0332388	0.000910811	0.000320513	0.0104302	0	0	0.000395101	0	0	0	0	0	0	0	0	0	0.0357571	0	0.000387147	0	0	0	0	0.000212495	0	0	0	0	0.000346021	0.00384232
Bacteria|Proteobacteria|Gammaproteobacteria|Enterobacteriales|Enterobacteriaceae|Morganella	0	0	0	0	0	0	0	0	0	0	0	0	0	0	0	0	0	0	0	0	0	0	0	0	0	0	0	0	0	0	0	0	0	0	0	0	0	0	0	0	0	0	0	0	0	0	0	0	0
Bacteria|Proteobacteria|Gammaproteobacteria|Enterobacteriales|Enterobacteriaceae|Proteus	0	0	0	0	0	0	0	0	0	0	0	0	0	0	0	0	0	0	0	0	0	0	0	0	0	0	0	0	0	0	0.000265463	0	0	0.00031348	0	0	0	0	0	0	0	0	0	0	0	0	0.000265675	0	0
Bacteria|Proteobacteria|Gammaproteobacteria|Enterobacteriales|Enterobacteriaceae|Providencia	0	0	0	0	0	0	0	0	0	0	0	0	0	0	0	0	0	0	0	0	0	0	0	0	0	0	0	0	0	0	0	0	0	0	0	0	0	0	0	0	0	0	0	0	0	0	0	0	0
Bacteria|Proteobacteria|Gammaproteobacteria|Enterobacteriales|Enterobacteriaceae|Serratia	0	0.0532948	0	0.00211566	0	0	0	0	0	0	0	0	0	0	0	0	0	0	0	0.000405351	0	0	0	0	0	0	0	0	0	0	0	0	0	0	0	0	0	0	0	0	0	0	0.000212495	0	0	0	0	0	0
Bacteria|Proteobacteria|Gammaproteobacteria|Enterobacteriales|Enterobacteriaceae|Trabulsiella	0	0	0	0	0	0	0	0	0	0	0	0	0	0	0	0	0	0	0	0	0	0	0	0	0	0	0	0	0	0	0	0	0	0	0	0.000239981	0	0	0	0	0	0	0	0.000209205	0	0	0	0	0
Bacteria|Proteobacteria|Gammaproteobacteria|Enterobacteriales|Enterobacteriaceae|Other	0	0	0	0.000705219	0	0	0	0	0	0	0	0	0	0	0	0	0	0	0	0	0	0	0	0	0	0	0	0	0	0	0	0	0	0	0	0	0	0	0	0	0	0	0.000637484	0	0	0	0	0	0
Bacteria|Proteobacteria|Gammaproteobacteria|Pasteurellales|Pasteurellaceae|Aggregatibacter	0	0	0	0	0	0	0	0	0	0	0	0	0	0	0	0	0	0	0	0	0	0	0	0	0	0	0	0	0	0	0	0	0	0	0	0.000959923	0	0	0	0	0	0	0	0	0	0	0	0	0
Bacteria|Proteobacteria|Gammaproteobacteria|Pasteurellales|Pasteurellaceae|Haemophilus	0	0	0	0	0	0	0	0	0.000591541	0.000955414	0	0	0	0.000330342	0	0	0	0.00359174	0.000261097	0.00283745	0.000210187	0	0	0	0.00528576	0	0	0.000257003	0.00131579	0	0	0	0	0	0	0	0	0	0	0	0.000241196	0.000239464	0.00106247	0.000209205	0.0028125	0	0	0.000346021	0
Bacteria|Proteobacteria|Gammaproteobacteria|Pseudomonadales|Moraxellaceae|Acinetobacter	0	0	0	0	0	0	0	0	0	0	0	0	0	0	0	0	0	0	0	0	0	0	0	0	0	0.000395101	0	0	0	0	0	0	0	0	0	0	0	0	0	0	0	0	0	0	0	0	0	0	0
Bacteria|Proteobacteria|Gammaproteobacteria|Pseudomonadales|Moraxellaceae|Enhydrobacter	0	6.88563e-05	0	0	0	0	0	0	0	0	0	0	0	0	0	0	0	0	0	0	0	0	0	0	0	0	0	0	0	0	0	0	0	0	0	0	0	0	0	0	0	0	0	0	0	0	0	0	0
Bacteria|Proteobacteria|Gammaproteobacteria|Pseudomonadales|Pseudomonadaceae|Pseudomonas	0	0	0	0	0	0	0	0	0	0	0	0	0.000266241	0	0	0	0	0	0	0	0	0	0	0	0	0	0	0	0	0	0	0	0	0	0	0	0	0	0	0	0	0	0	0	0	0	0.000265675	0	0
Bacteria|Proteobacteria|Gammaproteobacteria|Xanthomonadales|Xanthomonadaceae	0	0	0	0	0	0	0	0	0	0	0	0	0	0	0	0	0	0	0	0	0	0	0	0	0	0	0	0	0	0	0	0	0	0	0	0	0	0	0	0	0	0	0	0	0	0	0	0	0
Bacteria|Spirochaetes|Spirochaetes|Sphaerochaetales|Sphaerochaetaceae|Sphaerochaeta	0	0	0	0	0	0	0	0	0	0	0	0	0	0	0	0	0	0	0	0	0	0	0	0	0	0	0	0	0	0	0	0	0	0	0	0	0	0	0	0	0	0	0	0	0	0	0	0	0
Bacteria|Spirochaetes|Spirochaetes|Spirochaetales|Spirochaetaceae|Treponema	0	0	0	0	0	0	0	0	0	0	0	0	0	0	0	0	0	0	0	0	0	0	0	0	0	0	0	0	0	0	0	0	0	0	0	0	0	0	0	0	0	0	0	0	0	0	0	0	0
Bacteria|Synergistetes|Synergistia|Synergistales|Dethiosulfovibrionaceae	0	0	0	0	0	0	0	0	0	0	0	0	0	0	0	0	0	0	0	0	0	0	0	0	0	0	0	0	0	0	0	0	0	0	0	0	0	0	0	0	0	0	0	0	0	0	0	0	0
Bacteria|Synergistetes|Synergistia|Synergistales|Dethiosulfovibrionaceae|Pyramidobacter	0	0	0	0	0	0	0	0	0	0	0	0	0	0	0	0	0	0	0	0	0	0	0	0	0	0	0	0	0	0	0	0	0	0	0	0	0	0	0	0	0	0	0	0	0	0	0	0	0
Bacteria|Synergistetes|Synergistia|Synergistales|Synergistaceae	0	0	0	0	0	0	0	0	0	0	0	0	0	0	0	0	0	0	0	0	0	0	0	0	0	0	0	0	0	0	0	0	0	0	0	0	0	0	0	0	0	0	0	0	0	0	0	0	0
Bacteria|Synergistetes|Synergistia|Synergistales|Synergistaceae|Other	0	0	0	0	0	0	0	0	0	0	0	0	0	0	0	0	0	0	0	0	0	0	0	0	0	0	0	0	0	0	0	0	0	0	0	0	0	0	0	0	0	0	0	0	0	0	0	0	0
Bacteria|Tenericutes|Mollicutes|Anaeroplasmatales|Anaeroplasmataceae	0	0	0	0	0	0	0	0	0	0	0	0	0	0	0	0	0	0	0	0	0	0	0	0	0	0	0	0	0	0	0	0	0	0	0	0	0	0	0	0	0	0	0	0	0	0	0	0	0
Bacteria|Tenericutes|Mollicutes|RF39	0	0	0	0	0	0	0	0	0	0	0	0	0	0	0	0	0	0	0	0	0	0	0	0	0	0	0	0	0	0	0	0	0	0	0	0	0	0	0	0.000166085	0	0	0	0	0	0	0	0	0
Bacteria|Tenericutes|RF3|ML615J-28	0	0	0	0	0	0	0	0	0	0	0	0	0	0	0	0	0	0	0	0	0	0	0	0	0	0	0	0	0	0	0	0	0	0	0	0	0	0	0	0	0	0	0	0	0	0	0	0	0
Bacteria|TM7|TM7-3	0	0	0	0	0	0	0	0	0	0	0	0	0	0	0	0	0	0	0	0	0	0	0	0	0	0	0	0	0	0	0	0	0	0	0	0	0	0	0	0	0	0	0	0	0	0	0	0	0
Bacteria|TM7|TM7-3|CW040	0	0	0	0	0	0	0	0	0	0	0	0	0	0	0	0	0	0	0	0	0	0	0	0	0	0	0	0	0	0	0	0	0	0	0	0	0	0	0	0	0	0	0	0	0	0	0	0	0
Bacteria|Verrucomicrobia|Verrucomicrobiae|Verrucomicrobiales|Verrucomicrobiaceae|Akkermansia	0	0	0	0	0	0	0	0	0	0	0	0	0	0	0	0	0	0	0	0	0	0.00544872	0	0	0	0	0	0	0.000877193	0	0	0	0.00970588	0	0.00470488	0	0	0.00154859	0	0.00332171	0	0.00155651	0	0	0.000625	0.0015748	0.000265675	0.000346021	0
Unassigned|Other|Other|Other|Other|Other	0	0.000206569	0	0	0	0	0	0	0	0	0	0.000274499	0	0.000385399	0.000264201	0	0	0	0	0.000405351	0.000140125	0.000320513	0	0.000254388	0	0	0	0	0	0	0	0	0	0	0	0	0	0	0.000378024	0	0.000482393	0	0	0	0	0.000224972	0	0	0
[truncated: 322 more columns]
